# Supplementary material for: N-glycoproteome Analysis of the Secretome of Human Metastatic Hepatocellular Carcinoma Cell Lines Combining Hydrazide Chemistry, HILIC Enrichment and Mass Spectrometry
Source: PLoS One. 2013 Dec 4;8(12):e81921. doi: 10.1371/journal.pone.0081921 (PMC3852754; doi:10.1371/journal.pone.0081921)
Supplement: Table S1 — The details of the protein identifications from the 8 replicate experiments, including the peak area information used for label-free quantitative analysis. (XLSX) [file pone.0081921.s001.xlsx]

## Sheet: MHCC97L_Hydrazide_1
	N-glycopeptides	GI Number	Modifications	Precursor Area	p-Value	IonScore	Charge	MH+ [Da]	RT [min]
High	LAnLTQGEDQYYLR	355594753	N3(Deamidated)	7.79212e+09	0	115.57	2	1684.82	52.153
High	LNLSEnYTLSISNAR	343168772	N6(Deamidated)	5.22583e+07	0	108.68	2	1695.85	60.2314
High	DINSQQELQnITTDTR	109633039	N10(Deamidated)	2.47143e+08	0	107.2	2	1876.89	52.2986
High	LLAnSSmLGEGQVLR	166235138	N4(Deamidated); M7(Oxidation)	1.0926e+08	0	106.65	2	1604.83	51.2922
High	mEmPSTPQQLQnLTEDIR	167614504	M1(Oxidation); M3(Oxidation); N12(Deamidated)	3.32553e+08	0	101.4	2	2163.99	63.4434
High	LDAPTNLQFVnETDSTVLVR	47132555	N11(Deamidated)	1.93859e+10	0	98.64	2	2233.13	67.5635
High	VEAAQnLTLPGSLR	153946395	N6(Deamidated)	194241868	0	98.31	2	1469.79	56.1223
High	DQcIVDDITYNVnDTFHK	47132555	C3(Carbamidomethyl); N13(Deamidated)	2.59938e+09	0	96.87	2	2197.97	68.8596
High	KIPAInQTITEANEK	145309326	N6(Deamidated)	1.02758e+08	0	95.1	2	1670.89	45.7063
High	FVGTPEVnQTTLYQR	4507509	N8(Deamidated)	20380783253	0	94.16	2	1753.87	50.3859
High	ELGPLYTnITADIGTDPR	315467841	N8(Deamidated)	1.72374e+07	0	92.78	2	1946.97	70.7412
High	IAVDWESLGYnITR	18860902	N11(Deamidated)	1.30784e+08	0	92.72	2	1637.82	77.0191
High	DTnGSQFFITTVK	4758950	N3(Deamidated)	9.37239e+07	0	90.82	2	1458.71	59.3862
High	LLETVEYnISGAER	153946395	N8(Deamidated)	6.57655e+07	0	90.02	2	1594.79	58.0507
High	AVLVNnITTGER	29550838	N6(Deamidated)	734960814	0	88.43	2	1287.69	45.9682
High	WTPLnSSTIIGYR	47132557	N5(Deamidated)	3.8197e+08	0	84.82	2	1508.77	67.8356
High	KWnVTSLETLK	53988378	N3(Deamidated)	3.62832e+07	0	84.76	2	1319.72	58.3712
High	KInSSLQLPDR	39777608	N3(Deamidated)	2.64597e+07	0	84.56	2	1271.69	43.156
High	FVEQNETAInITTYPDqENNK	5901956	N10(Deamidated); Q17(Deamidated)	208883938	0	84.26	2	2470.13	54.0587
High	LEnLSSSEmGYTATLTR	119393891	N3(Deamidated); M9(Oxidation)	1.00501e+08	0	83.88	2	1889.87	50.1912
High	DLGPTLAnSTHHNVR	284807150	N8(Deamidated)	2.02568e+08	0	83.1	2	1632.81	36.9179
High	AQQLLAnSTALEEAmLQEQQR	21264602	N7(Deamidated); M15(Oxidation)	1.40221e+08	0	82.4	2	2389.16	59.2455
High	VLLGnEScTLTLSESTmNTLK	42741655	N5(Deamidated); C8(Carbamidomethyl); M17(Oxidation)	2.72473e+08	0	82.33	2	2328.13	61.8733
High	NLQVYnATSnSLTVK	93141049	N6(Deamidated); N10(Deamidated)	5.17326e+07	0	82.32	2	1653.84	49.9558
High	mVSHHnLTTGATLINEQWLLTTAK	186910296	M1(Oxidation); N6(Deamidated)	1.92629e+08	0	80.73	3	2696.37	68.9341
High	DAVITGNnFTFR	148886654	N8(Deamidated)	8.53553e+07	0	80.39	2	1355.66	58.5828
High	VnASTTEPNSTVEQSALmR	167614504	N2(Deamidated); M18(Oxidation)	1.0939e+08	0	78.51	2	2051.95	39.7878
High	DFEDLYTPVnGSIVIVR	189458817	N10(Deamidated)	2.88466e+08	0	77.27	2	1937.99	75.7236
High	VQnmSQSIEVLDR	5453547	N3(Deamidated); M4(Oxidation)	1.52429e+07	0	76.52	2	1535.73	44.4039
High	ALGFEnATQALGR	5031863	N6(Deamidated)	2.07419e+10	0	76.44	2	1348.68	57.9982
High	GAFISnFSmTVDGK	70778918	N6(Deamidated); M9(Oxidation)	1.10613e+08	0	76.4	2	1490.68	60.7043
High	YQPInSTHELGPLVDLK	302191651	N5(Deamidated)	2.01141e+08	0	76.03	2	1925	63.5431
High	FnSTEYQVVTR	126012562	N2(Deamidated)	7.30134e+07	0	75.89	2	1344.64	43.2571
High	IVDVnLTSEGK	190194386	N5(Deamidated)	3.32732e+06	0	75.69	2	1175.61	43.5576
High	DnATLQATLHAAR	21264602	N2(Deamidated)	2.96547e+07	0	75.31	2	1382.7	42.9406
High	GLnLTEDTYKPR	5031863	N3(Deamidated)	2.82556e+09	0	74.81	2	1407.71	43.3659
High	LNPTVTYGnDSFSAK	167466198	N9(Deamidated)	2.56688e+08	0	74.81	2	1614.76	47.2186
High	DnATEEEILVYLEK	11386147	N2(Deamidated)	1.36535e+08	0	74.54	2	1666.8	76.7933
High	LnASIADLQSQLR	21264602	N2(Deamidated)	2.24792e+08	0	74.45	2	1429.76	60.4829
High	AALAAFNAQNnGSNFQLEEISR	156523970	N11(Deamidated)	3.67997e+07	0	73.4	2	2366.14	64.8665
High	AQLLQGLGFnLTER	73858564	N10(Deamidated)	3.63724e+07	0	72.06	2	1560.84	76.8138
High	VPGnQTSTTLK	221316760	N4(Deamidated)	1.45243e+08	0	71.15	2	1146.6	29.6552
High	FVnSTGYLTEAEK	257470977	N3(Deamidated)	4.73308e+07	0	71.14	2	1459.7	48.1261
High	LAFQNmnGSEYFVK	53988378	M6(Oxidation); N7(Deamidated)	455150863	0	71.05	2	1664.76	55.1842
High	EnLTAPGSDSAVFFEQGTTR	4557485	N2(Deamidated)	6.11951e+08	0	69.83	2	2127.98	59.5275
High	ELDLTcnITTDR	41152506	C6(Carbamidomethyl); N7(Deamidated)	7.64247e+06	0	68.33	2	1451.67	51.9962
High	FnDTEVLQR	4557373	N2(Deamidated)	1.03429e+08	0	68.11	2	1122.54	42.8506
High	EHEGAIYPDnTTDFQR	4557485	N10(Deamidated)	4.94951e+08	0	67.84	2	1893.82	42.6171
High	LPSGmLVISnATEGDGGLYR	290656011	M5(Oxidation); N10(Deamidated)	5.46214e+07	0	67.66	2	2067.01	61.1911
High	DmSDGFISnLTIQR	217272851	M2(Oxidation); N9(Deamidated)	2.16065e+07	0	67.51	2	1613.75	64.7891
High	AAIPSALDTnSSK	5031863	N10(Deamidated)	2.81358e+09	0	66.4	2	1275.64	40.871
High	GSQWSDIEEFcnR	10835143	C11(Carbamidomethyl); N12(Deamidated)	8.28506e+07	0	65.77	2	1628.66	58.2934
High	EnATTDLLTK	4504151	N2(Deamidated)	1.46359e+08	0	64.6	2	1106.56	41.9096
High	IDSTGnVTNELR	333440461	N6(Deamidated)	7.79179e+07	0	64.28	2	1319.65	40.9105
High	YQFNTNVVFSNnGTLVDR	4557373	N12(Deamidated)	4.0137e+07	0	63.86	2	2089	66.2646
High	YSVAnDTGFVDIPK	4503155	N5(Deamidated)	4.85654e+09	0	63.41	2	1526.74	59.125
High	YKVDYESQSTDTQnFSSESK	62243068	N14(Deamidated)	3.32713e+07	0	63.24	3	2344.01	39.5824
High	AYLLPAPPAPGnASESEEDR	62243068	N12(Deamidated)	2.02701e+09	0	62.1	2	2084.98	53.9212
High	GVFITnETGQPLIGK	119393891	N6(Deamidated)	1.70475e+08	0	61.17	2	1574.84	59.5744
High	EGFSAnYSVLQSSVSEDFK	66864913	N6(Deamidated)	7.64624e+07	0	60.94	2	2094.95	70.5669
High	VITVQVAnFTLR	154146262	N8(Deamidated)	1.80566e+07	0	60.47	2	1361.78	69.801
High	ALPQPQnVTSLLGcTH	11321561	N7(Deamidated); C14(Carbamidomethyl)	1.41686e+08	0	60.03	2	1736.86	67.3657
High	NPVGLIGAEnATGETDPSHSK	4557373	N10(Deamidated)	1.25532e+08	0	60	2	2094.99	45.1536
High	EQmEVVnmSLSTSADSLTTPR	380503846	M3(Oxidation); N7(Deamidated); M8(Oxidation)	6.05924e+07	0	59.89	2	2329.05	51.1806
High	ILLTcSLnDSATEVTGHR	38372925	C5(Carbamidomethyl); N8(Deamidated)	20660854	0	59.84	2	1987.98	55.9183
High	YGEnNSLSVEGFR	153252201	N4(Deamidated)	6.13697e+07	0	59.71	2	1472.66	51.6662
High	GInASSmAWAR	21264602	N3(Deamidated); M7(Oxidation)	4.89486e+07	0	59.68	2	1180.54	41.2604
High	VVnSTTGPGEHLR	40317626	N3(Deamidated)	2.67451e+08	0	59.35	2	1367.69	30.2439
High	EQmQDALGNnSSFHHR	4557369	M3(Oxidation); N10(Deamidated)	5.14677e+06	0	59.1	2	1887.81	31.3159
High	EDKSYnVTSVLFR	38455402	N6(Deamidated)	5.24498e+07	0	58.62	2	1558.77	61.1067
High	EQInITLDHR	32307144	N4(Deamidated)	1.98694e+08	0	58.49	2	1239.63	43.9172
High	ALSQQnVSmDLATFmK	53988378	N6(Deamidated); M9(Oxidation); M15(Oxidation)	5.13315e+08	0	56.96	2	1816.84	58.8185
High	DTGELnVTSILDR	116534898	N6(Deamidated)	9.75037e+07	0	56.71	2	1433.71	67.0931
High	InYTVPQSGTFK	227430303	N2(Deamidated)	1.19341e+08	0	56.32	2	1355.68	47.1613
High	VLPVnVTDYcQLVR	281485550	N5(Deamidated); C10(Carbamidomethyl)	5.66809e+07	0	56.17	2	1676.87	66.9686
High	LQLSnGnmTLTLLSVK	40255013	N5(Deamidated); N7(Deamidated); M8(Oxidation)	1.18196e+08	0	55.7	2	1749.93	69.3913
High	QNnGAFnETLFR	189458817	N3(Deamidated); N7(Deamidated)	3.52761e+07	0	55.64	2	1412.64	59.6213
High	NELmLnSSLmR	54873613	M4(Oxidation); N6(Deamidated); M10(Oxidation)	2.0523e+08	0	55.31	2	1340.62	47.335
High	AnLTVVLLR	167466198	N2(Deamidated)	1.1942e+08	0	54.86	2	999.618	63.8436
High	EAGnITTDGYEILGK	93141049	N4(Deamidated)	5.1197e+08	0	54.86	2	1581.76	56.6331
High	DLDmFInASK	333440461	M4(Oxidation); N7(Deamidated)	2.30751e+07	0	54.62	2	1170.53	55.9001
High	InATDADEPNTLNSK	116534898	N2(Deamidated)	1.16216e+08	0	54.56	2	1603.74	34.1681
High	LSSSnASVAWmPGADGR	27597078	N5(Deamidated); M11(Oxidation)	7.20706e+06	0	54.31	2	1722.77	44.6224
High	nGIYnITVLASDQGGR	13435366	N1(Deamidated); N5(Deamidated)	1.3927e+07	0	54.2	2	1679.83	68.2528
High	GVTFnVTTVDTK	14251209	N5(Deamidated)	2.71078e+07	0	53.91	2	1282.65	49.854
High	LQILnASSDVLR	4502961	N5(Deamidated)	4.56658e+07	0	53.2	2	1329.74	62.1099
High	LSDTTSQSnSTAK	167614504	N9(Deamidated)	1.03247e+08	0	53.18	2	1340.62	21.8553
High	IETILLnGTDR	126012562	N7(Deamidated)	8.46263e+07	0	51.94	2	1245.67	54.1876
High	KKEDALnETR	355594753	N7(Deamidated)	153580653	0	51.92	2	1204.62	25.0144
High	LNAENnATFYFK	262050546	N6(Deamidated)	1.41723e+07	0	51.52	2	1432.67	56.1542
High	EVIDTnLTTLR	189217428	N6(Deamidated)	1.56729e+07	0	51.45	2	1275.68	53.8981
High	LDPTVLDAGELAnR	47419930	N13(Deamidated)	1.3404e+07	0	51.35	2	1484.76	57.3716
High	ALVAVVAGnSTTPR	4507565	N9(Deamidated)	1.06365e+07	0	51.08	2	1356.75	45.612
High	ELHHLQEQnVSnAFLDK	4557485	N9(Deamidated); N12(Deamidated)	9.11476e+06	0	50.87	3	2023.97	43.6811
High	YTGnASALFILPDQDK	50659080	N4(Deamidated)	1.81792e+08	0	50.77	2	1753.86	68.5093
High	DVnYTQIVVDR	214010220	N3(Deamidated)	5.75071e+06	0	50.57	2	1322.66	51.4637
High	IDnLTGELSTSER	14589931	N3(Deamidated)	1.68401e+07	0	50.43	2	1435.69	46.5773
High	IVLnFTTmDLYK	22547221	N4(Deamidated); M8(Oxidation)	3.97597e+07	0	50.1	2	1474.75	68.4524
High	EAInITLDHK	62739166	N4(Deamidated)	6.80869e+07	0	49.95	2	1154.6	43.7919
High	GSLSYLnVTR	4503143	N7(Deamidated)	2.8815e+09	0	49.72	2	1110.58	51.1209
High	EYLEQISTLInTTDR	164519138	N11(Deamidated)	1.86569e+07	0	49.31	2	1796.88	73.2302
High	LDLnGNnITR	4759146	N4(Deamidated); N7(Deamidated)	1.52427e+06	0	49.2	2	1131.56	43.336
High	AEPPLnASASDQGEK	5453832	N6(Deamidated)	1.02875e+08	0	49.18	2	1514.7	32.5835
High	LEnWTDASR	41152506	N3(Deamidated)	4.40448e+06	0	49.17	2	1092.5	39.7626
High	nASEIEVPFVTR	211904152	N1(Deamidated)	6.49065e+07	0	49.16	2	1362.69	63.7751
High	mLEAYnLTEK	93141049	M1(Oxidation); N6(Deamidated)	3.33097e+08	0	48.91	2	1228.57	44.871
High	ILcDNADnITR	109150416	C3(Carbamidomethyl); N8(Deamidated)	2.92047e+06	0	48.41	2	1305.61	38.8966
High	DSVInLSESVEDGPK	51477714	N5(Deamidated)	2.07388e+07	0	47.15	2	1589.75	55.6451
High	EFYVDQnVSIK	148886654	N7(Deamidated)	1.70148e+07	0	46.4	2	1342.65	52.3246
High	FVEQnETAInITTYPDqENNK	5901956	N5(Deamidated); N10(Deamidated); Q17(Deamidated)	62177075	0	46.22	2	2471.12	54.3993
High	EPGSnVTmSVDAEcVPmVR	5031863	N5(Deamidated); M8(Oxidation); C14(Carbamidomethyl); M17(Oxidation)	6.27711e+08	0	46.02	2	2110.91	46.0974
High	DAGVVcTnETR	5031863	C6(Carbamidomethyl); N8(Deamidated)	1.10323e+09	0	45.98	2	1222.53	28.4521
High	nATYGYVLDDPDPDDGFNYK	314122181	N1(Deamidated)	2.19929e+07	0	45.35	2	2279.96	63.136
High	VTPAcnTSLPAQR	110624774	C5(Carbamidomethyl); N6(Deamidated)	5.66696e+06	0	45.07	2	1415.69	34.0807
High	LPEmAQPVDPAHnVSR	89264696	M4(Oxidation); N13(Deamidated)	4.97196e+07	0	44.52	2	1777.85	36.8947
High	DSITGSGLEnATISVAGINHnITTGR	315138990	N10(Deamidated); N21(Deamidated)	12403382	0	44.35	3	2600.28	68.9023
High	GSnYSEILDK	5901956	N3(Deamidated)	1900287158	0	43.06	2	1126.53	45.0446
High	nGSLFAFR	88853069	N1(Deamidated)	3.25322e+07	0	43	2	912.457	63.6094
High	QnSTmFSLTPENSWTPK	227430303	N2(Deamidated); M5(Oxidation)	3.85856e+07	0	42.39	2	1984.9	59.3305
High	GLcVnASAVSR	62243068	C3(Carbamidomethyl); N5(Deamidated)	6.46207e+07	0	41.4	2	1134.56	39.9753
High	NVNFEDPASAcDSINAWVKnETR	211904152	C11(Carbamidomethyl); N20(Deamidated)	1.25049e+07	0	41.22	3	2638.18	69.8731
High	GnETIVNLIHSTR	4503009	N2(Deamidated)	8.25329e+06	0	40.96	2	1454.76	57.2593
High	KVEAEALnATAIR	104487297	N8(Deamidated)	7.27934e+06	0	40.81	2	1386.76	42.5578
High	ENVGIYnLSK	27734709	N7(Deamidated)	8.7105e+06	0	40.65	2	1137.58	48.187
High	DAGVGFPEYQEEDnSTYNFR	119964726	N14(Deamidated)	4.5886e+07	0	40.57	2	2338.97	58.9107
High	VVAnGTGTQGQLK	268834192	N4(Deamidated)	3.18754e+07	0	40.53	2	1273.67	28.9223
High	IEVnESGTVASSSTAVIVSAR	10835159	N4(Deamidated)	6.40568e+06	0	39.84	2	2078.07	52.615
High	DIVEYYnDSnGSHVLQGR	4502337	N7(Deamidated); N10(Deamidated)	2.40673e+07	0	38.69	3	2067.93	52.0393
High	KTnESVSEPR	153252201	N3(Deamidated)	4.21713e+06	0	38.62	2	1147.56	23.4617
High	ELGDnVSmILVPFK	4506951	N5(Deamidated); M8(Oxidation)	4.10678e+07	0	38.06	2	1578.81	76.2869
High	FFPYAnGTLGIR	221316760	N6(Deamidated)	2.82308e+07	0	37.85	2	1356.69	67.7223
High	YnYTEDPTILR	262118282	N2(Deamidated)	2.83598e+06	0	37.77	2	1385.65	50.6107
High	LVQLFPnDTSLK	258613943	N7(Deamidated)	7.85213e+07	0	37.73	2	1375.75	64.7033
High	VAQPGINYALGTnVSYPNNLLR	5802984	N13(Deamidated)	2.55263e+07	0	37.17	2	2375.23	69.4062
High	VFGSQnLTTVK	5453832	N6(Deamidated)	6.45558e+07	0	37.1	2	1194.64	46.4335
High	VSLTnVSISDEGR	148664211	N5(Deamidated)	15205243	0	37.09	2	1377.68	48.8548
High	AVSSFDPEIDLSnQSGR	157419150	N13(Deamidated)	4.4275e+06	0	37.07	2	1822.84	56.4277
High	IHVAGETDSSNLnVSEPR	148728160	N13(Deamidated)	1.03784e+07	0	36.7	3	1925.91	40.1633
High	ISEEnETTcYmGK	62739186	N5(Deamidated); C9(Carbamidomethyl); M11(Oxidation)	6.19978e+06	0	34.9	2	1578.63	30.4163
High	YYnYTLSInGK	4504061	N3(Deamidated); N9(Deamidated)	9.56304e+07	0	34.67	2	1337.62	52.917
High	GLnVTLSSTGR	341916196	N3(Deamidated)	7.11649e+06	0	34.6	2	1105.58	44.3798
High	AAPAPQEATATFnSTADR	153082696	N13(Deamidated)	9.52173e+06	0	34.47	2	1819.84	43.0172
High	AmnTSQVEALGIQmLPGYR	31377697	M2(Oxidation); N3(Deamidated); M14(Oxidation)	2.38607e+07	0	32.52	2	2112.01	60.287
High	VDIIVAnLTVTDK	14589889	N7(Deamidated)	1.9711e+07	0	32.45	2	1401.79	66.8789
High	InTTADEKDPTNPFR	4557251	N2(Deamidated)	9.07265e+06	0	32.28	2	1719.82	41.5297
High	DAnLTGLSDNK	4826904	N3(Deamidated)	1.04248e+07	0	32.26	2	1148.54	37.3918
High	QSTHSIYmFFnTSELR	63025222	M8(Oxidation); N11(Deamidated)	1.44994e+07	0	32.21	3	1977.9	68.6786
High	ERPPTFLTPEGnASNKEELR	302191651	N12(Deamidated)	1.60455e+07	0	31.95	3	2286.13	46.2656
High	EQYIHEnYSR	4505891	N7(Deamidated)	5.02979e+07	0	31.86	2	1339.59	32.7722
High	YnATVYSQAAnGTEGQPQAIEFR	148728160	N2(Deamidated); N11(Deamidated)	1.80739e+07	0	31.83	2	2517.14	54.4764
High	nHSIFLADINQER	217272890	N1(Deamidated)	5.0485e+06	0	31.76	2	1557.76	54.8545
High	EEEAIQLDGLnASQIR	4507677	N11(Deamidated)	2.19999e+07	0	31.7	2	1786.88	58.725
High	RnFTAADWGQSR	87196339	N2(Deamidated)	127529871	0	30.27	3	1409.65	42.1428
High	QDQQLQncTEPGEQPSPK	5231228	N7(Deamidated); C8(Carbamidomethyl)	2.06875e+07	0	29.98	2	2084.92	36.4004
High	mELSmGPIQAnHTGTGLLLTLQPEQK	284807150	M1(Oxidation); M5(Oxidation); N11(Deamidated)	1.2616e+08	0	29.29	3	2840.41	65.0727
High	DVncSVmGPQEK	22538440	N3(Deamidated); C4(Carbamidomethyl); M7(Oxidation)	4.0309e+07	0	29.07	2	1380.58	28.5441
High	IETSNVIWVGnYSTTVK	4557040	N11(Deamidated)	3.86711e+07	0	28.95	2	1911.97	63.4583
High	ELLLnTSEVTVR	27735143	N5(Deamidated)	1.86309e+07	0	28.77	2	1374.75	58.2747
High	nGSGAVFPVAGADVQTLR	51873067	N1(Deamidated)	1.46367e+07	0	27.45	2	1759.89	61.3821
High	QSQFLnVTATEDYVDPVTNqTK	255652944	N6(Deamidated); Q20(Deamidated)	2245323	0	27.42	2	2500.18	73.0923
High	YVQDQVAAPFQLSnHTGR	261337165	N14(Deamidated)	2.99805e+07	0	25.19	3	2031.99	51.8656
High	YnLSEVLQGK	258613957	N2(Deamidated)	2.07099e+07	0	24.79	2	1151.6	59.5013
High	LQQDVLQFQKnQTNLER	29550838	N11(Deamidated)	7.22971e+06	0	24.28	3	2103.08	50.2207
High	YKPDTLAVAVEnGTGTDR	14042970	N12(Deamidated)	5.91431e+06	0	24.1	3	1907.93	49.377
High	LGDVEVNAGQnATFQcIATGR	18860902	N11(Deamidated); C16(Carbamidomethyl)	1.31508e+07	0	22.82	2	2222.05	57.4429
High	VPGnVTAVLGETLK	31377806	N4(Deamidated)	8.62085e+06	0	22.33	2	1398.78	66.0519
High	VANPSGnLTETYVQDR	116063573	N7(Deamidated)	5.53669e+06	0	21.32	2	1764.84	45.5202
High	KPNNLnDTIK	4506951	N6(Deamidated)	5.59141e+06	0	21.11	2	1157.61	31.5213
High	GnTTTLISEnGHAADTLTATNFR	261337165	N2(Deamidated); N10(Deamidated)	2.77553e+07	0	20.56	3	2407.14	54.588
High	EVQcLSTnQTLSTR	38016904	C4(Carbamidomethyl); N8(Deamidated)	4.48582e+06	0	18.64	2	1637.78	39.4901
High	VVLHPnYSQVDIGLIK	186910296	N6(Deamidated)	2.51925e+07	0	17.75	3	1796	61.5064
High	NYYADNqTcDGELLFnmTK	281485550	Q7(Deamidated); C9(Carbamidomethyl); N16(Deamidated); M17(Oxidation)	6.42599e+06	0	17.22	2	2314.94	58.8033
High	LTSPPEDYPEPEEVPPEVISIYnSTR	4507463	N23(Deamidated)	6.79783e+06	0	14.45	3	2959.39	76.965
High	FLSSSPHLPPSSYFnASGR	5729770	N15(Deamidated)	31289328	0	12.31	2	2051.98	56.1691
High	HFnmSIIISNGHGTTqYSTFSYVDPVITSISPK	42741655	N3(Deamidated); M4(Oxidation); Q16(Deamidated)	8.68984e+06	0	11.3	3	3659.74	72.6898
High	DFnETQLAR	16933553	N3(Deamidated)	5.82128e+07	0.000625	46.79	2	1094.51	40.5269
High	mFSQnDTR	16418467	M1(Oxidation); N5(Deamidated)	8.44264e+06	0.000625	44	2	1015.41	25.1511
High	IVnETLYENTK	4759238	N3(Deamidated)	7.48495e+06	0.000625	39.87	2	1324.66	40.5682
High	LLNnLTSIK	145309326	N4(Deamidated)	4.22046e+07	0.000625	39.13	2	1016.6	52.6723
High	EIFVAnGTQGK	226054871	N6(Deamidated)	36920496	0.000625	38.85	2	1164.59	39.4694
High	GSKDnATDSVPLR	126012562	N5(Deamidated)	5.45086e+06	0.000625	37.36	2	1360.67	32.95
High	YAVYWnSSNPR	4503487	N6(Deamidated)	2.19051e+07	0.000625	35.49	2	1357.62	48.0853
High	YVQnGTYTVK	116534898	N4(Deamidated)	1.00343e+08	0.000625	35.04	2	1173.58	33.3524
High	GEnFTETDVK	4506113	N3(Deamidated)	6.24245e+07	0.000625	33.88	2	1140.5	35.9438
High	FNPPSnVTVR	238908521	N6(Deamidated)	2.32394e+07	0.000625	32.98	2	1131.58	41.7404
High	mTGSGIYAPnSSR	223633991	M1(Oxidation); N10(Deamidated)	2.61686e+06	0.000625	31.9	2	1357.6	32.8953
High	QESmNSnVSVYQPPR	153082696	M4(Oxidation); N7(Deamidated)	3.86267e+06	0.000625	30.9	2	1752.78	37.8539
High	VLnGTLLmAPSGcK	45505145	N3(Deamidated); M8(Oxidation); C13(Carbamidomethyl)	5.23984e+06	0.000625	30.68	2	1477.74	50.9526
High	EIPAnGTDIVYDmK	5453872	N5(Deamidated); M13(Oxidation)	1.96118e+07	0.000625	30.32	2	1582.72	45.6912
High	VnFTEIQK	4501989	N2(Deamidated)	8.00444e+07	0.000625	30.28	2	979.508	42.7508
High	DTFFnLSLK	9845238	N5(Deamidated)	1.00646e+06	0.000625	30.14	2	1085.55	70.9577
High	DLVPATnYSLR	27597078	N7(Deamidated)	4.26023e+07	0.000625	29.33	2	1249.64	52.3622
High	ELISnASDALDK	4507677	N5(Deamidated)	6.45447e+06	0.000625	29.09	2	1276.63	47.5055
High	LGnWSAmPScK	153266841	N3(Deamidated); M7(Oxidation); C10(Carbamidomethyl)	5.74576e+06	0.000625	28.1	2	1267.54	39.7078
High	VQPFnVTQGK	4504957	N5(Deamidated)	9.36968e+07	0.000625	28.04	2	1118.58	41.7731
High	EnTSDPSLVIAFGR	112380628	N2(Deamidated)	1.17623e+07	0.000625	27.67	2	1506.74	62.5491
High	mDGASnVTcINSR	62739186	M1(Oxidation); N6(Deamidated); C9(Carbamidomethyl)	1.61516e+07	0.000625	27.62	2	1441.61	32.35
High	DSLSInATNIK	41327734	N6(Deamidated)	4.12743e+07	0.000625	27.07	2	1176.61	46.0323
High	AEFnITLIHPK	157266300	N4(Deamidated)	2.69515e+06	0.000625	26.62	2	1283.7	58.7138
High	LnSSSQTNSLK	55770878	N2(Deamidated)	26071820	0.000625	26.5	2	1179.58	26.8526
High	LVGGPVAGGDPnQTIR	21264602	N12(Deamidated)	8.54464e+06	0.000625	25.94	2	1551.81	41.9405
High	LGGWnITGPWAK	164519138	N5(Deamidated)	4.08237e+06	0.000625	25.56	2	1300.67	70.429
High	LHEITnETFR	88702793	N6(Deamidated)	4.94271e+07	0.000625	25.15	2	1260.62	41.7535
High	HTVFWnSSNPK	33359680	N6(Deamidated)	1.12778e+07	0.000625	24.84	2	1317.62	42.7442
High	LDFIILnETK	18765694	N7(Deamidated)	1.94552e+06	0.000625	24.63	2	1206.66	70.6638
High	NYFLVnGTSR	238908521	N6(Deamidated)	5.01637e+06	0.000625	24.31	2	1171.57	50.923
High	DnYTDLVAIQNK	262206315	N2(Deamidated)	5.00844e+06	0.000625	23.96	2	1394.68	51.6792
High	DPGAAVPGAAnASAQQPR	20149540	N11(Deamidated)	1.84617e+07	0.000625	22.79	2	1678.81	33.9542
High	AAnYTSSLNLPDK	214010220	N3(Deamidated)	6.23055e+06	0.000625	20.75	2	1394.68	47.35
High	YRPENSVAnDTGFTVVAPGK	23110960	N9(Deamidated)	1.9537e+07	0.000625	20.54	3	2123.04	49.1636
High	AFnSTLPTmAQmEK	321400142	N3(Deamidated); M9(Oxidation); M12(Oxidation)	1.48206e+09	0.000625	20.32	2	1601.72	41.5381
High	EAFnETNQAIR	21536376	N4(Deamidated)	1615016	0.000625	20.05	2	1293.6	38.2454
High	YFnYTVK	62739166	N3(Deamidated)	3.59323e+07	0.000625	19.9	2	935.448	44.3742
High	QTLFFnGTR	21686977	N6(Deamidated)	1.05172e+07	0.000625	19.32	2	1084.54	53.3299
High	VYKPSAGnNSLYR	153266841	N8(Deamidated)	4.9098e+07	0.000625	19.25	2	1469.74	36.1181
High	GnETLHYETFGK	153082696	N2(Deamidated)	4.14934e+06	0.000625	18.34	2	1396.64	42.1921
High	GTFTDcALAnmTEQIR	115527070	C6(Carbamidomethyl); N10(Deamidated); M11(Oxidation)	3.18752e+07	0.000625	16.88	2	1844.81	51.9533
High	GTAnLSETIR	341914298	N4(Deamidated)	1.07091e+07	0.000625	16.57	2	1062.54	38.7651
High	VnTTTVNIDVSDVNDNAPVFSR	66346693	N2(Deamidated)	1.10522e+07	0.000625	15.43	2	2378.14	60.2495
High	GNmSGnFTYIIDK	19923129	M3(Oxidation); N6(Deamidated)	1.50347e+07	0.000625	15.14	2	1476.66	54.748
High	VcQDcPLLAPLnDTR	156523970	C2(Carbamidomethyl); C5(Carbamidomethyl); N12(Deamidated)	11671175	0.000625	15.01	2	1772.83	63.5983
High	EQnYSDDVLANmISEPR	209915570	N3(Deamidated); M12(Oxidation)	1.78128e+07	0.000625	14.14	2	1997.88	52.2054
High	NVGPnTTSTVISTDAFRPGVR	4557040	N5(Deamidated)	3.29743e+06	0.000625	11.16	3	2190.11	53.0458
High	EDDTTLVTATVEnETYTLK	10834992	N13(Deamidated)	1.29033e+07	0.000625	11.13	2	2144.01	67.6588
High	GVVDSDDLPLnVSR	4507677	N11(Deamidated)	3260132	0.000625	10.89	2	1486.74	54.7014
High	LTVnLTNDR	300244535	N4(Deamidated)	1.4475e+07	0.001218	32.75	2	1046.55	43.2234
High	DLQAnDTGR	221316760	N5(Deamidated)	1.3639e+08	0.001218	28.84	2	990.447	24.858
High	ANQQLnFTEAK	40549451	N6(Deamidated)	4.6952e+06	0.001218	23.53	2	1264.62	41.0038
High	FLSYnVTR	31982953	N5(Deamidated)	1.83089e+06	0.001218	22.81	2	1000.51	46.1811
High	NWnASFAGK	254540196	N3(Deamidated)	2.6003e+06	0.001218	22.45	2	995.456	45.6565
High	FVTAGSnVTLR	255652947	N7(Deamidated)	4.15304e+06	0.001218	21.96	2	1165.62	44.2064
High	GDPSVISVnGTDFTFR	209447096	N9(Deamidated)	7.25972e+06	0.001218	15.42	2	1712.81	67.5748
High	ELAVPDGYTnR	4504747	N10(Deamidated)	4.25149e+07	0.00234	35.86	2	1235.59	43.6097
High	EERPLnASALK	14149653	N6(Deamidated)	2.29711e+07	0.00234	32.34	2	1228.65	37.0456
High	InSSLVLEIR	28373099	N2(Deamidated)	4.82204e+06	0.00234	25.5	2	1144.66	60.8549
High	DSKLnNTNIR	11545873	N5(Deamidated)	2.72343e+07	0.00234	24.92	2	1175.6	29.2288
High	VFPQVnVTK	66346698	N6(Deamidated)	3.84883e+07	0.00234	10.92	2	1032.57	46.38
High	ESWGQESNAGnQTVVR	9845238	N11(Deamidated)	6.31045e+06	0.002891	30.34	2	1762.8	40.0854
High	YFYNnQTK	73760409	N5(Deamidated)	5.35229e+08	0.002891	11.68	2	1078.48	36.6956
High	FnSSYLQGTNQITGR	105990532	N2(Deamidated)	0	0.003997	26.37	2	1686.81	49.906
High	IGYSNnGSDWK	66864913	N6(Deamidated)	2.89163e+06	0.003997	13.35	2	1241.54	40.2476
High	VLInNSLDEPR	157384998	N4(Deamidated)	4.00293e+06	0.00453	34.57	2	1270.66	46.1624
High	VnASTTEPnSTVEQSALmR	167614504	N2(Deamidated); N9(Deamidated); M18(Oxidation)	4.15281e+07	0.00453	10.12	2	2052.94	39.4817
High	YLLNLnHSEK	4502343	N6(Deamidated)	2.98415e+06	0.004913	27.4	2	1231.63	46.6109
High	IEVANLnGTSR	119709832	N7(Deamidated)	1.37441e+07	0.004913	17.57	2	1174.6	41.1885
High	DHHQASnSSR	7110719	N7(Deamidated)	1.52358e+06	0.004913	16.32	2	1139.48	11.0346
High	LWnFTmNAK	74048422	N3(Deamidated); M6(Oxidation)	1.13436e+07	0.004913	14.31	2	1141.53	54.8339
High	FEVDSPVYnATWSASLK	105990532	N9(Deamidated)	3.06142e+06	0.004913	12.46	2	1914.91	69.1095
High	ALSnISLR	149363636	N4(Deamidated)	6.65022e+06	0.006429	21.86	2	874.499	45.6528
High	DTFVnASR	73858568	N5(Deamidated)	2.13342e+07	0.006429	14.24	2	910.428	33.1007
High	GYnVTYWR	221316760	N3(Deamidated)	1.41373e+07	0.006884	21.68	2	1059.49	50.9844
High	ALVnFTR	126012571	N4(Deamidated)	1.16491e+08	0.007251	41.97	2	821.451	47.244
High	nATVVWmK	343168772	N1(Deamidated); M7(Oxidation)	1.26912e+07	0.007251	27.01	2	965.476	40.5025
High	GLSPGnYSVR	119395738	N6(Deamidated)	2.23655e+06	0.007251	24.92	2	1050.52	40.0769
High	DQGSAYAnR	67188443	N8(Deamidated)	4.09579e+06	0.007251	24.57	2	982.421	22.8449
High	NLnFSTR	302191651	N3(Deamidated)	8.50733e+06	0.007251	17.58	2	852.421	40.0872

## Sheet: MHCC97L_Hydrazide_2
	N-glycopeptides	GI Number	Modifications	Precursor Area	p-Value	IonScore	Charge	MH+ [Da]	RT [min]
High	DINSQQELQnITTDTR	109633039	N10(Deamidated)	3.43415e+08	0	127.25	2	1876.9	44.9027
High	mLnTSSLLEQLNEQFNWVSR	355594753	M1(Oxidation); N3(Deamidated)	3.06985e+07	0	118.68	2	2426.16	74.9645
High	YLGnATAIFFLPDEGK	50363217	N4(Deamidated)	4.24833e+09	0	115.45	2	1756.89	70.4697
High	DqcIVDDITYNVnDTFHK	47132555	Q2(Deamidated); C3(Carbamidomethyl); N13(Deamidated)	2.71804e+07	0	113.46	2	2198.97	64.7302
High	VEAAQnLTLPGSLR	153946395	N6(Deamidated)	2.2873e+08	0	112.38	2	1469.8	48.6159
High	LAnLTQGEDQYYLR	355594753	N3(Deamidated)	1.16171e+10	0	109.53	2	1684.82	47.2464
High	InATDADEPNTLNSK	116534898	N2(Deamidated)	1.85123e+08	0	105.05	2	1603.75	24.2776
High	DmSDGFISnLTIQR	217272851	M2(Oxidation); N9(Deamidated)	3.08405e+07	0	101.94	2	1613.75	56.8902
High	LnASIADLQSQLR	21264602	N2(Deamidated)	3.11759e+08	0	101.77	2	1429.77	53.4772
High	YSVAnDTGFVDIPKQEK	4503155	N5(Deamidated)	1.9817e+08	0	99.5	2	1911.94	44.8828
High	IPAInQTITEANEK	145309326	N5(Deamidated)	8.35189e+07	0	98.58	2	1542.81	41.0825
High	LLAnSSmLGEGQVLR	166235138	N4(Deamidated); M7(Oxidation)	1.60292e+08	0	96.73	2	1604.84	43.8567
High	NPVGLIGAEnATGETDPSHSK	4557373	N10(Deamidated)	2.47791e+08	0	93.69	2	2095	37.677
High	InSSVTDIEEIIGVR	66346693	N2(Deamidated)	2.61542e+07	0	92.16	2	1645.88	69.7797
High	LDAPTNLQFVnETDSTVLVR	47132555	N11(Deamidated)	1.1845e+10	0	91.81	3	2233.14	64.6649
High	LQLSnGnmTLTLLSVK	40255013	N5(Deamidated); N7(Deamidated); M8(Oxidation)	133718311	0	90.84	2	1749.93	63.0855
High	DTnGSQFFITTVK	4758950	N3(Deamidated)	1.51367e+08	0	90.55	2	1458.71	51.1217
High	FVGTPEVnQTTLYQR	4507509	N8(Deamidated)	33287044359	0	88.12	2	1753.88	43.4566
High	ALGFEnATQALGR	5031863	N6(Deamidated)	2.91703e+10	0	85.08	3	1348.69	50.3001
High	IDSTGnVTnELR	333440461	N6(Deamidated); N9(Deamidated)	9.12798e+06	0	84.96	2	1320.64	25.3643
High	EnATTDLLTK	4504151	N2(Deamidated)	3.00204e+08	0	84.53	2	1106.56	31.3828
High	DLGPTLAnSTHHNVR	284807150	N8(Deamidated)	4.32001e+08	0	83.3	2	1632.81	28.1191
High	LNLSEnYTLSISNAR	343168772	N6(Deamidated)	3.24496e+07	0	82.66	2	1695.86	53.3916
High	AVLVNnITTGER	29550838	N6(Deamidated)	1.21192e+09	0	82.06	2	1287.7	37.397
High	INLnESmQVVSR	157694524	N4(Deamidated); M7(Oxidation)	3.16173e+07	0	81.43	2	1406.7	33.3785
High	YGEnNSLSVEGFR	153252201	N4(Deamidated)	9.71103e+07	0	81.29	2	1472.67	43.6886
High	YKVDYESQSTDTQnFSSESK	62243068	N14(Deamidated)	7.84755e+07	0	79.82	3	2344	32.1642
High	DIVEYYnDSnGSHVLQGR	4502337	N7(Deamidated); N10(Deamidated)	2.78024e+07	0	79.6	2	2067.94	45.6625
High	YTGnASALFILPDQDK	50659080	N4(Deamidated)	218676910	0	78.15	2	1753.87	60.8698
High	DLnETIHYmYK	56682962	N3(Deamidated); M9(Oxidation)	5.94521e+07	0	76.84	2	1443.65	37.0327
High	NLQVYnATSnSLTVK	93141047	N6(Deamidated); N10(Deamidated)	9.15601e+07	0	76.56	2	1653.84	42.4177
High	AQQLLAnSTALEEAmLQEQQR	21264602	N7(Deamidated); M15(Oxidation)	2.43873e+08	0	75.93	2	2389.17	52.7701
High	IETILLnGTDR	126012562	N7(Deamidated)	1.26989e+08	0	75.46	2	1245.68	45.6814
High	IAVDWESLGYnITR	18860902	N11(Deamidated)	6.18795e+07	0	75.18	2	1637.83	68.1717
High	GLnLTEDTYKPR	5031863	N3(Deamidated)	5.26119e+09	0	74.78	2	1407.72	36.2667
High	ILLTcSLnDSATEVTGHR	38372925	C5(Carbamidomethyl); N8(Deamidated)	3.92051e+07	0	74.71	3	1987.99	49.4395
High	GTFTDcALAnmTEQIR	115527070	C6(Carbamidomethyl); N10(Deamidated); M11(Oxidation)	4.62112e+07	0	73.43	2	1844.83	44.533
High	YQPInSTHELGPLVDLK	302191651	N5(Deamidated)	2.87847e+08	0	72.65	2	1925.01	57.1628
High	NLnNSNLFSPVNR	21264369	N3(Deamidated)	1.11843e+07	0	71.98	2	1489.75	45.8405
High	FYATnDTEVAQSNFEALQDFFR	189163485	N5(Deamidated)	1.22904e+07	0	71.53	2	2614.19	74.7735
High	AYLLPAPPAPGnASESEEDR	62243068	N12(Deamidated)	1.98076e+09	0	71.06	2	2084.98	46.4642
High	FnDTEVLQR	4557373	N2(Deamidated)	162655784	0	70.31	2	1122.55	33.7967
High	DFEDLYTPVnGSIVIVR	189458817	N10(Deamidated)	1.85353e+08	0	69.95	2	1937.99	67.6638
High	LnASLPALLLIR	17136148	N2(Deamidated)	1.83521e+08	0	69.77	2	1294.82	73.076
High	DnATEEEILVYLEK	11386147	N2(Deamidated)	9.00006e+07	0	69.7	2	1666.82	67.9466
High	QYNPILSmLTnQTGEAGR	9845238	M8(Oxidation); N11(Deamidated)	6.83014e+06	0	69.64	2	2009.97	66.529
High	LSDTTSQSnSTAK	167614504	N9(Deamidated)	1.20594e+08	0	68.99	2	1340.62	10.8047
High	YYnYTLSInGK	4504061	N3(Deamidated); N9(Deamidated)	1.44842e+08	0	68.51	2	1337.63	44.6346
High	GAFISnFSmTVDGK	70778918	N6(Deamidated); M9(Oxidation)	1.03664e+08	0	68.24	2	1490.69	53.586
High	VNASTTEPnSTVEQSALmR	167614504	N9(Deamidated); M18(Oxidation)	156285352	0	68.13	2	2051.96	31.2909
High	NLnNSQSDVVSFR	56237029	N3(Deamidated)	2.21091e+07	0	67.95	2	1480.7	38.1165
High	FVnSTGYLTEAEK	257470977	N3(Deamidated)	8.61744e+07	0	67.55	2	1459.71	40.6638
High	WTPLnSSTIIGYR	47132557	N5(Deamidated)	5.21236e+08	0	67.54	2	1508.78	60.5985
High	GVTFnVTTVDTK	14251209	N5(Deamidated)	5.19162e+07	0	66.51	2	1282.66	41.9944
High	QLEEFLnQSSPFYFWmnGDR	355594753	N7(Deamidated); M16(Oxidation); N17(Deamidated)	5.29305e+07	0	65.81	2	2526.1	73.1499
High	LNPTVTYGnDSFSAK	167466198	N9(Deamidated)	3.56656e+08	0	65.34	2	1614.77	39.5704
High	DTGELnVTSILDR	116534898	N6(Deamidated)	1.10107e+08	0	65.03	2	1433.72	59.365
High	KInSSLQLPDR	39777608	N3(Deamidated)	5.31291e+07	0	64.22	2	1271.7	34.9972
High	LEnLSSSEmGYTATLTR	119393891	N3(Deamidated); M9(Oxidation)	1.29138e+08	0	64.1	2	1889.87	42.9073
High	ALPQPQnVTSLLGcTH	11321561	N7(Deamidated); C14(Carbamidomethyl)	1.28106e+08	0	63.17	2	1736.87	60.5133
High	DAVITGNnFTFR	148886654	N8(Deamidated)	1.36977e+08	0	62.82	2	1355.66	50.7495
High	ALVAVVAGnSTTPR	4507565	N9(Deamidated)	2.06932e+07	0	62.45	2	1356.75	36.8997
High	AAIPSALDTnSSK	5031863	N10(Deamidated)	7.20471e+09	0	62.06	2	1275.64	31.1789
High	IHVAGETDSSNLnVSEPR	148728160	N13(Deamidated)	3.99607e+07	0	61.62	2	1925.92	32.541
High	EAGnITTDGYEILGK	93141047	N4(Deamidated)	5.81446e+08	0	61.6	2	1581.77	49.3172
High	YKPDTLAVAVEnGTGTDR	14042970	N12(Deamidated)	1.01355e+07	0	61.47	2	1907.94	42.5922
High	GSKDnATDSVPLR	126012562	N5(Deamidated)	18015931	0	61.46	2	1360.68	22.1629
High	VLLGnEScTLTLSESTmNTLK	42741655	N5(Deamidated); C8(Carbamidomethyl); M17(Oxidation)	1.86465e+08	0	60.99	2	2328.14	55.2757
High	DAGVVcTnETR	5031863	C6(Carbamidomethyl); N8(Deamidated)	2.34757e+09	0	60.95	2	1222.54	17.0565
High	VVGVPYQGnATALFILPSEGK	194018472	N9(Deamidated)	1.72154e+08	0	60.82	2	2161.15	68.9534
High	VITVQVAnFTLR	154146262	N8(Deamidated)	2.42128e+07	0	60.52	2	1361.78	63.1196
High	DITDLInNTFIR	327315343	N7(Deamidated)	2.39959e+07	0	60.23	2	1435.75	71.4731
High	VLPVnVTDYcQLVR	281485550	N5(Deamidated); C10(Carbamidomethyl)	9.65496e+07	0	59.99	2	1676.88	60.1716
High	LPEmAQPVDPAHnVSR	89264696	M4(Oxidation); N13(Deamidated)	1.09852e+08	0	59.86	2	1777.86	28.4105
High	mEmPSTPQQLQnLTEDIR	167614504	M1(Oxidation); M3(Oxidation); N12(Deamidated)	361342968	0	59.17	2	2164	56.6113
High	VQnmSQSIEVLDR	5453547	N3(Deamidated); M4(Oxidation)	2.23391e+07	0	58.66	2	1535.74	35.5559
High	GLcVnASAVSR	62243068	C3(Carbamidomethyl); N5(Deamidated)	1.53159e+08	0	58.65	2	1134.56	30.5474
High	GVFITnETGQPLIGK	119393891	N6(Deamidated)	1.97516e+08	0	58.18	2	1574.85	52.4463
High	GNmSGnFTYIIDK	19923129	M3(Oxidation); N6(Deamidated)	2.54589e+07	0	58.11	2	1476.67	46.878
High	AEPPLnASASDQGEK	5453832	N6(Deamidated)	2.53731e+08	0	57.56	2	1514.7	21.4844
High	EHEGAIYPDnTTDFQR	4557485	N10(Deamidated)	769700853	0	57.03	3	1893.83	34.9439
High	EGFSAnYSVLQSSVSEDFK	66864913	N6(Deamidated)	7.33692e+07	0	56.89	2	2094.95	65.4732
High	KWnVTSLETLK	53988378	N3(Deamidated)	5.1365e+07	0	56.64	2	1319.73	51.8718
High	FnSTEYQVVTR	126012562	N2(Deamidated)	1.3111e+08	0	56.32	2	1344.64	34.8138
High	FLSSSPHLPPSSYFnASGR	5729770	N15(Deamidated)	24604503	0	56.26	2	2051.98	50.621
High	VnNTLSSQISR	145309326	N2(Deamidated)	4.76458e+08	0	55.88	2	1219.63	26.2653
High	VVnSTTGPGEHLR	40317626	N3(Deamidated)	7.08489e+08	0	55.7	2	1367.69	19.8946
High	QDQcIYnTTYLNVQR	167857790	C4(Carbamidomethyl); N7(Deamidated)	3.64759e+07	0	55.7	2	1916.88	51.4181
High	DAnLTGLSDNK	4826904	N3(Deamidated)	7.6721e+07	0	55.68	2	1148.54	26.4809
High	mIEnGSLSFLPTLR	4502403	M1(Oxidation); N4(Deamidated)	3.47532e+07	0	55.61	2	1594.82	66.0331
High	NPnGTVTVISR	42560233	N3(Deamidated)	1.42839e+07	0	55.31	2	1158.62	26.0255
High	DVnYTQIVVDR	214010220	N3(Deamidated)	9.90344e+06	0	55.15	2	1322.66	43.4898
High	EnTSDPSLVIAFGR	112380628	N2(Deamidated)	1.54635e+07	0	54.96	2	1506.75	54.3818
High	LPPGLLAnFTLLR	16418467	N8(Deamidated)	6.17004e+06	0	53.68	2	1425.86	74.7868
High	EnLTAPGSDSAVFFEQGTTR	4557485	N2(Deamidated)	6.36497e+08	0	53.42	3	2127.99	52.9212
High	LnSSSQTnSLK	55770878	N2(Deamidated); N8(Deamidated)	1.29474e+07	0	53.36	2	1180.57	13.9684
High	ALSQQnVSmDLATFmK	53988378	N6(Deamidated); M9(Oxidation); M15(Oxidation)	5.32736e+08	0	53.33	2	1816.85	52.1633
High	nGSLFAFR	88853069	N1(Deamidated)	6.87307e+07	0	53.16	2	912.462	54.2005
High	InTTADEKDPTNPFR	4557251	N2(Deamidated)	1.64072e+07	0	52.91	2	1719.83	33.7814
High	DnATLQATLHAAR	21264602	N2(Deamidated)	5.12308e+07	0	52.77	2	1382.7	34.8344
High	VnETEmDIAK	4503037	N2(Deamidated); M6(Oxidation)	1.24739e+08	0	52.52	2	1166.52	17.3431
High	EQmQDALGNnSSFHHR	4557369	M3(Oxidation); N10(Deamidated)	42753998	0	52.16	3	1887.81	21.373
High	LAFQNmnGSEYFVK	53988378	M6(Oxidation); N7(Deamidated)	5.99374e+08	0	52.08	2	1664.77	48.2587
High	VPGnQTSTTLK	221316760	N4(Deamidated)	4.63684e+08	0	52.03	2	1146.6	18.1976
High	DAGVGFPEYQEEDnSTYNFR	119964726	N14(Deamidated)	4.28826e+07	0	52.02	2	2338.98	52.2211
High	mLEAYnLTEK	93141047	M1(Oxidation); N6(Deamidated)	6.84957e+08	0	51.98	2	1228.58	36.0292
High	EPGSnVTmSVDAEcVPmVR	5031863	N5(Deamidated); M8(Oxidation); C14(Carbamidomethyl); M17(Oxidation)	501063554	0	51.93	2	2110.92	38.9988
High	GSQWSDIEEFcnR	10835143	C11(Carbamidomethyl); N12(Deamidated)	1.24236e+08	0	51.47	2	1628.67	51.029
High	LLETVEYnISGAER	153946395	N8(Deamidated)	5.64093e+07	0	51.05	2	1594.8	50.9368
High	AAnYTSSLNLPDK	214010220	N3(Deamidated)	1.095e+07	0	50.9	2	1394.69	39.4497
High	LTVnLTnDR	300244535	N4(Deamidated); N7(Deamidated)	3.51621e+06	0	50.61	2	1047.54	33.6941
High	ETAYSnASLLIQnVTR	156616282	N6(Deamidated); N13(Deamidated)	7.00126e+06	0	50.57	2	1781.9	68.2648
High	mDGASnVTcInSR	62739186	M1(Oxidation); N6(Deamidated); C9(Carbamidomethyl); N11(Deamidated)	0	0	50.51	2	1442.6	21.72
High	EAInITLDHK	62739166	N4(Deamidated)	1.17508e+08	0	50.38	2	1154.61	35.6067
High	AnLTVVLLR	167466198	N2(Deamidated)	1.77124e+08	0	49.81	2	999.621	55.2774
High	nASEIEVPFVTR	211904152	N1(Deamidated)	9.24407e+07	0	49.22	2	1362.69	55.7386
High	DASSFLAEWQnITK	61744483	N11(Deamidated)	1.08354e+08	0	49.22	2	1610.78	71.1343
High	HTVFWnSSNPK	33359680	N6(Deamidated)	2.69781e+07	0	48.34	2	1317.63	34.0373
High	DLDmFInASK	333440461	M4(Oxidation); N7(Deamidated)	2.44847e+07	0	48.26	2	1170.54	48.1969
High	YnLSEVLQGK	258613957	N2(Deamidated)	3.56667e+07	0	47.89	2	1151.6	52.1233
High	DLVPATnYSLR	27597078	N7(Deamidated)	7.62229e+07	0	47.86	2	1249.65	44.349
High	ISEEnETTcYmGK	62739186	N5(Deamidated); C9(Carbamidomethyl); M11(Oxidation)	1.29614e+07	0	47.83	2	1578.63	20.4829
High	ELGPLYTnITADIGTDPR	315467841	N8(Deamidated)	8.77387e+06	0	47.67	2	1946.97	65.4261
High	qNNGAFnETLFR	189458817	Q1(Deamidated); N7(Deamidated)	43635262	0	47.49	2	1412.65	58.0058
High	KKEDALnETR	355594753	N7(Deamidated)	6.4427e+08	0	47.33	2	1204.62	13.2543
High	LDPTVLDAGELAnR	47419930	N13(Deamidated)	19489707	0	47.24	2	1484.76	49.8399
High	EVIDTnLTTLR	189217428	N6(Deamidated)	2.94597e+07	0	47.22	2	1275.69	46.2338
High	QTLFFnGTR	21686977	N6(Deamidated)	1.98766e+07	0	46.71	2	1084.55	44.1694
High	DSLSInATNIK	41327734	N6(Deamidated)	7.96235e+07	0	45.68	2	1176.61	37.6618
High	NELmLnSSLmR	54873613	M4(Oxidation); N6(Deamidated); M10(Oxidation)	347094099	0	45.54	2	1340.62	39.0624
High	AFnSTLPTmAQmEK	48255943	N3(Deamidated); M9(Oxidation); M12(Oxidation)	3.8142e+09	0	45.49	2	1601.72	32.8896
High	VGnNTIHVHR	40548389	N3(Deamidated)	2.74607e+07	0	45.32	3	1147.6	16.286
High	NNVITLnITGK	208022658	N7(Deamidated)	57009818	0	45.2	2	1187.66	47.0222
High	LEnWTDASR	41152506	N3(Deamidated)	1.05423e+07	0	45.14	2	1092.5	29.2428
High	FFPYAnGTLGIR	221316760	N6(Deamidated)	4.16538e+07	0	45.05	2	1356.7	60.0711
High	GSLSYLnVTR	4503143	N7(Deamidated)	5.76596e+09	0	44.79	2	1110.58	43.0961
High	LHEITnETFR	88702793	N6(Deamidated)	1.07124e+08	0	43.8	2	1260.63	33.5301
High	IETSNVIWVGnYSTTVK	4557040	N11(Deamidated)	3.33491e+07	0	43.58	2	1911.97	56.1924
High	nGIYnITVLASDQGGR	13435366	N1(Deamidated); N5(Deamidated)	1.59341e+07	0	43.39	2	1679.83	60.3297
High	LSGnLTLLR	262118282	N4(Deamidated)	8.05427e+06	0	43.14	2	987.585	47.5184
High	LSSSnASVAWmPGADGR	27597078	N5(Deamidated); M11(Oxidation)	1.74501e+07	0	42.96	2	1722.77	36.3774
High	VFGSQnLTTVK	5453832	N6(Deamidated)	1.46758e+08	0	42.61	2	1194.64	37.7864
High	YVQnGTYTVK	116534898	N4(Deamidated)	2.57108e+08	0	42.6	2	1173.58	22.7548
High	ELHHLQEQnVSNAFLDK	4557485	N9(Deamidated)	262661531	0	42.53	2	2022.99	42.6596
High	IGFGLEQnNTVK	22547221	N8(Deamidated)	1.01936e+07	0	42.51	2	1320.68	42.5485
High	IILnFTSLDLYR	4502421	N4(Deamidated)	2.86276e+07	0	42.31	2	1468.82	71.5681
High	LVQLFPnDTSLK	258613943	N7(Deamidated)	1.31681e+08	0	41.28	2	1375.75	56.7658
High	IVLnFTTmDLYK	22547221	N4(Deamidated); M8(Oxidation)	3.49577e+07	0	41.09	2	1474.75	61.2769
High	LASPPSQGEVPPGPLPEAVLALYnSTR	63025222	N24(Deamidated)	1.03712e+08	0	40.83	3	2761.46	74.6137
High	VTPAcnTSLPAQR	110624774	C5(Carbamidomethyl); N6(Deamidated)	1.54703e+07	0	40.52	2	1415.7	23.879
High	ANQQLnFTEAK	40549451	N6(Deamidated)	1.2983e+07	0	40.5	2	1264.62	30.917
High	LQILnASSDVLR	4502961	N5(Deamidated)	56702664	0	40.49	2	1329.74	54.7564
High	VAQPGINYALGTnVSYPNNLLR	5802984	N13(Deamidated)	2.16743e+07	0	40.3	2	2375.23	63.5061
High	AALAAFNAQNnGSNFQLEEISR	156523970	N11(Deamidated)	1.77384e+07	0	40.01	2	2366.15	58.3522
High	GSnYSEILDK	5901956	N3(Deamidated)	3.33856e+09	0	39.87	2	1126.53	37.4292
High	AmnTSQVEALGIQmLPGYR	31377697	M2(Oxidation); N3(Deamidated); M14(Oxidation)	2.38734e+07	0	39.68	2	2112.02	53.537
High	LPSGmLVISnATEGDGGLYR	290656011	M5(Oxidation); N10(Deamidated)	3.13481e+07	0	39.65	2	2067.02	54.5737
High	LLQVVYLHSNnITK	4502403	N11(Deamidated)	5.40737e+06	0	39.03	2	1642.93	48.5826
High	ELGDnVSmILVPFK	4506951	N5(Deamidated); M8(Oxidation)	2.9715e+07	0	38.99	2	1578.81	67.5839
High	NIQNnVScYLEGK	4557040	N5(Deamidated); C8(Carbamidomethyl)	1.36006e+07	0	38.97	2	1539.72	53.1819
High	ILcDNADnITR	109150416	C3(Carbamidomethyl); N8(Deamidated)	9.26214e+06	0	38.93	2	1305.62	29.1634
High	AFVVTnQTTWTGR	208431817	N6(Deamidated)	7.19416e+06	0	38.65	2	1481.75	45.7279
High	VLnGTLLmAPSGcK	45505145	N3(Deamidated); M8(Oxidation); C13(Carbamidomethyl)	9.32906e+06	0	38.43	2	1477.74	42.8869
High	nGSGAVFPVAGADVQTLR	51873067	N1(Deamidated)	2.14841e+07	0	38.27	2	1759.9	53.4866
High	QLPnGELQPLSEnATLTLISTK	18201909	N4(Deamidated); N13(Deamidated)	7.14772e+06	0	38.25	2	2369.26	72.6297
High	LGVQDLFnSSK	13489087	N8(Deamidated)	2.42675e+07	0	37.66	2	1208.62	55.0373
High	GEnFTETDVK	4506113	N3(Deamidated)	1.27215e+08	0	37.48	2	1140.51	25.1289
High	LLnTTDVYLLPSLNPDGFER	22202611	N3(Deamidated)	1.53671e+07	0	37.47	2	2278.18	71.475
High	DSVInLSESVEDGPK	51477714	N5(Deamidated)	5.21187e+06	0	37.45	2	1589.75	47.903
High	YRPENSVAnDTGFTVVAPGK	23110960	N9(Deamidated)	3.47024e+07	0	36.8	3	2123.05	42.471
High	LLNnLTSIK	145309326	N4(Deamidated)	8.65152e+07	0	36.34	2	1016.6	44.2261
High	ENVGIYnLSK	27734709	N7(Deamidated)	1.89869e+07	0	36.3	2	1137.59	39.6751
High	GTAnLSETIR	341914298	N4(Deamidated)	2.96947e+07	0	35.68	2	1062.55	28.1518
High	NIETnYTR	5729772	N5(Deamidated)	4.37407e+07	0	35.28	2	1011.48	22.1384
High	FNPPSnVTVR	238908521	N6(Deamidated)	4.92058e+07	0	35.09	2	1131.58	33.1092
High	LNAENnATFYFK	262050546	N6(Deamidated)	1.71182e+07	0	35.08	2	1432.68	48.2384
High	VnFTEIQK	4501989	N2(Deamidated)	1.5637e+08	0	34.64	2	979.515	33.4021
High	HLnGTITAK	227430303	N3(Deamidated)	1.76617e+07	0	34.27	2	955.521	16.662
High	LSQGnTTLSINPVK	68161541	N5(Deamidated)	3.5934e+06	0	34.26	2	1472.8	39.4252
High	EQmEVVnmSLSTSADSLTTPR	380503846	M3(Oxidation); N7(Deamidated); M8(Oxidation)	6.66649e+07	0	33.85	2	2329.07	44.2413
High	FLSYnVTR	31982953	N5(Deamidated)	6.16463e+06	0	33.82	2	1000.51	37.3065
High	AVSSFDPEIDLSnQSGR	157419150	N13(Deamidated)	8732159	0	33.55	2	1822.85	49.0879
High	KTnESVSEPR	153252201	N3(Deamidated)	1.48201e+07	0	33.41	2	1147.56	12.2701
High	VIDFncTTSSVSSALANTK	4504489	N5(Deamidated); C6(Carbamidomethyl)	4.58673e+06	0	32.93	2	2015.96	55.4747
High	LGnWSAmPScK	153266841	N3(Deamidated); M7(Oxidation); C10(Carbamidomethyl)	1.63839e+07	0	32.84	2	1267.55	29.6568
High	EIFVAnGTQGK	226054871	N6(Deamidated)	8.01201e+07	0	32.75	2	1164.59	28.4443
High	nSTIEAANLAGLK	48928056	N1(Deamidated)	12223784	0	32.65	2	1302.7	44.4526
High	GYnVTYWR	221316760	N3(Deamidated)	2.78496e+07	0	32.52	2	1059.49	42.5522
High	EIPAnGTDIVYDmK	5453872	N5(Deamidated); M13(Oxidation)	41512953	0	32.49	2	1582.73	37.5762
High	GLnVTLSSTGR	341916196	N3(Deamidated)	1.37955e+07	0	32.42	2	1105.58	35.1086
High	QDQQLQncTEPGEQPSPK	5231228	N7(Deamidated); C8(Carbamidomethyl)	2.75121e+07	0	32.34	2	2084.92	26.6655
High	GDPSVISVnGTDFTFR	209447096	N9(Deamidated)	9.69883e+06	0	32.27	2	1712.82	60.5863
High	GnTTTLISEnGHAADTLTATNFR	261337165	N2(Deamidated); N10(Deamidated)	3.45364e+07	0	32.03	3	2407.15	48.5401
High	VANPSGnLTETYVQDR	116063573	N7(Deamidated)	1.23584e+07	0	31.69	2	1764.84	37.7769
High	EEEAIQLDGLnASQIR	4507677	N11(Deamidated)	1.70804e+07	0	31.3	2	1786.89	51.6893
High	FVEQnETAInITTYPDqENNK	5901956	N5(Deamidated); N10(Deamidated); Q17(Deamidated)	6.83026e+06	0	31.3	2	2471.13	47.5642
High	LQQDVLQFQKnQTNLER	29550838	N11(Deamidated)	2.42917e+07	0	31.29	2	2103.09	43.7618
High	GnETLHYETFGK	153082696	N2(Deamidated)	6.92631e+06	0	30.54	2	1396.64	34.0597
High	NVGPnTTSTVISTDAFRPGVR	4557040	N5(Deamidated)	1.02637e+07	0	30.17	3	2190.13	46.8103
High	LGAcnDTLQQLmEVFK	4502261	C4(Carbamidomethyl); N5(Deamidated); M12(Oxidation)	3.92524e+06	0	29.79	2	1883.9	69.6346
High	EQInITLDHR	32307144	N4(Deamidated)	2.5971e+08	0	29.71	3	1239.64	35.6514
High	InYTVPQSGTFK	227430303	N2(Deamidated)	2.04833e+08	0	29.5	2	1355.69	39.1133
High	EAFnETNQAIR	21536376	N4(Deamidated)	3.21335e+06	0	29.31	2	1293.61	28.1556
High	LVSFEVPQnTSVK	116235485	N9(Deamidated)	4.83371e+07	0	29.2	2	1448.77	46.5179
High	VVLGAnGTYScLVR	67188443	N6(Deamidated); C11(Carbamidomethyl)	2.9227e+06	0	28.54	2	1509.78	46.8556
High	EFYVDQnVSIK	148886654	N7(Deamidated)	16538113	0	28.46	2	1342.66	44.6157
High	YVQDQVAAPFQLSnHTGR	261337165	N14(Deamidated)	6.34033e+07	0	27.84	3	2032	45.0954
High	EQnYSDDVLANmISEPR	209915570	N3(Deamidated); M12(Oxidation)	2.34771e+07	0	27.67	2	1997.87	44.6888
High	AnLTSmLIQR	51477716	N2(Deamidated); M6(Oxidation)	4.0021e+06	0	27.64	2	1163.61	39.1264
High	mVSHHnLTTGATLINEQWLLTTAK	186910296	M1(Oxidation); N6(Deamidated)	5.36629e+07	0	27.28	3	2696.37	63.354
High	LSPYVnYSFR	302191651	N6(Deamidated)	1.68904e+07	0	26.75	2	1246.61	47.4888
High	NLFLnHSEnATAK	186910296	N5(Deamidated); N9(Deamidated)	1.98783e+07	0	26.62	2	1460.7	35.0047
High	LGDVEVNAGQnATFQcIATGR	18860902	N11(Deamidated); C16(Carbamidomethyl)	6.62662e+06	0	26.55	2	2222.06	50.9482
High	GnETIVNLIHSTR	4503009	N2(Deamidated)	6.17367e+06	0	25.72	2	1454.76	50.5142
High	EDNPDKNPEAPLnVSR	225637524	N13(Deamidated)	1.10081e+07	0	25.63	3	1795.86	28.0087
High	LGQAPANWYnDTYPLSPPQR	20270339	N10(Deamidated)	8631872	0	25.39	2	2289.1	57.6065
High	KPNNLnDTIK	4506951	N6(Deamidated)	2.58364e+07	0	24.83	2	1157.62	20.3106
High	IVVYNQPYInYSR	7706387	N10(Deamidated)	3.34614e+06	0	24.34	2	1629.84	45.4952
High	VNVVnSTLAEVHWDPVPLK	302191651	N5(Deamidated)	1.87762e+07	0	23.93	3	2118.14	69.5506
High	EQmQDALGnnSSFHHR	4557369	M3(Oxidation); N9(Deamidated); N10(Deamidated)	8.19502e+06	0	23.92	3	1888.79	22.2454
High	mTGSGIYAPnSSR	223633991	M1(Oxidation); N10(Deamidated)	7.41821e+06	0	23	2	1357.61	21.9069
High	NYYADNqTcDGELLFnmTK	281485550	Q7(Deamidated); C9(Carbamidomethyl); N16(Deamidated); M17(Oxidation)	7.36456e+06	0	22.88	2	2314.95	51.8737
High	ERPPTFLTPEGnASNK	302191651	N12(Deamidated)	1.81733e+07	0	22.8	2	1758.87	36.4055
High	LDFLmFnYSVPSYLK	291219907	M5(Oxidation); N7(Deamidated)	1.55716e+07	0	22.19	2	1853.91	73.1291
High	HFnmSIIISnGHGTTQYSTFSYVDPVITSISPK	42741655	N3(Deamidated); M4(Oxidation); N10(Deamidated)	16064963	0	21.73	3	3659.79	68.1888
High	VPGnVTAVLGETLK	31377806	N4(Deamidated)	1.36275e+07	0	21.63	2	1398.79	58.5057
High	GPLANPIWnVTGFTGR	18860902	N9(Deamidated)	8836299	0	21.48	2	1700.89	69.3804
High	VVLHPnYSQVDIGLIK	186910296	N6(Deamidated)	3.11659e+07	0	21.37	3	1796	55.3619
High	QQQHLFGSnVTDcSGNFcLFR	4557871	N9(Deamidated); C13(Carbamidomethyl); C18(Carbamidomethyl)	1.5946e+07	0	20.35	3	2516.1	62.902
High	LGGWnITGPWAK	164519138	N5(Deamidated)	7.28155e+06	0	20.33	2	1300.67	63.9421
High	cGLVPVLAENYnK	4557871	C1(Carbamidomethyl); N12(Deamidated)	44091117	0	20.15	2	1477.74	52.8026
High	NVNFEDPASAcDSINAWVKnETR	211904152	C11(Carbamidomethyl); N20(Deamidated)	2.33481e+06	0	20.03	3	2638.18	65.4751
High	nLTEVVPQLLDQLR	380503846	N1(Deamidated)	4.04743e+06	0	19.82	2	1638.92	74.6765
High	nFTAADWGQSR	87196339	N1(Deamidated)	2.8578e+07	0	19.37	2	1253.56	39.482
High	QESmNSnVSVYQPPR	153082696	M4(Oxidation); N7(Deamidated)	1.10889e+07	0	19.3	2	1752.79	27.9063
High	DGnSSLIAAVAEVR	4557679	N3(Deamidated)	6.0471e+06	0	18.72	2	1402.72	59.3896
High	mmQYnVSIK	4557040	M1(Oxidation); M2(Oxidation); N5(Deamidated)	2.08571e+07	0	18.37	2	1146.52	28.5319
High	InGSAnFSFNDEEmK	227430303	N2(Deamidated); N6(Deamidated); M14(Oxidation)	3.39327e+07	0	18.11	2	1720.71	39.9098
High	DIENFnSTQK	4501987	N6(Deamidated)	3.4855e+06	0	17.45	2	1196.54	26.4698
High	GPSTPLPEDPNWnVTEFHTTPK	157266300	N13(Deamidated)	1.01785e+07	0	17.22	3	2465.18	54.0733
High	DLQGNPIAnATISVEGIDHDVTSAK	4503009	N9(Deamidated)	4.18605e+07	0	17.07	3	2566.28	69.3975
High	FVTAGSnVTLR	255652947	N7(Deamidated)	1.15198e+07	0	16.01	2	1165.62	35.3712
High	EERPLnASALK	14149653	N6(Deamidated)	9.20563e+07	0	15.9	2	1228.65	27.1882
High	LnQTEPVAGNYYPVNTR	291045220	N2(Deamidated)	2.17165e+07	0	15.79	2	1936.95	38.8788
High	GEGnETTNmVITWKPLR	221316760	N4(Deamidated); M9(Oxidation)	3.75287e+06	0	15.72	2	1962.97	47.4313
High	FVLQnASR	116063568	N5(Deamidated)	5.14074e+06	0	15.18	2	935.497	29.9958
High	HnSTIDVGGQK	51988912	N2(Deamidated)	1.01813e+07	0	14.89	2	1156.56	15.6234
High	YLLNLnHSEK	4502343	N6(Deamidated)	8.02094e+06	0	14.06	2	1231.64	38.8428
High	YDREPAEFnLTK	146229333	N9(Deamidated)	3.56881e+06	0	13.37	3	1483.71	36.7301
High	VTVLGVATAPQQVLSnGVPVSnFTYSPDTK	119393891	N16(Deamidated); N22(Deamidated)	9.09507e+06	0	13.13	3	3091.58	68.3632
High	LEnITTGTYTIHAQK	27734709	N3(Deamidated)	8.54222e+06	0	13.12	2	1690.87	36.8504
High	ELSEYnATAIK	111118978	N6(Deamidated)	3.17111e+06	0	13.06	2	1239.61	33.0662
High	GNEANYYSNATTDEHGLVqFSInTTNVMGTSLTVR	66932947	Q19(Deamidated); N23(Deamidated)	1.61099e+07	0	12.24	3	3806.74	71.3745
High	DnYTDLVAIQNK	262206315	N2(Deamidated)	9.65488e+06	0	11.92	2	1394.69	43.5596
High	VcQDcPLLAPLnDTR	156523970	C2(Carbamidomethyl); C5(Carbamidomethyl); N12(Deamidated)	1.33601e+07	0	11.62	2	1772.84	55.6026
High	YFYnnQTK	73760409	N4(Deamidated); N5(Deamidated)	109058211	0	11.01	2	1079.47	24.5936
High	VPLQSAHLYYnVTEK	226371643	N11(Deamidated)	8.8474e+06	0	10.82	3	1762.91	44.9755
High	FQLLnFSSSELK	148664211	N5(Deamidated)	0	0.00051	40.58	2	1413.73	67.2876
High	LVNQnASR	4557369	N5(Deamidated)	6.73714e+07	0.00051	36.67	2	902.47	10.4366
High	FnLSHLGSK	66346695	N2(Deamidated)	8.46387e+07	0.00051	36.66	2	1003.52	38.1995
High	EQYIHEnYSR	4505891	N7(Deamidated)	1.52528e+08	0.00051	36.42	2	1339.6	22.9455
High	VLSSIQEGTVPDnTSSAR	7657039	N13(Deamidated)	1.122e+07	0.00051	32.77	2	1861.92	33.0421
High	ADGTVNQIEGEATPVnLTEPAK	4502163	N16(Deamidated)	6.39791e+06	0.00051	30.94	2	2255.11	46.4818
High	DLQAnDTGR	221316760	N5(Deamidated)	2.5849e+08	0.00051	27.72	2	990.451	13.5351
High	ELDLTcnITTDR	41152506	C6(Carbamidomethyl); N7(Deamidated)	1.06394e+07	0.00051	22.33	2	1451.68	43.9855
High	VSLTnVSISDEGR	148664211	N5(Deamidated)	2.06247e+07	0.00051	21.96	2	1377.69	40.9665
High	LnLTTDPK	224586817	N2(Deamidated)	3.52339e+07	0.00051	20.52	2	902.487	26.05
High	DPGAAVPGAAnASAQQPR	20149540	N11(Deamidated)	2.33479e+07	0.00051	18.83	2	1678.82	24.2833
High	VInETWAWK	5453832	N3(Deamidated)	1.03563e+07	0.00051	16.98	2	1147.58	50.2668
High	QSTHSIYmFFnTSELR	63025222	M8(Oxidation); N11(Deamidated)	12664237	0.00051	15.35	3	1977.91	62.4931
High	FANEYPnITR	22202611	N7(Deamidated)	1.21319e+07	0.00051	14.99	2	1225.59	35.5654
High	VnASTTEPnSTVEQSALmR	167614504	N2(Deamidated); N9(Deamidated); M18(Oxidation)	40352017	0.00051	12.49	2	2052.94	32.9758
High	IIISPEEnVTLTcTAENQLER	343168772	N8(Deamidated); C13(Carbamidomethyl)	4.39998e+06	0.00051	11.24	2	2431.21	62.1636
High	AEFnITLIHPK	157266300	N4(Deamidated)	5.88362e+06	0.00099	34.57	2	1283.7	51.9811
High	KVEAEALnATAIR	104487297	N8(Deamidated)	1.15398e+07	0.00099	31.74	2	1386.77	34.5012
High	ALLTnVSSVALGSR	145701025	N5(Deamidated)	5.17481e+06	0.00099	25.86	2	1388.78	55.6121
High	DFnETQLAR	16933553	N3(Deamidated)	1.35233e+08	0.00099	16.42	2	1094.51	30.535
High	GGNSNGALcHFPFLYNnHnYTDcTSEGR	47132555	C9(Carbamidomethyl); N17(Deamidated); N19(Deamidated); C23(Carbamidomethyl)	1.83045e+07	0.00099	14.38	3	3204.33	57.4622
High	ALmnGSESR	38372925	M3(Oxidation); N4(Deamidated)	1.81383e+07	0.00099	14.01	2	981.435	10.7911
High	VDKDLQSLEDILHQVEnK	70906437	N17(Deamidated)	7.90165e+06	0.00099	13.59	3	2124.09	69.3423
High	GAnDSTSAmPEQmK	6005882	N3(Deamidated); M9(Oxidation); M13(Oxidation)	4.99443e+06	0.00099	13.06	2	1499.6	10.4626
High	VFVQTPTInYTLR	6912484	N9(Deamidated)	6.77328e+07	0.001452	33.36	2	1552.84	54.9193
High	InSSLVLEIR	28373099	N2(Deamidated)	5.96932e+06	0.001452	26.83	2	1144.66	53.0787
High	QLVHSFAEGQDQGSAYAnR	67188443	N18(Deamidated)	5.61981e+06	0.001927	25.26	3	2078.96	33.3033
High	VYKPSAGnnSLYR	153266841	N8(Deamidated); N9(Deamidated)	6.54827e+06	0.001927	12.38	2	1470.73	26.7244
High	EnnnDTFYLFILR	310112860	N2(Deamidated); N3(Deamidated); N4(Deamidated)	1.15879e+08	0.001927	11.33	2	1661.76	62.9183
High	GASnLTWR	4504061	N4(Deamidated)	1.92023e+08	0.002274	38.9	2	905.452	32.3121
High	VLInNSLDEPR	157384998	N4(Deamidated)	7.07092e+06	0.002274	35.39	2	1270.66	37.6392
High	DHHQASnSSR	7110719	N7(Deamidated)	2.51098e+06	0.002274	28.34	2	1139.48	6.8128
High	LVSGnLTDR	38016904	N5(Deamidated)	6.2914e+07	0.002274	27.21	2	975.515	24.1757
High	LQLTWLEnGnVSR	341914298	N8(Deamidated); N10(Deamidated)	0	0.002274	25.44	2	1531.78	60.0086
High	DSKLnNTNIR	11545873	N5(Deamidated)	8.00483e+07	0.002274	20.21	2	1175.6	18.0095
High	VVAnGTGTQGQLK	268834192	N4(Deamidated)	8.04831e+07	0.002274	16.77	2	1273.67	17.5629
High	GVTHLnISGLK	126012562	N6(Deamidated)	2.04394e+06	0.002274	16.37	2	1139.65	39.7743
High	LGFLGnQSQGcLPAR	357933596	N6(Deamidated); C11(Carbamidomethyl)	3.42883e+06	0.002274	15.58	2	1618.81	47.5409
High	YAVYWnSSNPR	4503487	N6(Deamidated)	3.57819e+07	0.002641	35.41	2	1357.62	39.6543
High	ELLEEVGQnGSR	66932918	N9(Deamidated)	1.39367e+07	0.002641	26.35	2	1331.65	34.0825
High	GLSPGnYSVR	119395738	N6(Deamidated)	8543644	0.002641	23.07	2	1050.52	30.365
High	AAPAPQEATATFnSTADR	153082696	N13(Deamidated)	1.04186e+07	0.002641	22.38	2	1819.85	34.8916
High	RPSTAnVTR	304376266	N6(Deamidated)	8.85594e+07	0.002641	16.81	2	1002.54	12.6863
High	LnSSTIK	4504957	N2(Deamidated)	1.33161e+07	0.002641	11.45	2	763.422	14.8052
High	DQGSAYAnR	67188443	N8(Deamidated)	4.35398e+06	0.002641	11.23	2	982.424	11.4926
High	YDLPASINFILnK	51317399	N12(Deamidated)	11766599	0.003038	34.32	2	1508.81	70.9872
High	LnATADILR	4504991	N2(Deamidated)	4.0027e+06	0.003038	27.62	2	987.548	39.9909
High	LWnFTmNAK	74048422	N3(Deamidated); M6(Oxidation)	2.10205e+07	0.003038	21.26	2	1141.54	46.1179
High	LnGTITTPGWPK	22547221	N2(Deamidated)	4.29688e+06	0.003038	11.04	2	1285.68	45.2388
High	AGHFQnTSSPSAR	4505039	N6(Deamidated)	9.26086e+06	0.003375	33.13	2	1360.63	14.7691
High	ALVnFTR	126012571	N4(Deamidated)	3.87014e+08	0.003375	31.23	2	821.455	37.8243
High	DFQHLLnR	46909592	N7(Deamidated)	7.0887e+06	0.003375	15.94	2	1043.53	43.7114
High	DLEVLTLNNNnITR	4759146	N11(Deamidated)	3.56271e+06	0.003789	17.19	2	1629.86	54.511
High	HLLEnSTASVSEAER	164519138	N5(Deamidated)	5.50515e+06	0.004587	13.21	2	1643.79	30.1361
High	mSLVmPAmAPnETLSGR	209954788	M1(Oxidation); M5(Oxidation); M8(Oxidation); N11(Deamidated)	9.9758e+06	0.005811	17.1	2	1853.86	37.1803

## Sheet: MHCC97L_HILIC_3
	N-glycopeptides	GI Number	Modifications	Precursor Area	p-Value	IonScore	Charge	MH+ [Da]	RT [min]
High	AAcAVKPQEVQMVnGTITNPInGK	119964726	C3(Carbamidomethyl); N14(Deamidated:18O(1)); N22(Deamidated:18O(1))	0	0	26.98	3	2546.27	55.3325
High	AAGTLEDVYnR	304571945	N10(Deamidated:18O(1))	4.39006e+07	0	40.63	2	1211.58	38.3738
High	AAIPSALDTnSSK	5031863	N10(Deamidated:18O(1))	99765417984	0	64.49	2	1277.65	33.229
High	AAPAPQEATATFnSTADR	153082696	N13(Deamidated:18O(1))	38725122	0	48.85	2	1821.85	40.3679
High	AEFnITLIHPK	157266300	N4(Deamidated:18O(1))	57441710	0	26.01	2	1285.71	57.7111
High	AEPPLnASASDQGEK	5453832	N6(Deamidated:18O(1))	857787296	0	64.37	2	1516.7	25.612
High	AFnSTLPTMAQMEK	48255943	N3(Deamidated:18O(1))	16199379096	0	66.69	2	1571.73	58.306
High	AGHFQnTSSPSAR	4505039	N6(Deamidated:18O(1))	37182882	0	35.07	2	1362.63	17.4173
High	AGLQAFFQVQEcnK	4557485	C12(Carbamidomethyl); N13(Deamidated:18O(1))	6.4233e+06	0	46.86	2	1642.77	68.0343
High	AGPnGTLFVADAYK	24308201	N4(Deamidated:18O(1))	75072106	0	44.24	2	1426.71	55.5044
High	AKPQGQWAEDVLGnK	294660768	N14(Deamidated:18O(1))	242917848	0	45.01	2	1643.82	48.4542
High	ALGFEnATQALGR	5031863	N6(Deamidated:18O(1))	29372844032	0	50.49	2	1350.69	56.61
High	ALmnGSESR	38372923	M3(Oxidation); N4(Deamidated:18O(1))	7.69492e+07	0.000399	20.9	2	983.437	13.4803
High	AMSSnETAAYK	30578410	N5(Deamidated:18O(1))	8.59892e+07	0	42.61	2	1175.52	21.2864
High	AnFTIYDcSR	157694524	N2(Deamidated:18O(1)); C8(Carbamidomethyl)	307999570	0.000399	45.01	2	1249.54	44.2429
High	ANIQFGDnGTTISAVSNK	5031631	N8(Deamidated:18O(1))	0	0	37.32	2	1839.89	49.7316
High	AnLSGGVWK	42741655	N2(Deamidated:18O(1))	2.69832e+06	0.003853	7.66	2	934.487	42.7814
High	AnLTGWDPQK	27597078	N2(Deamidated:18O(1))	6.76864e+07	0.00024	27.12	2	1132.55	42.5578
High	AnQSWEDSnTDLVPAPAVR	153792495	N2(Deamidated:18O(1)); N9(Deamidated:18O(1))	5.16714e+08	0.00024	3.71	2	2075.98	54.9093
High	AnTSALAVPSPVSNSASAR	119703755	N2(Deamidated:18O(1))	30505247	0.005824	7.17	2	1802.91	44.0221
High	AnYTILK	13435366	N2(Deamidated:18O(1))	23925585	0.001131	8.92	2	825.458	36.09
High	APKPVEMVEnSTDPHPIK	221316593	N10(Deamidated:18O(1))	1169916852	0	55.48	3	1992	43.8121
High	APQHVVNHLPPYTnVSLK	18860902	N14(Deamidated:18O(1))	1230497024	0	42.3	2	2017.07	47.45
High	APSTEYnQSHIK	32698686	N7(Deamidated:18O(1))	7.78566e+07	0	60.35	2	1377.65	21.0832
High	AQLLQGLGFnLTER	73858564	N10(Deamidated:18O(1))	81693282	0	83.82	2	1562.84	71.2903
High	AQQLLAnSTALEEAMLQEQQR	21264602	N7(Deamidated:18O(1))	313126564	0	98.43	2	2375.18	70.7594
High	ASqnITYHcK	4502951	Q3(Deamidated:18O(1)); N4(Deamidated:18O(1)); C9(Carbamidomethyl)	68593327	0.000399	5.65	2	1227.55	19.8243
High	ASSEVNLANLPPSYHnETNTDTK	40548389	N16(Deamidated:18O(1))	0	0	27.88	3	2505.16	47.1842
High	AVLVNnITTGER	29550838	N6(Deamidated:18O(1))	8243910944	0.00024	88.08	2	1289.69	42.5856
High	AYLLPAPPAPGnASESEEDR	62243068	N12(Deamidated:18O(1))	7336426086	0	76.79	2	2086.98	53.6101
High	cATPHGDnASLEATFVK	34734068	C1(Carbamidomethyl); N8(Deamidated:18O(1))	2003926656	0	59.79	2	1820.83	45.5067
High	ccGAAnYTDWEK	91199546	C1(Carbamidomethyl); C2(Carbamidomethyl); N6(Deamidated:18O(1))	399176288	0	49.38	2	1477.56	41.9703
High	ccLLPQAncSVHTAPPAEASMGTR	31317307	C1(Carbamidomethyl); C2(Carbamidomethyl); N8(Deamidated:18O(1)); C9(Carbamidomethyl)	1.56962e+09	0	23.73	3	2631.16	57.6258
High	cDMDGQnR	126012562	C1(Carbamidomethyl); N7(Deamidated:18O(1))	62963232	0	25.29	2	998.358	13.2973
High	cDQcEENYFYnR	145309326	C1(Carbamidomethyl); C4(Carbamidomethyl); N11(Deamidated:18O(1))	353183024	0	56.51	2	1700.62	42.8404
High	cEIcAPGFYGNALLPGncTR	21264602	C1(Carbamidomethyl); C4(Carbamidomethyl); N17(Deamidated:18O(1)); C18(Carbamidomethyl)	67010102	0	50.38	2	2273	66.5174
High	cEnLTTGK	333440461	C1(Carbamidomethyl); N3(Deamidated:18O(1))	99841287	0	23.79	2	925.418	16.1618
High	cFDAMEVDALnSSHPVSTPVEnPAQIR	94818891	C1(Carbamidomethyl); N11(Deamidated:18O(1)); N22(Deamidated:18O(1))	1.98387e+08	0	6.77	3	2990.38	63.2531
High	cGLVPVLAENYnK	4557871	C1(Carbamidomethyl); N12(Deamidated:18O(1))	3591114624	0	60.31	2	1479.74	59.6993
High	cGWSPEEEWnR	11415038	C1(Carbamidomethyl); N10(Deamidated:18O(1))	5862050	0	8.01	2	1452.57	53.4478
High	cLQHFYGPNHEHcFnR	42741655	C1(Carbamidomethyl); C13(Carbamidomethyl); N15(Deamidated:18O(1))	10203181056	0	35.22	3	2118.89	33.8548
High	cPEDYEGKncSHLK	4557679	C1(Carbamidomethyl); N9(Deamidated:18O(1)); C10(Carbamidomethyl)	276600616	0	23.16	3	1739.73	20.9239
High	cPTGFLGTDcnLTcPQGR	110347457	C1(Carbamidomethyl); C10(Carbamidomethyl); N11(Deamidated:18O(1)); C14(Carbamidomethyl)	0	0	44.59	2	2056.87	54.333
High	cVcNYLGTVQEHcnGSDcQcDK	167614504	C1(Carbamidomethyl); C3(Carbamidomethyl); C13(Carbamidomethyl); N14(Deamidated:18O(1)); C18(Carbamidomethyl); C20(Carbamidomethyl)	580882344	0	39.14	3	2707.02	41.903
High	cVEESGSAHcVcPmLTcPEAnATK	54873613	C1(Carbamidomethyl); C10(Carbamidomethyl); C12(Carbamidomethyl); M14(Oxidation); C17(Carbamidomethyl); N21(Deamidated:18O(1))	22688397	0	55.24	3	2727.1	38.5192
High	cVLTFAHEGQqYnITR	4758598	C1(Carbamidomethyl); Q11(Deamidated:18O(1)); N13(Deamidated:18O(1))	15468676	0.00024	2.73	2	1942.93	52.0427
High	DAGVGFPEYqEEDnSTYNFR	119964726	Q10(Deamidated:18O(1)); N14(Deamidated:18O(1))	0	0	7.84	3	2343.98	59.922
High	DAGVVcTnETR	5031863	C6(Carbamidomethyl); N8(Deamidated:18O(1))	55638577072	0	68.41	2	1224.54	20.2795
High	DAnLTGLSDNK	4826904	N3(Deamidated:18O(1))	70568770	0.000399	21.3	2	1150.54	30.6896
High	DAnSSIYK	46370066	N3(Deamidated:18O(1))	2.84184e+07	0.001663	19.97	2	900.419	20.4276
High	DDFFGHYAcDQNGnK	4557679	C9(Carbamidomethyl); N14(Deamidated:18O(1))	488132656	0	56.64	2	1790.69	44.1681
High	DFQHLLnR	46909592	N7(Deamidated:18O(1))	77153544	0.00024	22.32	2	1045.53	49.6834
High	DFVnASSK	73858566	N4(Deamidated:18O(1))	17973855	0.003347	27.49	2	870.409	22.3573
High	DFYIcVnGSSENKPIR	10834992	C5(Carbamidomethyl); N7(Deamidated:18O(1))	4.29352e+07	0.000399	5.78	2	1901.89	51.8917
High	DGnSSLIAAVAEVR	4557679	N3(Deamidated:18O(1))	3.38309e+07	0	43.63	2	1404.72	65.8288
High	DGTcIGnSSR	126012562	C4(Carbamidomethyl); N7(Deamidated:18O(1))	174721500	0.000777	30.22	2	1069.45	15.9619
High	DHHQASnSSR	7110719	N7(Deamidated:18O(1))	40915278	0.00024	30.3	3	1141.49	7.46977
High	DHLLLPATTHnK	56786157	N11(Deamidated:18O(1))	5.44541e+07	0	44.13	2	1362.73	32.0022
High	DITDLInNTFIR	327315343	N7(Deamidated:18O(1))	3.98984e+07	0.002343	25.11	2	1437.73	74.8904
High	DIVEYYNDSnGSHVLQGR	4502337	N10(Deamidated:18O(1))	111774624	0	56.32	2	2068.94	50.3217
High	DIYTFDGALnK	38683836	N10(Deamidated:18O(1))	7.73025e+07	0.00024	42.68	2	1259.6	56.7956
High	DLGPTLAnSTHHnVR	284807150	N8(Deamidated:18O(1)); N13(Deamidated:18O(1))	3085141504	0	34.51	2	1637.79	32.521
High	DLQSLEDILHQVEnK	70906437	N14(Deamidated:18O(1))	208045424	0	37.43	3	1783.89	74.1656
High	DnATDSVPLR	126012562	N2(Deamidated:18O(1))	545726896	0	71.26	2	1090.53	29.3835
High	DnATLQATLHAAR	21264602	N2(Deamidated:18O(1))	145304476	0	41.39	2	1384.71	39.2603
High	DnTTcYEFK	126012562	N2(Deamidated:18O(1)); C5(Carbamidomethyl)	298266392	0.000399	22.57	2	1180.47	32.8747
High	DPcSnVTcSFGSTcAR	54873613	C3(Carbamidomethyl); N5(Deamidated:18O(1)); C8(Carbamidomethyl); C14(Carbamidomethyl)	3.7952e+08	0	49.53	2	1821.7	40.6548
High	DPGAAVPGAAnASAQQPR	20149540	N11(Deamidated:18O(1))	19159044	0.000399	7.24	2	1680.82	29.266
High	DPNSGFVFNLNPLnSSQGYnVSGIGK	119964726	N14(Deamidated:18O(1)); N20(Deamidated:18O(1))	44336297	0	43.53	2	2731.3	73.698
High	DQcIVDDITYnVnDTFHK	47132557	C3(Carbamidomethyl); N11(Deamidated:18O(1)); N13(Deamidated:18O(1))	447355408	0	16.96	3	2202.98	58.0715
High	DQGSAYAnR	67188443	N8(Deamidated:18O(1))	99090876	0.000399	43.99	2	984.427	14.8674
High	DSLSInATNIK	41327734	N6(Deamidated:18O(1))	110720596	0.00024	32.51	2	1178.61	43.1656
High	DTFFnLSLK	9845238	N5(Deamidated:18O(1))	0	0.000399	26.94	2	1087.55	69.2752
High	DTFVnASR	73858568	N5(Deamidated:18O(1))	5.5706e+06	0.001131	3.62	2	912.43	24.9048
High	DTGELnVTSILDR	116534898	N6(Deamidated:18O(1))	7.61709e+06	0	22.05	2	1435.71	66.2388
High	DTnGSQFFITTVK	4758950	N3(Deamidated:18O(1))	370866192	0	53.14	2	1460.71	58.2201
High	DVncSVmGPQEK	189083844	N3(Deamidated:18O(1)); C4(Carbamidomethyl); M7(Oxidation)	201311484	0	37.19	2	1382.57	28.2839
High	DVnYTQIVVDR	214010220	N3(Deamidated:18O(1))	7.20137e+06	0.00024	27.25	2	1324.66	51.1957
High	DYYLnK	164519138	N5(Deamidated:18O(1))	2.25065e+07	0.009181	29.76	2	818.381	29.1827
High	EAGnHTSGAGLVQINK	333440434	N4(Deamidated:18O(1))	480503760	0	36.55	2	1598.81	31.1321
High	EAInITLDHK	62739166	N4(Deamidated:18O(1))	352033748	0	41.64	2	1156.61	39.6848
High	EDALnETR	355594753	N5(Deamidated:18O(1))	8790593280	0.00024	73.62	2	950.429	20.3276
High	EDAQInTTIGSVTAQDPDAAR	4826673	N6(Deamidated:18O(1))	152441854	0	81.34	2	2176.03	51.0872
High	EDNAVQPnSSYTYVWHATER	105990535	N8(Deamidated:18O(1))	1.61142e+08	0	10.57	3	2370.05	53.4892
High	EEEAIqLDGLnASQIR	4507677	Q6(Deamidated:18O(1)); N11(Deamidated:18O(1))	618823024	0	8.78	2	1791.87	59.6624
High	EERPLnASALK	14149653	N6(Deamidated:18O(1))	48700504	0	21.74	3	1230.66	30.6692
High	EGFSAnYSVLQSSVSEDFK	66864913	N6(Deamidated:18O(1))	393701806	0	71.27	2	2096.96	69.7306
High	EHEGAIYPDnTTDFQR	4557485	N10(Deamidated:18O(1))	13910256512	0	79.05	2	1895.83	39.6695
High	EHYLSSVnK	113722116	N8(Deamidated:18O(1))	1.34092e+08	0	17.23	2	1079.52	23.353
High	EIFVAnGTQGK	226054871	N6(Deamidated:18O(1))	92448632	0.00024	27.97	2	1166.59	32.5835
High	EKKPNNLnDTIK	4506951	N8(Deamidated:18O(1))	17283138	0.00024	20.55	2	1416.76	20.6169
High	ELFYGHGDHLIDQGLDVGnLTQQR	32698686	N19(Deamidated:18O(1))	95266746	0	48.84	3	2728.32	65.5442
High	ELGDnVSmILVPFK	4506951	N5(Deamidated:18O(1)); M8(Oxidation)	136009012	0	46.29	2	1580.81	71.3745
High	ELGVVMYncScLAR	72534684	N8(Deamidated:18O(1)); C9(Carbamidomethyl); C11(Carbamidomethyl)	2.3079e+07	0.002343	4.54	2	1674.75	58.0307
High	ELHHLQEQnVSNAFLDK	4557485	N9(Deamidated:18O(1))	23312379392	0	65.33	2	2024.99	47.6441
High	ELISnASDALDK	20149594	N5(Deamidated:18O(1))	146341713	0.00024	52.87	2	1278.63	45.4121
High	ELQGncSR	126012562	N5(Deamidated:18O(1)); C6(Carbamidomethyl)	133879884	0.005025	15.12	2	966.423	12.7469
High	ELQQFnYTWLR	32698686	N6(Deamidated:18O(1))	141712530	0.000399	37.51	2	1500.73	68.0964
High	ELSEYnATAIK	111118978	N6(Deamidated:18O(1))	110233060	0.000399	23.73	2	1241.62	38.0814
High	ELSLLLDGLELnK	145309304	N12(Deamidated:18O(1))	923496	0.000399	25.07	2	1459.81	74.4788
High	EMLHnATFcLVPR	46370066	N5(Deamidated:18O(1)); C9(Carbamidomethyl)	254393726	0	49.7	2	1590.77	58.0828
High	EnETEIIK	4557351	N2(Deamidated:18O(1))	5.63699e+06	0.00284	4.54	2	978.489	27.3344
High	EnGTDTVQEEEESPAEGSK	5453832	N2(Deamidated:18O(1))	1.08983e+09	0	56.06	2	2038.85	24.9792
High	EnLTAPGSDSAVFFEqGTTR	4557485	N2(Deamidated:18O(1)); Q16(Deamidated:18O(1))	19515608416	0	7.29	2	2132.99	60.0386
High	ENQnHSYSLK	223468595	N4(Deamidated:18O(1))	80816600	0.000399	17.26	2	1222.56	19.6557
High	EPGSnVTMSVDAEcVPMVR	5031863	N5(Deamidated:18O(1)); C14(Carbamidomethyl)	125520784	0	67.96	2	2080.92	76.8768
High	EQYTIInR	300244535	N7(Deamidated:18O(1))	214898304	0.001493	18.13	2	1039.53	34.8938
High	ERPPTFLTPEGnASNK	302191651	N12(Deamidated:18O(1))	6211577612	0	66.11	2	1760.87	40.1687
High	ETFFnLSK	7705879	N5(Deamidated:18O(1))	7699507	0.000777	23.17	2	988.488	56.1999
High	ETHLETnFTLK	300244535	N7(Deamidated:18O(1))	40414770	0	15.13	2	1335.67	46.7275
High	EVYPWYnLTVEAK	166362713	N7(Deamidated:18O(1))	16875494	0	24.09	2	1614.79	69.8632
High	EWLPLnR	333440461	N6(Deamidated:18O(1))	628967680	0.004011	12.96	2	930.493	55.3747
High	FAnLTPEEFVGDYWR	66346693	N3(Deamidated:18O(1))	38823380	0	49.37	2	1846.85	74.6362
High	FAnNTEGQcGTcTNDR	341915544	N3(Deamidated:18O(1)); C9(Carbamidomethyl); C12(Carbamidomethyl)	0	0	69.01	2	1847.72	20.0187
High	FDTHEYRnESR	209447096	N8(Deamidated:18O(1))	5.16871e+07	0.000399	8.06	2	1456.64	21.8418
High	FEAEHISnYTALLLSR	39777608	N8(Deamidated:18O(1))	223821288	0	58.41	3	1866.95	69.6221
High	FEnQTGFPPPDSR	187607300	N3(Deamidated:18O(1))	0	0	59.65	2	1494.67	42.6331
High	FGcEIENnR	4502337	C3(Carbamidomethyl); N8(Deamidated:18O(1))	0	0.00024	36.22	2	1141.48	28.9638
High	FGSVLGnYScAAQGTQGGSK	13325064	N7(Deamidated:18O(1)); C10(Carbamidomethyl)	3.54837e+07	0	36.62	2	1991.9	48.5578
High	FGTcSQLcnNTK	126012562	C4(Carbamidomethyl); C8(Carbamidomethyl); N9(Deamidated:18O(1))	274208392	0	51.81	2	1432.61	28.3936
High	FLnDTMAVYEAK	21361302	N3(Deamidated:18O(1))	35100173	0	32.71	2	1404.66	54.9682
High	FnDTEVLQR	4557373	N2(Deamidated:18O(1))	1223789101	0.000399	60.92	2	1124.55	38.5365
High	FnGTHIPGSPFK	116063573	N2(Deamidated:18O(1))	52366256	0	6.36	2	1304.65	48.7008
High	FnHTQTIqQK	302191651	N2(Deamidated:18O(1)); Q8(Deamidated:18O(1))	275534320	0	18.57	2	1250.62	19.2364
High	FnLSQIPEGEVVTAAEFR	4502425	N2(Deamidated:18O(1))	6.34288e+07	0.00024	26.11	2	2010.02	71.5955
High	FnSTQIAAMAPEHEEPR	153791276	N2(Deamidated:18O(1))	33577577	0	43.15	2	1930.88	47.2995
High	FnWTEER	55953106	N2(Deamidated:18O(1))	1.51228e+07	0.000399	25.55	2	984.429	42.211
High	FVGTPEVnQTTLYQR	4507509	N8(Deamidated:18O(1))	71700800256	0	94.29	2	1755.88	49.9607
High	FVLQnASR	116063568	N5(Deamidated:18O(1))	1.35995e+07	0.004011	50.54	2	937.498	33.9939
High	FYnYTLcR	240255478	N3(Deamidated:18O(1)); C7(Carbamidomethyl)	142234812	0.001313	23.58	2	1139.51	45.6417
High	GAFISnFSMTVDGK	70778918	N6(Deamidated:18O(1))	39245848	0	33.86	2	1476.69	66.3653
High	GAPGInGTK	87196339	N6(Deamidated:18O(1))	90652740	0.005335	38.16	2	817.432	17.2288
High	GASnLTWR	4504061	N4(Deamidated:18O(1))	622010896	0.000399	28.86	2	907.451	35.7793
High	GcPEDAAVcAVDKnGSK	119964726	C2(Carbamidomethyl); C9(Carbamidomethyl); N14(Deamidated:18O(1))	44911701	0	65.27	2	1780.78	31.8629
High	GcScFSDWQGPGcSVPVPAnQSFWTR	333440461	C2(Carbamidomethyl); C4(Carbamidomethyl); C13(Carbamidomethyl); N20(Deamidated:18O(1))	88813786	0	22.78	3	2990.26	70.2475
High	GDKnVTMGQSSAR	17978489	N4(Deamidated:18O(1))	40038472	0	26.6	2	1353.63	16.3228
High	GEnFTETDVK	4506113	N3(Deamidated:18O(1))	993887840	0	21.43	2	1142.51	28.5823
High	GEPSNEPSTETnK	55741750	N12(Deamidated:18O(1))	35182663	0	42.9	2	1392.6	14.9006
High	GFQWVTGDnNTSYSR	4507483	N9(Deamidated:18O(1))	43746138	0.000399	10.43	2	1734.76	53.9256
High	GGNSNGALcHFPFLYNNHnYTDcTSEGR	47132557	C9(Carbamidomethyl); N19(Deamidated:18O(1)); C23(Carbamidomethyl)	8801919616	0	16.95	4	3205.33	60.3935
High	GInASSmAWAR	21264602	N3(Deamidated:18O(1)); M7(Oxidation)	21788244	0	36.2	2	1182.55	35.8622
High	GISYQmFGnHSK	66346693	M6(Oxidation); N9(Deamidated:18O(1))	43522452	0	38.98	2	1387.62	34.1405
High	GLcVLSVGAnLTTFDGAR	154146262	C3(Carbamidomethyl); N10(Deamidated:18O(1))	12515749	0	64.59	2	1853.93	72.3904
High	GLcVnASAVSR	62243068	C3(Carbamidomethyl); N5(Deamidated:18O(1))	1026996128	0	46.42	2	1136.56	35.2158
High	GLLHLEnASYGIEPLqnSSHFEHIIYR	4501915	N7(Deamidated:18O(1)); Q16(Deamidated:18O(1)); N17(Deamidated:18O(1))	134998101	0	4.26	4	3146.57	69.2622
High	GncTYVLMR	301172750	N2(Deamidated:18O(1)); C3(Carbamidomethyl)	6.67784e+07	0.00024	24.97	2	1116.51	42.1841
High	GnLTYGYVTILnGSDIR	56237029	N2(Deamidated:18O(1)); N12(Deamidated:18O(1))	6.75235e+06	0	52.5	2	1861.93	70.7276
High	GnTTTLISEnGHAADTLTATNFR	261337173	N2(Deamidated:18O(1)); N10(Deamidated:18O(1))	0	0	34.55	2	2411.14	55.1641
High	GNVISSHGNPILLnSSIPEDPSIK	325651886	N14(Deamidated:18O(1))	1.83193e+08	0	41.67	3	2491.28	61.2212
High	GNWEnLTSPGPTK	38683827	N5(Deamidated:18O(1))	89018426	0	32.36	2	1403.67	44.9016
High	GnYTcVVENK	13112048	N2(Deamidated:18O(1)); C5(Carbamidomethyl)	38147013	0.00024	28.32	2	1186.53	27.7576
High	GPEcSQnYTTPSGVIK	66864913	C4(Carbamidomethyl); N7(Deamidated:18O(1))	2205400256	0	57.96	2	1740.8	38.0362
High	GPGIKPnQTSK	4504061	N7(Deamidated:18O(1))	708867240	0	47.54	2	1129.61	15.0002
High	GQTEIQVNcPPAVTEnK	33239443	C9(Carbamidomethyl); N16(Deamidated:18O(1))	1.81468e+09	0	66.53	2	1887.9	39.3888
High	GSnGTIcDNQR	40548389	N3(Deamidated:18O(1)); C7(Carbamidomethyl)	311668536	0	42.05	2	1224.51	15.3524
High	GSQWSDIEEFcnR	10835143	C11(Carbamidomethyl); N12(Deamidated:18O(1))	291919328	0	45.39	2	1630.66	58.1196
High	GTAGNALMDGASQLMGEnR	296080754	N18(Deamidated:18O(1))	4.05181e+08	0	58.54	2	1895.85	65.6241
High	GTFTDcALAnMTEqIR	115527070	C6(Carbamidomethyl); N10(Deamidated:18O(1)); Q14(Deamidated:18O(1))	0	0.003684	8.55	2	1833.83	68.1699
High	GTnFTHLVADR	157388902	N3(Deamidated:18O(1))	105850060	0	48.48	2	1233.61	44.0512
High	GVAVTnTSK	28416927	N6(Deamidated:18O(1))	6.44076e+06	0.000399	19.15	2	879.47	15.4485
High	GVTFnVTTVDTK	14251209	N5(Deamidated:18O(1))	164549244	0	65.39	2	1284.66	48.0645
High	GVTHLnISGLK	126012562	N6(Deamidated:18O(1))	91074938	0	35.25	2	1141.64	44.0475
High	GYLTSFEMFnSTYK	4557427	N10(Deamidated:18O(1))	20571020	0	63.61	2	1690.76	71.076
High	GYVEGVHnSSIALSDcFGLR	4501915	N8(Deamidated:18O(1)); C16(Carbamidomethyl)	1.01827e+07	0	32.37	3	2184.03	63.5141
High	HAnWTLTPLK	19923106	N3(Deamidated:18O(1))	8.34321e+07	0	37.13	2	1183.63	50.0449
High	HEEGHMLncTcFGqGR	47132557	N8(Deamidated:18O(1)); C9(Carbamidomethyl); C11(Carbamidomethyl); Q14(Deamidated:18O(1))	4873146304	0	30.93	2	1938.78	39.2876
High	HFnESR	4507157	N3(Deamidated:18O(1))	9.28538e+06	0.002671	23.35	2	792.354	12.4483
High	HGSnHTSTYDK	148728162	N4(Deamidated:18O(1))	3.10206e+07	0	54.9	2	1249.53	10.881
High	HIPGLIHnMTAR	221316616	N8(Deamidated:18O(1))	347204672	0	53.43	3	1362.72	44.0138
High	HIYWTDSGnK	61744467	N9(Deamidated:18O(1))	6.89345e+07	0.00024	9.03	2	1223.56	31.2379
High	HLLEnSTASVSEAER	164519138	N5(Deamidated:18O(1))	1.35163e+08	0	68.8	2	1645.8	33.7024
High	HLnSTDDADR	13273311	N3(Deamidated:18O(1))	77538292	0.00024	56.79	2	1146.49	13.2276
High	HNnDTQHIWESDSNEFSVIADPR	4507677	N3(Deamidated:18O(1))	4925306016	0	75.13	3	2714.19	60.2299
High	HNnITSISTGSFSTTPNLK	32469517	N3(Deamidated:18O(1))	482412600	0	61.06	2	2022.01	51.3428
High	HnSTIDVGGQK	51988912	N2(Deamidated:18O(1))	286129920	0	65.43	2	1158.56	17.9207
High	HPDAVAWAnLTnAIR	229091322	N9(Deamidated:18O(1)); N12(Deamidated:18O(1))	0	0.001825	10.41	3	1654.85	66.0386
High	HPScVnVSK	209447096	C4(Carbamidomethyl); N6(Deamidated:18O(1))	75452488	0	32.02	2	1030.49	15.2691
High	HTNMnLTQLK	66529396	N5(Deamidated:18O(1))	188895040	0	50.39	2	1202.6	34.4297
High	HVFPHnHTADIQSEVHcIFSPQIEEPSQcPDcVVSALGAK	42741655	N6(Deamidated:18O(1)); C17(Carbamidomethyl); C29(Carbamidomethyl); C32(Carbamidomethyl)	1260674592	0	33.64	4	4544.09	67.9188
High	HVYNnLTEEQK	13376115	N5(Deamidated:18O(1))	117401008	0	48	2	1377.65	24.7062
High	IADTnITSIPQGLPPSLTELHLDGNK	19743848	N5(Deamidated:18O(1))	3.96043e+07	0	21.79	3	2747.44	69.6618
High	IAPASnVSHTVVLRPLK	4507239	N6(Deamidated:18O(1))	128963438	0	5.11	3	1805.05	45.1956
High	IcPQGYTccTSEMEENLAnR	167001141	C2(Carbamidomethyl); C8(Carbamidomethyl); C9(Carbamidomethyl); N19(Deamidated:18O(1))	447446576	0	53.12	2	2435.98	53.2785
High	IDGSQNFnETWENYK	7656888	N8(Deamidated:18O(1))	1.65141e+07	0	48.23	2	1847.79	55.8082
High	IDSTGnVTNELR	333440461	N6(Deamidated:18O(1))	1552293248	0	67.22	2	1321.65	37.0514
High	IESINQQLLPLGnISDNMDR	189217428	N13(Deamidated:18O(1))	32215718	0	13.22	3	2273.14	70.5872
High	IETILLnGTDR	126012562	N7(Deamidated:18O(1))	783944896	0	57.86	2	1247.67	51.9742
High	IEVANLnGTSR	119709832	N7(Deamidated:18O(1))	72345300	0	62.34	2	1176.61	35.2684
High	IGGIWTWVGTnK	262206315	N11(Deamidated:18O(1))	122287890	0	40.34	2	1334.7	69.8315
High	IGYSNnGSDWK	66864913	N6(Deamidated:18O(1))	687413312	0	67.92	2	1243.55	34.6321
High	IHVAGETDSSNLnVSEPR	148728162	N13(Deamidated:18O(1))	1.89873e+08	0	35.99	2	1927.93	37.0142
High	IIISPEEnVTLTcTAENQLER	343168772	N8(Deamidated:18O(1)); C13(Carbamidomethyl)	5.31223e+08	0	72.14	3	2433.2	67.4893
High	IKLDnYSTQELGK	325651886	N5(Deamidated:18O(1))	39100446	0	45.65	2	1511.78	43.3009
High	ILnQTADMLqLASK	6912236	N3(Deamidated:18O(1)); Q10(Deamidated:18O(1))	2.68994e+07	0	53.88	2	1551.81	63.4611
High	InATDADEPnTLNSK	116534898	N2(Deamidated:18O(1)); N10(Deamidated:18O(1))	81019404	0	38.46	2	1608.74	30.6454
High	InSSLQLPDR	39777608	N2(Deamidated:18O(1))	447209648	0	83.48	2	1145.6	42.5423
High	InTTADEK	4557251	N2(Deamidated:18O(1))	5.82859e+07	0.00487	23.87	2	894.432	13.6837
High	InVTTLKDDGDISK	20302038	N2(Deamidated:18O(1))	17309088	0	73.18	2	1521.79	41.612
High	InYTVPQSGTFK	227430301	N2(Deamidated:18O(1))	2353414144	0.000399	14.31	2	1357.68	45.3972
High	IPAInQTITEAnEK	145309326	N5(Deamidated:18O(1)); N12(Deamidated:18O(1))	0	0	28.51	2	1547.8	45.8141
High	IPcSQPPqIEHGTInSSR	62739186	C3(Carbamidomethyl); Q8(Deamidated:18O(1)); N15(Deamidated:18O(1))	212528688	0	28.19	2	2026.97	37.0948
High	ISLHcPccTFVPSNNYIIPnKSEELEAR	4507463	C5(Carbamidomethyl); C7(Carbamidomethyl); C8(Carbamidomethyl); N20(Deamidated:18O(1))	448049104	0	33.94	3	3351.56	60.7168
High	ISnSSDTVEcEcSEnWK	333440461	N3(Deamidated:18O(1)); C10(Carbamidomethyl); C12(Carbamidomethyl); N15(Deamidated:18O(1))	327413420	0.000399	0.3	2	2050.81	37.5749
High	ISSLQTTEKnDTVAGQGER	223468595	N10(Deamidated:18O(1))	6.96987e+07	0	76.8	3	2036.99	28.9142
High	IYIPLnK	24638433	N6(Deamidated:18O(1))	3.74351e+07	0.002343	20.62	2	863.512	47.3012
High	IYVLDGTQnDTAFVFPR	9910270	N9(Deamidated:18O(1))	25869989	0	81.57	2	1958.97	70.7937
High	KANQQLnFTEAK	40549451	N7(Deamidated:18O(1))	25683853	0	28.01	2	1394.71	30.0211
High	KHHDYYITSTSnGSLEGLENR	4758248	N12(Deamidated:18O(1))	1.6115e+08	0	52.18	3	2424.14	44.2238
High	KPqnLSPEIEK	130484567	Q3(Deamidated:18O(1)); N4(Deamidated:18O(1))	1.97912e+07	0.00664	22.06	2	1288.69	9.99754
High	KQnNGAFnETLFR	189458817	N3(Deamidated:18O(1)); N8(Deamidated:18O(1))	5.05108e+07	0	32.78	3	1544.75	51.9071
High	KTnESVSEPR	153252201	N3(Deamidated:18O(1))	33869996	0	31.19	2	1149.57	14.6212
High	KVScPIMPcSnATVPDGEccPR	40317626	C4(Carbamidomethyl); C9(Carbamidomethyl); N11(Deamidated:18O(1)); C19(Carbamidomethyl); C20(Carbamidomethyl)	3.34721e+08	0	22.86	3	2538.08	43.4326
High	LAnLTQGEDqYYLR	355594753	N3(Deamidated:18O(1)); Q10(Deamidated:18O(1))	836729648	0.000399	3.85	2	1689.82	77.7662
High	LAPnLTELR	59710104	N4(Deamidated:18O(1))	0	0.000777	22.65	2	1029.58	48.2095
High	LASPPSQGEVPPGPLPEAVLALYnSTR	63025222	N24(Deamidated:18O(1))	795464800	0	51.22	3	2763.44	77.0041
High	LDAPTNLQFVnETDSTVLVR	47132557	N11(Deamidated:18O(1))	679179808	0	45.14	3	2235.14	66.549
High	LDFIILnETK	18765694	N7(Deamidated:18O(1))	1.10552e+07	0	49.54	2	1208.67	68.7138
High	LEnITTGTYTIHAQK	27734709	N3(Deamidated:18O(1))	146924224	0	22.99	2	1692.87	42.229
High	LFnTSVEVLPFDNPQSDK	7710152	N3(Deamidated:18O(1))	16332972	0	37.23	2	2053	69.7513
High	LFnVTPQDEQK	27477039	N3(Deamidated:18O(1))	651943488	0	43.2	2	1321.65	40.7295
High	LFPnASQHITPSYNYAPNPDK	240255478	N4(Deamidated:18O(1))	0	0	40.22	2	2377.13	51.8898
High	LGDcISEDSYPDGnITWYR	343168772	C4(Carbamidomethyl); N14(Deamidated:18O(1))	2097677568	0	46.32	2	2263.96	64.1245
High	LGIYADVGnK	4504009	N9(Deamidated:18O(1))	1.13537e+08	0	65.06	2	1052.55	42.0231
High	LGnWSAmPScK	153266841	N3(Deamidated:18O(1)); M7(Oxidation); C10(Carbamidomethyl)	245871744	0	45.05	2	1269.55	33.5781
High	LGQAPANWYnDTYPLSPPqR	20270339	N10(Deamidated:18O(1)); Q19(Deamidated:18O(1))	5.74587e+08	0.00024	2.32	2	2294.11	63.5992
High	LGVQDLFnSSK	13489087	N8(Deamidated:18O(1))	32631177	0	35.71	2	1210.62	61.4504
High	LHHHLDHnNTHHFHnDSITPSER	55741750	N8(Deamidated:18O(1)); N15(Deamidated:18O(1))	189119561	0	19.12	3	2801.27	22.9946
High	LHnETR	380503846	N3(Deamidated:18O(1))	51579969	0.005025	25.03	2	772.384	10.4632
High	LIDnnKTEK	11386147	N4(Deamidated:18O(1)); N5(Deamidated:18O(1))	94074186	0.000399	22.16	2	1080.56	15.006
High	LITEEAnR	380503846	N7(Deamidated:18O(1))	809601572	0.000399	28.36	2	948.488	22.1191
High	LKPLFnK	333440434	N6(Deamidated:18O(1))	3.21363e+08	0.001825	18.62	2	862.527	34.3571
High	LLETVEYnISGAER	153946395	N8(Deamidated:18O(1))	1.66742e+08	0	82.68	2	1596.8	57.8769
High	LLISSLSESPASVSILSQADnTSK	154146262	N21(Deamidated:18O(1))	128538856	0	53.19	3	2450.28	70.1394
High	LLnGSQR	226371643	N3(Deamidated:18O(1))	1.5269e+08	0.006792	37.5	2	790.432	17.5653
High	LLnnLTSIK	145309326	N3(Deamidated:18O(1)); N4(Deamidated:18O(1))	152900102	0	56.18	2	1021.59	48.7797
High	LLVLDAnDNSPFVLYPLQnGSAPcTELVPR	9256618	N7(Deamidated:18O(1)); N19(Deamidated:18O(1)); C24(Carbamidomethyl)	8.27607e+06	0	28.01	3	3318.69	75.3253
High	LnASIADLqSQLR	21264602	N2(Deamidated:18O(1)); Q9(Deamidated:18O(1))	0	0.000777	3.74	3	1434.77	59.8894
High	LnASLPALLLIR	17136148	N2(Deamidated:18O(1))	235931212	0	48.15	2	1296.82	75.978
High	LnGSLATFSTDQELR	291084739	N2(Deamidated:18O(1))	65057856	0	81.79	2	1654.82	55.9298
High	LNLSEnYTLSISNAR	343168772	N6(Deamidated:18O(1))	5.67936e+07	0	76.19	2	1697.85	60.4272
High	LNSAPVEGYSEHVGnK	109633046	N15(Deamidated:18O(1))	0	0	28.04	3	1703.81	32.6611
High	LnSSQEDPGTVYqcVVR	320461732	N2(Deamidated:18O(1)); Q13(Deamidated:18O(1)); C14(Carbamidomethyl)	0	0.008554	2.69	2	1957.92	49.5422
High	LnSSTIK	4504957	N2(Deamidated:18O(1))	3.24401e+08	0.000399	34.08	2	765.423	17.5374
High	LnYTK	189217428	N2(Deamidated:18O(1))	29068214	0.009342	19.51	2	641.339	16.7901
High	LPEmAQPVDPAHnVSR	89264696	M4(Oxidation); N13(Deamidated:18O(1))	0	0	5.49	2	1779.86	32.3295
High	LQGLENWGQDPGVSAnASK	19923830	N16(Deamidated:18O(1))	19367189	0.00024	13.79	2	1973.94	53.0396
High	LQQDVLQFQKnqTNLER	29550838	N11(Deamidated:18O(1)); Q12(Deamidated:18O(1))	16038960	0.000777	3.22	2	2108.04	56.9194
High	LSALDNLLnHSSmFLK	5453832	N9(Deamidated:18O(1)); M13(Oxidation)	28507802	0	15.5	2	1821.93	72.7925
High	LSnISHLnYcEPDLR	9845238	N3(Deamidated:18O(1)); N8(Deamidated:18O(1)); C10(Carbamidomethyl)	129797699	0.00024	3.6	3	1836.88	50.574
High	LSRnETQVDGAR	7656967	N4(Deamidated:18O(1))	31744905	0	29.5	2	1348.68	18.0769
High	LSWTFLnK	38638698	N7(Deamidated:18O(1))	0	0.000399	39.43	2	1011.54	66.4355
High	LTnTTAPPALK	24111244	N3(Deamidated:18O(1))	30103349	0.000399	16.1	2	1129.64	31.5119
High	LTScATnASIcGDEAR	126012562	C4(Carbamidomethyl); N7(Deamidated:18O(1)); C11(Carbamidomethyl)	1.4495e+07	0	19.53	3	1728.74	30.4415
High	LTVnLTNDR	300244535	N4(Deamidated:18O(1))	173201868	0.000968	39.19	2	1048.55	38.3144
High	LVQLFPnDTSLK	258613943	N7(Deamidated:18O(1))	1728533800	0	48.58	2	1377.75	62.4365
High	LWnSTFLEEYSK	119395742	N3(Deamidated:18O(1))	113636256	0	79.06	2	1519.73	69.1493
High	MDGASnVTcINSR	62739186	N6(Deamidated:18O(1)); C9(Carbamidomethyl)	7231876160	0	88.3	2	1427.62	31.5586
High	MDPPcTnTTAASTYLNNPYVR	189163485	C5(Carbamidomethyl); N7(Deamidated:18O(1))	497375088	0	72.42	2	2389.07	59.0527
High	MEMPSTPQQLqnLTEDIR	167614504	Q11(Deamidated:18O(1)); N12(Deamidated:18O(1))	23689821	0	11.27	2	2136.98	71.891
High	mLnTSSLLEQLNEQFnWVSR	355594753	M1(Oxidation); N3(Deamidated:18O(1)); N16(Deamidated:18O(1))	4.39652e+07	0.00024	23.74	2	2431.18	77.2439
High	MMQYnVSIK	4557040	N5(Deamidated:18O(1))	10672971	0.000399	24.4	2	1116.53	44.5436
High	MnFTGGDTcHK	119964726	N2(Deamidated:18O(1)); C9(Carbamidomethyl)	46665670	0	52.06	2	1270.5	23.7009
High	MSVINFEcnK	119964726	C8(Carbamidomethyl); N9(Deamidated:18O(1))	1780615142	0	66.92	2	1244.55	51.2197
High	nASGIYAEIDGAK	380503846	N1(Deamidated:18O(1))	193104448	0	77.31	2	1311.63	50.9531
High	nATALYHVEAFK	296010988	N1(Deamidated:18O(1))	62043211	0	9.34	2	1366.69	51.3447
High	nATGDYK	343168772	N1(Deamidated:18O(1))	1.51979e+08	0.003684	35.36	2	771.341	12.5242
High	nATQHTAGYFGSDVK	13325064	N1(Deamidated:18O(1))	0	0	17.27	2	1598.73	33.8274
High	nATTAPNPVR	241896926	N1(Deamidated:18O(1))	4.46304e+06	0.00284	14.24	2	1043.54	19.9979
High	ncSFEDDNIR	153791276	N1(Deamidated:18O(1)); C2(Carbamidomethyl)	32097689	0.000399	20.32	2	1272.5	33.454
High	NDAGSYEcEIqNPASAnR	40255013	C8(Carbamidomethyl); Q11(Deamidated:18O(1)); N17(Deamidated:18O(1))	139372736	0	45.3	2	2001.83	42.1307
High	NELMLnSSLMR	54873613	N6(Deamidated:18O(1))	802985944	0	51.02	2	1310.63	59.851
High	nETHSIcTAcDEScK	205360958	N1(Deamidated:18O(1)); C7(Carbamidomethyl); C10(Carbamidomethyl); C14(Carbamidomethyl)	1.14076e+07	0	23.94	2	1814.69	21.4658
High	nFSScSAEDFEK	4501915	N1(Deamidated:18O(1)); C5(Carbamidomethyl)	3.9398e+07	0.000399	29.28	2	1423.56	40.9988
High	nFTAADWGQSR	87196339	N1(Deamidated:18O(1))	11311576064	0	38.91	2	1255.56	46.1124
High	nFTSPnGTIESPGFPEK	41872557	N1(Deamidated:18O(1)); N6(Deamidated:18O(1))	49272136	0	82.1	2	1827.85	55.3108
High	nGSQAFVHWQEPR	21536468	N1(Deamidated:18O(1))	103873386	0	44.82	2	1558.73	47.2458
High	nGTHFDIDK	302191651	N1(Deamidated:18O(1))	6.16633e+08	0.00024	42.52	2	1049.47	28.2013
High	nGTSSGLGPScSDAPTTPIK	120587029	N1(Deamidated:18O(1)); C11(Carbamidomethyl)	2.92282e+08	0	31.06	2	1949.9	38.5615
High	nHScSEGqISIFR	333440461	N1(Deamidated:18O(1)); C4(Carbamidomethyl); Q8(Deamidated:18O(1))	1.80483e+07	0.000399	6.06	2	1540.69	48.4016
High	nHSIFLADINQER	217272890	N1(Deamidated:18O(1))	185179499	0	71.19	2	1559.77	53.9884
High	nISGVVLADHSGAFHNK	24638433	N1(Deamidated:18O(1))	2.39674e+07	0	17.75	3	1768.89	46.1811
High	nITIVTGAPR	4504747	N1(Deamidated:18O(1))	259055256	0.001825	8.63	2	1044.59	40.3307
High	nITLTWR	167857788	N1(Deamidated:18O(1))	6.8462e+06	0.008867	21.36	2	906.492	56.0306
High	nITQIVGHSGcEAK	323276688	N1(Deamidated:18O(1)); C11(Carbamidomethyl)	145285864	0	55.89	2	1516.73	36.8782
High	NLPAnVSFVLVPFK	5902082	N5(Deamidated:18O(1))	9.00269e+06	0.001825	23.62	2	1547.87	75.2419
High	nLQTnETR	194097442	N1(Deamidated:18O(1)); N5(Deamidated:18O(1))	3.43391e+08	0.007929	4.97	2	981.461	14.1001
High	nLScIVNEGK	300244535	N1(Deamidated:18O(1)); C4(Carbamidomethyl)	283815472	0.001825	35.62	2	1136.55	40.7145
High	NLSQDVnGTLVSIYAVPEK	61742775	N7(Deamidated:18O(1))	9.98422e+06	0.000399	8.19	2	2050.06	69.7382
High	nLTFEGPLPEK	321267600	N1(Deamidated:18O(1))	266383412	0.00024	46.25	2	1247.64	54.4154
High	nLTHLESLHLEDNALK	5729718	N1(Deamidated:18O(1))	71704450	0	45.25	2	1849.96	58.0092
High	nLTNVLGTQSR	8392830	N1(Deamidated:18O(1))	51058318	0.000399	29.96	2	1205.64	44.9438
High	nmTFDLPSDATVVLnR	112380628	N1(Deamidated:18O(1)); M2(Oxidation); N15(Deamidated:18O(1))	6.90175e+07	0	87.29	2	1814.86	67.4868
High	NncSLSIVDAR	294862302	N2(Deamidated:18O(1)); C3(Carbamidomethyl)	6.517e+07	0	68.98	2	1251.59	40.4754
High	NnHTASILDR	91199546	N2(Deamidated:18O(1))	712864096	0.000399	36.77	3	1143.56	26.3168
High	NnISLVK	209447096	N2(Deamidated:18O(1))	2.68113e+07	0.008711	37.85	2	790.455	30.0081
High	nNTIVnELVR	119393891	N1(Deamidated:18O(1)); N6(Deamidated:18O(1))	4.02062e+06	0	33.56	2	1177.62	60.6727
High	NNVITLnITGK	208022658	N7(Deamidated:18O(1))	125027120	0.00024	31.53	2	1189.67	53.7468
High	NPcTSEQncTSPFSYK	19743823	C3(Carbamidomethyl); N8(Deamidated:18O(1)); C9(Carbamidomethyl)	396632416	0	76.92	2	1922.77	40.5751
High	NPNNDQVFPnGTLAPSIPIWGGSWR	154146262	N10(Deamidated:18O(1))	190045160	0	35.97	3	2740.34	75.5921
High	NPVGLIGAEnATGETDPSHSK	4557373	N10(Deamidated:18O(1))	647827072	0	54.13	3	2096.99	42.7747
High	nQTHYALQASLK	11641261	N1(Deamidated:18O(1))	61791705	0	24.14	2	1376.71	37.2372
High	nSSGcEAR	42741655	N1(Deamidated:18O(1)); C5(Carbamidomethyl)	5.87136e+07	0.000399	58.94	2	883.347	8.96582
High	nSSLGDAINK	5454058	N1(Deamidated:18O(1))	7.33527e+07	0.000399	68.94	2	1021.5	26.8577
High	nSTcLDDSWIHPR	23238208	N1(Deamidated:18O(1)); C4(Carbamidomethyl)	1.36236e+07	0	14.26	2	1603.72	50.0346
High	nSTFKnmQR	262399375	N1(Deamidated:18O(1)); N6(Deamidated:18O(1)); M7(Oxidation)	1.06222e+07	0.005992	1.13	2	1147.52	44.8866
High	nSTIEAANLAGLK	48928056	N1(Deamidated:18O(1))	219118408	0	46.54	2	1304.69	51.4855
High	nSTVEYTLNK	4507157	N1(Deamidated:18O(1))	2.5591e+07	0.001313	0.8	2	1171.57	31.9911
High	NTNENPQEcFnASK	153252201	C9(Carbamidomethyl); N11(Deamidated:18O(1))	5.18152e+07	0	44.82	2	1655.68	28.25
High	NTnSSnNFSR	14042970	N3(Deamidated:18O(1)); N6(Deamidated:18O(1))	35197258	0.008711	6.02	2	1146.49	17.2372
High	nTSWDNAGFK	73747889	N1(Deamidated:18O(1))	1.2331e+07	0.000399	1.42	2	1142.5	41.7322
High	nTTFNVESTK	31657142	N1(Deamidated:18O(1))	3.51802e+07	0	0.58	2	1143.54	29.6942
High	nTTSVWYTSK	119360348	N1(Deamidated:18O(1))	96549156	0.000399	16.21	2	1189.56	38.9325
High	nTTWQAGHNFYnVDMSYLK	4503139	N1(Deamidated:18O(1)); N12(Deamidated:18O(1))	625526088	0	3.58	2	2295.04	66.1603
High	NVDMAGFIANnGTR	7656967	N11(Deamidated:18O(1))	1.27942e+08	0	83.44	2	1482.69	54.3052
High	NVFnETK	27262663	N4(Deamidated:18O(1))	2148354592	0.009491	25.06	2	854.413	26.7249
High	NVNFEDPASAcDSINAWVKnETR	211904152	C11(Carbamidomethyl); N20(Deamidated:18O(1))	44330346	0	33.53	2	2640.18	69.153
High	nVSTNVFFK	227430301	N1(Deamidated:18O(1))	452352656	0.001131	10.32	2	1058.54	54.282
High	nVTAQIcIDK	87196339	N1(Deamidated:18O(1)); C7(Carbamidomethyl)	3.32385e+07	0	48.91	2	1164.58	42.0381
High	nVTLHVPSK	13435366	N1(Deamidated:18O(1))	6.43797e+07	0.000399	20	2	997.556	31.581
High	NYFHYnQSYPPTYnVK	51317399	N6(Deamidated:18O(1)); N14(Deamidated:18O(1))	0	0.006792	4.77	2	2040.94	49.5273
High	nYSLLIDQPDK	9845238	N1(Deamidated:18O(1))	9.26746e+07	0	53.39	2	1308.66	53.3638
High	nYTIFYR	300244535	N1(Deamidated:18O(1))	1.89473e+07	0.002671	10.6	2	979.475	53.2952
High	QAIHVGnQTFnDGTIVEK	83641874	N7(Deamidated:18O(1)); N11(Deamidated:18O(1))	0	0.000399	0.87	3	1976.98	48.4852
High	QDQcIYnTTYLNVQR	167857790	C4(Carbamidomethyl); N7(Deamidated:18O(1))	277699776	0	66.16	2	1918.89	52.9319
High	QDQQLQncTEPGEqPSPK	5231228	N7(Deamidated:18O(1)); C8(Carbamidomethyl); Q14(Deamidated:18O(1))	1.52811e+08	0.000399	5.98	3	2089.93	25.548
High	QFNDPDnITEcLQR	197333800	N7(Deamidated:18O(1)); C11(Carbamidomethyl)	3.46298e+07	0	19.44	2	1752.77	52.8538
High	QInSSISGNLWDKDQR	4758092	N3(Deamidated:18O(1))	7.04152e+06	0	20.64	3	1863.91	48.2475
High	QnGSASSVAGPASGLDK	350276158	N2(Deamidated:18O(1))	235039756	0	89.11	2	1548.74	29.7239
High	QNQcFYnSSYLNVQR	4505529	C4(Carbamidomethyl); N7(Deamidated:18O(1))	72324388	0	66.99	2	1923.85	53.3732
High	qnQSLVYGK	4505167	Q1(Deamidated:18O(1)); N2(Deamidated:18O(1))	5.02418e+07	0.001825	12.47	2	1042.52	25.6617
High	QPVSPVIHPPVSYnDTAPR	17136148	N14(Deamidated:18O(1))	4.84121e+07	0	6.46	3	2077.07	47.9468
High	QSVPAHFVALnGSK	295849303	N11(Deamidated:18O(1))	266540420	0	73.57	2	1457.76	42.4483
High	QTMIDFLQnHTEGSRPPAcPR	145580631	N9(Deamidated:18O(1)); C19(Carbamidomethyl)	118730560	0	11.42	4	2458.15	58.9097
High	QVALQTFGnQTTIIPAGGAGYK	157388900	N9(Deamidated:18O(1))	43378029	0	16.76	2	2238.16	61.9235
High	QVQLEcVVLnR	55953135	C6(Carbamidomethyl); N10(Deamidated:18O(1))	1.08169e+07	0.000399	21.08	2	1360.72	56.0446
High	QYLSYETLYAnGSR	6005882	N11(Deamidated:18O(1))	8.95265e+06	0.001131	14.42	2	1667.8	57.4524
High	RPYVSYVnNSIAR	50659093	N8(Deamidated:18O(1))	85430584	0	27.04	3	1541.8	41.9328
High	SAEGTFFInK	189181666	N9(Deamidated:18O(1))	2640265152	0	67.74	2	1116.55	49.3407
High	SFDDHFQHLLnDSER	167001141	N11(Deamidated:18O(1))	3242433984	0	78.9	3	1862.82	56.6308
High	SFSVYTnGSTVPSPVK	332800999	N7(Deamidated:18O(1))	2.80405e+07	0	21.15	2	1672.83	51.8754
High	SGGnATLQVDSWPVNER	21166382	N4(Deamidated:18O(1))	98498076	0	36.39	2	1832.87	55.4112
High	SInVTGQGFSLIQR	149363636	N3(Deamidated:18O(1))	1.96991e+07	0	65.58	2	1522.81	61.4486
High	SLHVPGLnK	21536468	N8(Deamidated:18O(1))	858525671	0.00024	30.24	3	967.544	39.484
High	SLVnSSDK	28373099	N4(Deamidated:18O(1))	3.7856e+07	0.000399	21.25	2	852.421	17.319
High	SLVTQYLnATGNR	61744483	N8(Deamidated:18O(1))	480902608	0.000399	62.62	2	1439.74	60.5497
High	SMAGSGHnVSQEALAIK	5454058	N8(Deamidated:18O(1))	73516843	0	51.23	2	1702.83	39.5977
High	SPDVInGSPISQK	62739186	N6(Deamidated:18O(1))	72383964	0	15.69	2	1344.69	37.7367
High	SVHnVTGAQVGLScEVR	56090548	N4(Deamidated:18O(1)); C14(Carbamidomethyl)	9.80899e+08	0	79.96	2	1815.89	39.6088
High	SYAGFLTVnK	83641874	N9(Deamidated:18O(1))	478796168	0.000399	48.04	2	1102.57	52.7956
High	SYnVTSVLFR	38455402	N3(Deamidated:18O(1))	1584591168	0.00251	52.29	2	1188.62	64.4327
High	TAADTTGLQPILNQFTPAnISR	223468595	N19(Deamidated:18O(1))	64193024	0	55.13	2	2332.21	71.4797
High	TALWVATDHnMDnTSTVLR	31377697	N10(Deamidated:18O(1)); N13(Deamidated:18O(1))	3.34803e+08	0	7.54	3	2151.03	58.6639
High	TAnDTSTEAYnLLLR	145309326	N3(Deamidated:18O(1)); N11(Deamidated:18O(1))	7.58689e+06	0	9.67	3	1687.82	64.2321
High	TASnLTVSVLEAEGVFEK	227430301	N4(Deamidated:18O(1))	268453992	0	73.38	2	1896.97	72.0596
High	TASVSInQTEPPK	32967311	N7(Deamidated:18O(1))	1.19531e+08	0	30.51	2	1374.7	29.6561
High	TcDWLPKPnMSAScK	11386147	C2(Carbamidomethyl); N9(Deamidated:18O(1)); C14(Carbamidomethyl)	268578032	0	2.6	3	1797.79	49.5869
High	TcHESYnR	24497519	C2(Carbamidomethyl); N7(Deamidated:18O(1))	253044856	0.001131	8.55	2	1069.43	12.4192
High	TcnASQGFK	4826708	C2(Carbamidomethyl); N3(Deamidated:18O(1))	4496324	0.001663	0.58	2	1015.44	17.8312
High	TcTEFHncTEcR	20336246	C2(Carbamidomethyl); N7(Deamidated:18O(1)); C8(Carbamidomethyl); C11(Carbamidomethyl)	96780201	0	40.88	2	1617.61	21.6001
High	TFYWDFYTnR	4505821	N9(Deamidated:18O(1))	1.15523e+07	0.00024	30.06	2	1415.61	69.7206
High	TGALTVqnTTQLR	66346693	Q7(Deamidated:18O(1)); N8(Deamidated:18O(1))	44367893	0	25.69	2	1408.74	42.7137
High	TGVHDADFESnVTATLASINK	4506951	N11(Deamidated:18O(1))	364458512	0	94.25	2	2193.06	69.9626
High	THAnGSIK	126012562	N4(Deamidated:18O(1))	71048250	0.000399	10.89	2	830.428	10.9451
High	THEAEIVEGEnHTYcIR	116063573	N11(Deamidated:18O(1)); C15(Carbamidomethyl)	219465244	0	32.7	2	2060.94	37.504
High	TLSDVPSAAPQnLSLEVR	290656011	N12(Deamidated:18O(1))	2.94163e+08	0	38.59	2	1899.99	58.865
High	TLSRPSETcnETTK	192448443	C9(Carbamidomethyl); N10(Deamidated:18O(1))	0	0.00024	11.3	3	1626.75	19.1325
High	TMFnSTDIK	14249524	N4(Deamidated:18O(1))	1.28731e+07	0.00024	19.74	2	1059.49	40.5216
High	TMFPnLTDVR	295849303	N5(Deamidated:18O(1))	82904644	0	15.13	2	1196.59	61.7448
High	TnSTFVQALVEHVK	11386147	N2(Deamidated:18O(1))	453893344	0	40.28	2	1575.82	68.2572
High	TPASnISTQVSHTK	255652947	N5(Deamidated:18O(1))	3.63065e+07	0.00024	12.8	2	1473.75	29.1569
High	TPMTnSSIQFLDnAFR	4504061	N5(Deamidated:18O(1)); N13(Deamidated:18O(1))	516168024	0	34.95	2	1847.87	69.7344
High	TqDEILFSnSTR	227430301	Q2(Deamidated:18O(1)); N9(Deamidated:18O(1))	231578904	0.000594	8.01	2	1416.67	49.1611
High	TQnFTLLVQGSPELK	61742797	N3(Deamidated:18O(1))	92636190	0	99.39	2	1677.89	64.0692
High	TSIPTINMEnK	4504747	N10(Deamidated:18O(1))	451645184	0	5.61	2	1250.62	45.6436
High	TSnSSQVSNEQDK	122891870	N3(Deamidated:18O(1))	1.65152e+07	0	31.65	2	1426.62	12.4465
High	TVIRPFYLTnSSGVD	5031863	N10(Deamidated:18O(1))	4292228032	0	81.7	2	1671.84	61.9715
High	TVLEnSTSYEEAK	189011550	N5(Deamidated:18O(1))	1363432768	0	73.53	2	1473.68	33.7139
High	TVVTYHIPQnSSLENVDSR	27477039	N10(Deamidated:18O(1))	147404860	0	37.16	3	2162.06	50.0967
High	TYTYADTPDDFQLHnFSLPEEDTK	284807150	N15(Deamidated:18O(1))	156855840	0	26.8	3	2850.25	67.402
High	VAAAnVSVTQPESTGDPNnMTLLAEEAR	145309326	N5(Deamidated:18O(1)); N19(Deamidated:18O(1))	8.57492e+07	0	35.11	3	2891.38	61.2431
High	VANPSGnLTETYVQDR	116063573	N7(Deamidated:18O(1))	5.06006e+07	0	49.16	2	1766.84	43.8744
High	VASVINInPnTTHSTGScR	4504957	N8(Deamidated:18O(1)); N10(Deamidated:18O(1)); C18(Carbamidomethyl)	7.75378e+08	0.000777	3.15	2	2033.99	39.4415
High	VAVVQHAPSESVDnASMPPVK	240255535	N14(Deamidated:18O(1))	51747095	0	44.06	3	2165.09	41.1492
High	VAYSnDSANWTEYQDPR	167830475	N5(Deamidated:18O(1))	1.88714e+08	0	62.33	2	2018.86	47.8924
High	VcEIHEDnSTR	294660768	C2(Carbamidomethyl); N8(Deamidated:18O(1))	144169116	0	48.42	2	1362.58	17.4763
High	VcQDcPLLAPLnDTR	156523970	C2(Carbamidomethyl); C5(Carbamidomethyl); N12(Deamidated:18O(1))	759367808	0	61.64	2	1774.83	61.6282
High	VEAAqnLTLPGSLR	153946395	Q5(Deamidated:18O(1)); N6(Deamidated:18O(1))	0	0.000399	18.52	2	1474.78	56.7387
High	VEDEGnYTcLFVTFPQGSR	209413730	N6(Deamidated:18O(1)); C9(Carbamidomethyl)	0	0	41.09	2	2221.99	69.08
High	VEQVVKPPQnK	113415639	N10(Deamidated:18O(1))	2.24107e+08	0	23.52	2	1268.72	21.2089
High	VFDLQQNLGSVnVSTGcAPALQAQTPGLGPR	21264602	N12(Deamidated:18O(1)); C17(Carbamidomethyl)	114866630	0	41.17	3	3198.61	68.7809
High	VFGSQnLTTVK	5453832	N6(Deamidated:18O(1))	1250736928	0	62.13	2	1196.64	43.18
High	VIDLWDLAQSAnLTDK	4505021	N12(Deamidated:18O(1))	4.87401e+06	0.00024	29.66	2	1804.92	75.4471
High	VIEEFYnqTWVHR	166795299	N7(Deamidated:18O(1)); Q8(Deamidated:18O(1))	0	0.004011	8.76	2	1726.82	59.127
High	VIQTFnR	5454048	N6(Deamidated:18O(1))	4.23946e+07	0.00251	40.96	2	880.478	27.676
High	VLEnSTK	313760624	N4(Deamidated:18O(1))	1.51497e+07	0.001493	28.75	2	793.42	13.5933
High	VLLGnEScTLTLSESTMNTLK	42741655	N5(Deamidated:18O(1)); C8(Carbamidomethyl)	19507805	0	16	3	2314.14	76.8427
High	VLnGTLLmAPSGcK	45505145	N3(Deamidated:18O(1)); M8(Oxidation); C13(Carbamidomethyl)	0	0	57.94	2	1479.75	48.939
High	VLSSIQEGTVPDnTSSAR	7657039	N13(Deamidated:18O(1))	164694214	0	20.43	2	1863.92	38.3456
High	VnASTTEPnSTVEQSALMR	167614504	N2(Deamidated:18O(1)); N9(Deamidated:18O(1))	0	0	129.48	2	2040.95	45.6366
High	VnNTLSSqISR	145309326	N2(Deamidated:18O(1)); Q8(Deamidated:18O(1))	105030256	0	25.79	2	1224.62	34.2072
High	VnSTELFHVDR	145701025	N2(Deamidated:18O(1))	44457956	0	37.24	2	1319.65	44.9257
High	VNVVnSTLAEVHWDPVPLK	302191651	N5(Deamidated:18O(1))	1459385792	0	84.92	2	2120.13	72.2768
High	VPGnQTSTTLK	221316760	N4(Deamidated:18O(1))	3.28349e+07	0	22.84	2	1148.61	21.6039
High	VPGnVTAVLGETLK	31377806	N4(Deamidated:18O(1))	469305100	0	77.97	2	1400.79	64.1734
High	VPLQSAHLYYnVTEK	226371643	N11(Deamidated:18O(1))	215709120	0	97.07	2	1764.91	50.9518
High	VQGnSTLLHITDLQAR	55953135	N4(Deamidated:18O(1))	3.21261e+07	0	31.06	3	1768.94	56.6322
High	VQPFnVTQGK	4504957	N5(Deamidated:18O(1))	802321056	0.000399	39.03	2	1120.59	35.9362
High	VSDnESSSnYTYK	148728162	N4(Deamidated:18O(1)); N9(Deamidated:18O(1))	84403700	0	43.63	2	1499.62	24.2422
High	VTTYcnETmTGWVHDVLGR	189083844	C5(Carbamidomethyl); N6(Deamidated:18O(1)); M9(Oxidation)	117630816	0	25.25	3	2258.01	63.0594
High	VVAnGTGTQGQLK	268834192	N4(Deamidated:18O(1))	713287952	0	88.15	2	1275.68	21.2364
High	VVGVPYQGnATALFILPSEGK	194018472	N9(Deamidated:18O(1))	269209668	0	40.09	2	2163.16	72.1805
High	VVLLDPKPVAnVTcVNK	301172750	N11(Deamidated:18O(1)); C14(Carbamidomethyl)	6.5064e+07	0	26.53	3	1869.04	52.9105
High	VVTVAALGTnISIHK	154146262	N10(Deamidated:18O(1))	78145820	0	28.32	2	1525.88	56.4053
High	VWcLGnETR	224994173	C3(Carbamidomethyl); N6(Deamidated:18O(1))	690956131	0	14.66	2	1137.52	43.8133
High	VWDTAVGLnHTAEPSLQTLER	51100978	N9(Deamidated:18O(1))	9.0031e+07	0	19.08	3	2340.17	62.385
High	VWnSTFIEDYR	4504747	N3(Deamidated:18O(1))	391959984	0	52.04	2	1432.66	62.9442
High	VYKPSAGnnSLYR	153266841	N8(Deamidated:18O(1)); N9(Deamidated:18O(1))	558602944	0.001131	13.67	2	1474.72	31.8508
High	WGHnITEFQQR	7657069	N4(Deamidated:18O(1))	1040753262	0	36.36	2	1418.67	42.1756
High	WGQncScHHGGYYNcEDK	119360348	N4(Deamidated:18O(1)); C5(Carbamidomethyl); C7(Carbamidomethyl); C15(Carbamidomethyl)	1.94028e+08	0	23.09	2	2274.83	26.0821
High	WLcDGDNDcGNSEDESnATcSAR	126012562	C3(Carbamidomethyl); C9(Carbamidomethyl); N17(Deamidated:18O(1)); C20(Carbamidomethyl)	8.57022e+07	0	81.23	2	2635.94	36.3794
High	WncSTVDNTSVFGR	371502087	N2(Deamidated:18O(1)); C3(Carbamidomethyl)	270507384	0	110.24	2	1645.72	52.2893
High	WncSTVDnTSVFGR	371502087	N2(Deamidated:18O(1)); C3(Carbamidomethyl); N8(Deamidated:18O(1))	4.34801e+07	0	68.74	2	1648.7	54.5414
High	WnNTGcQALPSQDEGPSK	31377806	N2(Deamidated:18O(1)); C6(Carbamidomethyl)	156277364	0	19.67	2	1991.87	35.6397
High	WSFSnGTSWR	4557791	N5(Deamidated:18O(1))	261248328	0	45.4	2	1230.54	59.6586
High	WTGHnVTVVQR	126012562	N5(Deamidated:18O(1))	629279280	0	48.98	2	1299.67	31.0491
High	WTHVnLSSTK	28610151	N5(Deamidated:18O(1))	2.83556e+06	0.00024	9.78	2	1175.6	32.8082
High	YcGLGLQMnHSIESK	54792129	C2(Carbamidomethyl); N9(Deamidated:18O(1))	198400528	0	28.56	3	1739.8	48.3388
High	YDLPASINFILnK	51317399	N12(Deamidated:18O(1))	113950460	0.00024	47.64	2	1510.81	73.9525
High	YDREPAEFnLTK	146229333	N9(Deamidated:18O(1))	3348960	0.000399	6.95	3	1485.71	41.0865
High	YEQLQnETR	4557010	N6(Deamidated:18O(1))	0	0.004699	5.24	2	1183.53	24.7871
High	YFYNnQTK	73760409	N5(Deamidated:18O(1))	2323185216	0.000777	30.31	2	1080.49	30.2573
High	YGEnnSLSVEGFR	153252201	N4(Deamidated:18O(1)); N5(Deamidated:18O(1))	220720148	0	10.56	2	1477.68	50.1763
High	YHSQTYGnGSK	63252868	N8(Deamidated:18O(1))	29751521	0.00024	34.25	2	1244.55	14.0108
High	YHYncSLLDGTQLFTSHDYGAPQEATLGANK	192448443	N4(Deamidated:18O(1)); C5(Carbamidomethyl)	316075320	0	58.6	3	3474.57	67.8555
High	YHYnGSLMDGTLFDSSYSR	192448443	N4(Deamidated:18O(1))	205556856	0	54.65	3	2215.95	65.6148
High	YHYnGTFEDGK	192448443	N4(Deamidated:18O(1))	745456760	0	36.32	2	1333.56	30.6208
High	YHYnGTFLDGTLFDSSHnR	33469985	N4(Deamidated:18O(1)); N18(Deamidated:18O(1))	306583328	0	15.64	3	2250	63.4005
High	YHYnGTLLDGTLFDSSYSR	33469985	N4(Deamidated:18O(1))	93098304	0	20.19	3	2212.01	68.5777
High	YKPDTLAVAVEnGTGTDR	14042970	N12(Deamidated:18O(1))	86284491	0	61.68	2	1909.93	48.5692
High	YKVDYESQSTDTQnFSSESK	62243068	N14(Deamidated:18O(1))	115551468	0	40.78	3	2346.01	37.2353
High	YLGnATAIFFLPDEGK	50363217	N4(Deamidated:18O(1))	1261383376	0	101.77	2	1758.88	73.7392
High	YLPVnSSLLTSDcSER	154146262	N5(Deamidated:18O(1)); C13(Carbamidomethyl)	1306842368	0	101.34	2	1843.86	57.8562
High	YnASSFAK	221316593	N2(Deamidated:18O(1))	1008398272	0.001493	32.27	2	890.415	27.8907
High	YnATVYSQAAnGTEGQPQAIEFR	148728162	N2(Deamidated:18O(1)); N11(Deamidated:18O(1))	144009218	0	53.96	3	2521.16	55.4763
High	YncSIESPR	62739166	N2(Deamidated:18O(1)); C3(Carbamidomethyl)	411495778	0	36.68	2	1128.49	25.7564
High	YPHKPEInSTTHPGADLQENFcR	4503635	N8(Deamidated:18O(1)); C22(Carbamidomethyl)	344039264	0	31.41	3	2714.24	42.6028
High	YPHNHHVVnNTLEGncSSK	4504061	N9(Deamidated:18O(1)); N15(Deamidated:18O(1)); C16(Carbamidomethyl)	727540760	0	54.26	3	2212.98	23.9255
High	YPncTGGAAGYIDR	150378452	N3(Deamidated:18O(1)); C4(Carbamidomethyl)	9148320	0.003347	8.33	2	1517.65	39.6884
High	YQHLATLAHnQSEIIAQLEEHcQR	6912236	N10(Deamidated:18O(1)); C22(Carbamidomethyl)	6.28972e+07	0	42.56	3	2892.38	64.6776
High	YRPENSVAnDTGFTVVAPGK	23110960	N9(Deamidated:18O(1))	117427364	0	51.72	2	2125.05	48.2696
High	YSAHSSHVTNVSFTHnDSHLISTGGK	223029510	N16(Deamidated:18O(1))	371923364	0	1.85	3	2786.31	36.0302
High	YSVAnDTGFVDIPK	4503155	N5(Deamidated:18O(1))	19690880000	0	31.09	2	1528.74	59.073
High	YSVLIMAEKPVGDLSSPnETK	41152506	N18(Deamidated:18O(1))	6.00526e+07	0	52.14	2	2281.14	61.2414
High	YTGnASALFILPDQDK	50659080	N4(Deamidated:18O(1))	487875884	0	77	2	1755.87	66.757

## Sheet: MHCC97L_HILIC_4
	N-glycopeptides	GI Number	Modifications	Precursor Area	p-Value	IonScore	Charge	MH+ [Da]	RT [min]
High	AAIPSALDTnSSK	5031863	N10(Deamidated:18O(1))	98955071488	0	64.87	2	1277.65	32.4106
High	AALAAFNAQNnGSNFQLEEISR	156523970	N11(Deamidated:18O(1))	325674760	0	90.05	2	2368.14	62.8369
High	AALSnASLLAEAcHQIFEGK	21717810	N5(Deamidated:18O(1)); C13(Carbamidomethyl)	1.01983e+08	0	49.3	3	2133.05	70.6819
High	AAVPGnTSTPScQSTnGQPQR	4502421	N6(Deamidated:18O(1)); C12(Carbamidomethyl); N16(Deamidated:18O(1))	25731408	0	39.73	2	2163.98	22.0449
High	ADANPPATEYHWTTLnGSLPK	42560233	N16(Deamidated:18O(1))	171131470	0	17.68	3	2286.09	55.2659
High	ADDcALPYLGAIcYcDLFcnR	324711034	C4(Carbamidomethyl); C13(Carbamidomethyl); C15(Carbamidomethyl); C19(Carbamidomethyl); N20(Deamidated:18O(1))	5.8661e+07	0	47.61	2	2570.07	75.7387
High	ADLnGSNMETVIGR	157384998	N4(Deamidated:18O(1))	0	0	73.6	2	1479.69	47.1097
High	AEFnITLIHPK	157266300	N4(Deamidated:18O(1))	154830024	0	48.38	2	1285.71	53.9854
High	AEPPLnASASDQGEK	5453832	N6(Deamidated:18O(1))	1624381702	0	68.68	2	1516.7	23.3822
High	AFGQFFSPGEVIYnK	301172750	N14(Deamidated:18O(1))	97018898	0	11.09	2	1706.84	68.4716
High	AFnSTLPTMAQMEK	48255943	N3(Deamidated:18O(1))	13236210736	0	88.9	2	1571.73	55.3897
High	AGFEAVEnGTVcR	111118978	N8(Deamidated:18O(1)); C12(Carbamidomethyl)	1.37737e+08	0	3.57	2	1412.64	39.6365
High	AGHFQnTSSPSAR	4505039	N6(Deamidated:18O(1))	332033189	0	38.28	2	1362.63	16.45
High	AGLQAFFQVQEcnK	4557485	C12(Carbamidomethyl); N13(Deamidated:18O(1))	180825788	0	63.46	2	1642.78	66.0674
High	AGPnGTLFVADAYK	24308201	N4(Deamidated:18O(1))	47895254	0	15.94	2	1426.71	52.9125
High	AIGGIDWDSHPFGYnLTLQAK	66346693	N15(Deamidated:18O(1))	1.51316e+08	0	60.13	2	2306.13	69.9564
High	AKPQGQWAEDVLGnK	294660768	N14(Deamidated:18O(1))	1.59098e+08	0	60.84	3	1643.83	45.3261
High	ALGFEnATQALGR	5031863	N6(Deamidated:18O(1))	137050087424	0	85.43	2	1350.69	54.248
High	ALHALnVTWR	50659093	N6(Deamidated:18O(1))	1.10216e+07	0.000113	17.56	3	1183.65	48.858
High	ALMnGSESR	38372923	N4(Deamidated:18O(1))	1149309040	0	60.35	2	967.439	19.2957
High	ALSnISLR	149363636	N4(Deamidated:18O(1))	115678308	0	47.71	2	876.504	38.4733
High	ALVnFTR	126012571	N4(Deamidated:18O(1))	678573624	0.001255	35.26	2	823.457	40.7018
High	AMnTSQVEALGIQMLPGYR	31377697	N3(Deamidated:18O(1))	8.29673e+07	0	50.47	3	2082.02	70.8887
High	AnATIEVK	238624149	N2(Deamidated:18O(1))	96735200	0	37.36	2	848.464	20.7262
High	AnFSGMSER	219689110	N2(Deamidated:18O(1))	1.509e+07	0	17.61	2	1001.42	25.6623
High	AnFTIYDcSR	157694524	N2(Deamidated:18O(1)); C8(Carbamidomethyl)	284684169	0	26.58	2	1249.53	41.9309
High	AnLSGGVWK	42741655	N2(Deamidated:18O(1))	0	0.00022	19.71	2	934.488	43.8556
High	AnLTVVLLR	167466198	N2(Deamidated:18O(1))	4.5158e+08	0	65.98	2	1001.62	57.7912
High	ANQQLnFTEAK	40549451	N6(Deamidated:18O(1))	88682702	0	51.8	2	1266.62	31.9957
High	AnTSALAVPSPVSNSASAR	119703755	N2(Deamidated:18O(1))	82465250	0	24.43	2	1802.92	41.88
High	APKPVEMVEnSTDPHPIK	221316593	N10(Deamidated:18O(1))	907920259	0	48.03	2	1992	41.4691
High	APQHVVNHLPPYTnVSLK	18860902	N14(Deamidated:18O(1))	0	0	19.45	2	2017.08	45.3888
High	APSTEYnQSHIK	32698686	N7(Deamidated:18O(1))	338066736	0	23.99	2	1377.65	19.7869
High	AQLLQGLGFnLTER	73858564	N10(Deamidated:18O(1))	5.47289e+07	0	65.5	2	1562.84	70.2624
High	AQQLLAnSTALEEAMLQEQQR	21264602	N7(Deamidated:18O(1))	311246733	0	94.78	2	2375.17	69.8442
High	ASSEVNLANLPPSYHnETNTDTK	40548389	N16(Deamidated:18O(1))	0	0	15.79	3	2505.16	44.9359
High	AVLVNnITTGER	29550838	N6(Deamidated:18O(1))	10306128873	0	58.76	2	1289.69	40.4213
High	AYLLPAPPAPGnASESEEDR	62243068	N12(Deamidated:18O(1))	1.71312e+10	0	71	2	2086.98	51.2064
High	ccGAAnYTDWEK	91199546	C1(Carbamidomethyl); C2(Carbamidomethyl); N6(Deamidated:18O(1))	1.87184e+09	0	60.26	2	1477.56	39.9598
High	ccLLPQAncSVHTAPPAEASMGTR	31317307	C1(Carbamidomethyl); C2(Carbamidomethyl); N8(Deamidated:18O(1)); C9(Carbamidomethyl)	692047998	0	31.46	2	2631.16	46.2968
High	cDQcEENYFYnR	145309326	C1(Carbamidomethyl); C4(Carbamidomethyl); N11(Deamidated:18O(1))	889400088	0	70.87	2	1700.62	40.7138
High	cHEGnGTFEcGAcR	19743823	C1(Carbamidomethyl); N5(Deamidated:18O(1)); C10(Carbamidomethyl); C13(Carbamidomethyl)	360364149	0	54.83	2	1657.61	20.1441
High	cInQSIcEK	333440461	C1(Carbamidomethyl); N3(Deamidated:18O(1)); C7(Carbamidomethyl)	440326792	0	38.29	2	1154.51	22.8078
High	cnASSQFLcSSGR	126012562	C1(Carbamidomethyl); N2(Deamidated:18O(1)); C9(Carbamidomethyl)	1.72596e+08	0	66.91	2	1476.6	32.9479
High	cnDTVPEDFEPFR	357933596	C1(Carbamidomethyl); N2(Deamidated:18O(1))	27165615	0.000326	1.09	2	1628.68	68.0007
High	cPTGFLGTDcnLTcPQGR	110347457	C1(Carbamidomethyl); C10(Carbamidomethyl); N11(Deamidated:18O(1)); C14(Carbamidomethyl)	0	0	64.93	2	2056.88	51.9224
High	cTSQHLLnR	14702169	C1(Carbamidomethyl); N8(Deamidated:18O(1))	71132712	0	27.23	2	1131.55	20.3796
High	cVcNYLGTVQEHcnGSDcQcDK	167614504	C1(Carbamidomethyl); C3(Carbamidomethyl); C13(Carbamidomethyl); N14(Deamidated:18O(1)); C18(Carbamidomethyl); C20(Carbamidomethyl)	105589996	0	27.83	2	2707.01	39.7718
High	cVEESGSAHcVcPmLTcPEAnATK	54873613	C1(Carbamidomethyl); C10(Carbamidomethyl); C12(Carbamidomethyl); M14(Oxidation); C17(Carbamidomethyl); N21(Deamidated:18O(1))	39072099	0	33.06	3	2727.11	36.4834
High	cVLTFAHEGQQYnITR	4758598	C1(Carbamidomethyl); N13(Deamidated:18O(1))	1.06474e+08	0	22.83	2	1939.91	49.5258
High	cYnSTGVDYR	134152686	C1(Carbamidomethyl); N3(Deamidated:18O(1))	6.83586e+07	0	33.99	2	1237.5	25.9921
High	DAAALTnR	19923281	N7(Deamidated:18O(1))	2.27151e+07	0.003081	19.64	2	834.42	18.5302
High	DAGVGFPEYQEEDnSTYNFR	119964726	N14(Deamidated:18O(1))	241036207	0	56.04	2	2340.98	57.6686
High	DAGVVcTnETR	5031863	C6(Carbamidomethyl); N8(Deamidated:18O(1))	117189374192	0	74.02	2	1224.54	21.4055
High	DAnLTGLSDNK	4826904	N3(Deamidated:18O(1))	56783174	0	50.99	2	1150.55	28.9495
High	DAVAFTcEPETQDTTYLWWINnQSLPVSPR	68161541	C7(Carbamidomethyl); N22(Deamidated:18O(1))	137367438	0	76.23	3	3541.64	75.7797
High	DcVEcLLLHSGKPDnQTcHSLcR	20127446	C2(Carbamidomethyl); C5(Carbamidomethyl); N15(Deamidated:18O(1)); C18(Carbamidomethyl); C22(Carbamidomethyl)	67827800	0	18.41	4	2802.25	47.3814
High	DDFFGHYAcDQNGnK	4557679	C9(Carbamidomethyl); N14(Deamidated:18O(1))	197704426	0	70.29	2	1790.69	41.8942
High	DFEDLYTPVnGSIVIVR	189458817	N10(Deamidated:18O(1))	717586252	0	46.4	2	1939.99	71.2759
High	DGnSSLIAAVAEVR	4557679	N3(Deamidated:18O(1))	5.30052e+07	0.000113	14.38	2	1404.72	63.3786
High	DGTcIGnSSR	126012562	C4(Carbamidomethyl); N7(Deamidated:18O(1))	5.18377e+08	0	31.51	2	1069.44	15.2227
High	DHHGAnFScR	167466198	N6(Deamidated:18O(1)); C9(Carbamidomethyl)	1514350232	0	40.23	3	1203.48	15.2215
High	DHLLLPATTHnK	56786157	N11(Deamidated:18O(1))	115661860	0	17.59	3	1362.73	28.9808
High	DHnATSILQQLPLLSAmR	40807482	N3(Deamidated:18O(1)); M17(Oxidation)	0	0.000113	3.54	3	2027.05	71.0448
High	DHPnATVWR	323362946	N4(Deamidated:18O(1))	54255842	0	22.07	2	1098.52	26.4361
High	DIGnYScAAQGTQTGSK	7656967	N4(Deamidated:18O(1)); C7(Carbamidomethyl)	59016266	0	28.78	2	1760.76	27.8457
High	DINSQQELQnITTDTR	109633039	N10(Deamidated:18O(1))	404481264	0	75.98	2	1878.89	50.3261
High	DITDLInNTFIR	327315343	N7(Deamidated:18O(1))	3.13629e+07	0	52.81	2	1437.75	74.4173
High	DIVEYYnDSNGSHVLQGR	4502337	N7(Deamidated:18O(1))	400172704	0	83.66	2	2068.95	48.7075
High	DLDMFInASK	333440461	N7(Deamidated:18O(1))	1.5539e+07	0	39.65	2	1156.54	58.4653
High	DLGPTLAnSTHHNVR	284807150	N8(Deamidated:18O(1))	8232237312	0	72.02	2	1634.81	29.0534
High	DLVPATnYSLR	27597078	N7(Deamidated:18O(1))	76276346	0.00022	23.79	2	1251.65	49.7555
High	DnATEEEILVYLEK	11386147	N2(Deamidated:18O(1))	7.57771e+08	0	69.23	2	1668.81	71.5775
High	DnATLQATLHAAR	21264602	N2(Deamidated:18O(1))	914563492	0	83.9	2	1384.71	37.3284
High	DnGSYFFR	294862302	N2(Deamidated:18O(1))	2.8784e+07	0.000326	32.36	2	1008.43	48.368
High	DnHTHSDIQVK	72534684	N2(Deamidated:18O(1))	245831212	0	23.88	2	1296.61	15.4956
High	DnTTcYEFK	126012562	N2(Deamidated:18O(1)); C5(Carbamidomethyl)	665557584	0.000113	27.75	2	1180.47	31.3649
High	DPcSnVTcSFGSTcAR	54873613	C3(Carbamidomethyl); N5(Deamidated:18O(1)); C8(Carbamidomethyl); C14(Carbamidomethyl)	2.86008e+08	0	51.67	2	1821.71	39.4367
High	DPGAAVPGAAnASAQQPR	20149540	N11(Deamidated:18O(1))	84599427	0	63.01	2	1680.82	27.8655
High	DPYcAWSVnTSR	157388902	C4(Carbamidomethyl); N9(Deamidated:18O(1))	100086524	0	45.49	2	1458.62	44.863
High	DPYHVWYQGNASLGGHLTHVLEGPDTnTTIIqLQPLQEPESWAR	34335272	N27(Deamidated:18O(1)); Q32(Deamidated:18O(1))	1.81697e+08	0	5.51	5	4974.41	73.486
High	DQcIVDDITYnVnDTFHK	47132549	C3(Carbamidomethyl); N11(Deamidated:18O(1)); N13(Deamidated:18O(1))	201334334	0	38.24	2	2202.98	70.6925
High	DQGSAYAnR	67188443	N8(Deamidated:18O(1))	7.89749e+07	0.000326	31.55	2	984.43	14.4617
High	DSVInLSESVEDGPK	51477714	N5(Deamidated:18O(1))	8.00952e+07	0	48.2	2	1591.76	53.6233
High	DTAVFEcLPQHAMFGnDTITcTTHGnWTK	153266841	C7(Carbamidomethyl); N16(Deamidated:18O(1)); C21(Carbamidomethyl); N26(Deamidated:18O(1))	765425402	0	27.1	3	3358.45	65.3859
High	DTFVnASR	73858568	N5(Deamidated:18O(1))	52923474	0.001255	22.01	2	912.43	23.3173
High	DTGELnVTSILDR	116534898	N6(Deamidated:18O(1))	2.8503e+08	0	69.67	2	1435.72	63.7831
High	DVEcGEGHFcHDnQTccR	4504151	C4(Carbamidomethyl); C10(Carbamidomethyl); N13(Deamidated:18O(1)); C16(Carbamidomethyl); C17(Carbamidomethyl)	516909382	0	45.97	2	2283.81	21.9038
High	DVncSVMGPQEK	189083844	N3(Deamidated:18O(1)); C4(Carbamidomethyl)	2.34389e+09	0	39.75	2	1366.58	26.5802
High	DVQIIVFPEDGIHGFnFTR	4557373	N16(Deamidated:18O(1))	3.40901e+08	0	42.05	2	2207.1	72.8969
High	DVYSnLSHLPGAPGGPPAPQGLPYcPER	315467841	N5(Deamidated:18O(1)); C25(Carbamidomethyl)	492535388	0	18.28	3	2949.41	65.8636
High	EAPnISR	5031613	N4(Deamidated:18O(1))	16340961	0.007801	19.27	2	789.4	16.8731
High	EDALnETR	355594753	N5(Deamidated:18O(1))	33312066560	0	73.98	2	950.431	19.1504
High	EDAQInTTIGSVTAQDPDAAR	4826673	N6(Deamidated:18O(1))	267169278	0	97.09	2	2176.03	49.1197
High	EDNAVQPnSSYTYVWHATER	105990535	N8(Deamidated:18O(1))	1.56685e+08	0	28.49	3	2370.05	50.8124
High	EDNPDKNPEAPLnVSR	225637520	N13(Deamidated:18O(1))	195731440	0	48.04	3	1797.85	29.2891
High	EDVDYHLYPHGPGLNPnASTGQEALSQTTISWAPFQDTSEYIIScHPVGTDEEPLQFR	47132557	N17(Deamidated:18O(1)); C45(Carbamidomethyl)	0	0	11.72	6	6517.98	74.1418
High	EEEAIQLDGLnASQIR	4507677	N11(Deamidated:18O(1))	533000560	0	69.96	2	1788.89	55.7822
High	EETLLYDSnTSSMADR	61742775	N9(Deamidated:18O(1))	1.90856e+08	0	65.96	2	1834.79	45.8313
High	EFVENSEcIQcHPEcLPQAMnITcTGR	41327732	C8(Carbamidomethyl); C11(Carbamidomethyl); C15(Carbamidomethyl); N21(Deamidated:18O(1)); C24(Carbamidomethyl)	7.98051e+07	0	19.82	3	3283.39	56.5226
High	EGFSAnYSVLQSSVSEDFK	66864913	N6(Deamidated:18O(1))	241551952	0	67.65	2	2096.95	68.5666
High	EGSLPGnSTISIR	189217425	N7(Deamidated:18O(1))	552578664	0	31.57	2	1333.68	41.9334
High	EHEAQSnASLDVFLGHTNVEELMK	66347875	N7(Deamidated:18O(1))	8.87862e+08	0	69.48	2	2701.27	67.9293
High	EHEGAIYPDnTTDFQR	4557485	N10(Deamidated:18O(1))	31155383088	0	70.43	2	1895.83	38.7886
High	EHYLSSVnK	113722116	N8(Deamidated:18O(1))	1.83961e+08	0.000113	25.65	2	1079.53	21.5782
High	ELAVPDGYTnR	4504747	N10(Deamidated:18O(1))	478322320	0.000113	42.54	2	1237.6	39.1529
High	ELFYGHGDHLIDQGLDVGnLTQQR	32698686	N19(Deamidated:18O(1))	3.17493e+08	0	82.68	3	2728.32	62.6842
High	ELGLYNLMnITR	119395738	N9(Deamidated:18O(1))	6.93597e+06	0	36.78	2	1439.74	72.1191
High	ELHHLQEQnVSnAFLDK	4557485	N9(Deamidated:18O(1)); N12(Deamidated:18O(1))	1096568944	0	53.26	2	2027.98	39.5822
High	ELLEEVGQnGSR	66932918	N9(Deamidated:18O(1))	368318200	0	73.51	2	1333.65	37.0015
High	ELQQFnYTWLR	32698686	N6(Deamidated:18O(1))	293636583	0	42.81	2	1500.73	65.1538
High	EMLHnATFcLVPR	46370066	N5(Deamidated:18O(1)); C9(Carbamidomethyl)	423096790	0	48.6	2	1590.77	54.9489
High	EnGTDTVQEEEESPAEGSK	5453832	N2(Deamidated:18O(1))	1774380587	0	86.6	2	2038.85	23.525
High	EnGTISR	167857790	N2(Deamidated:18O(1))	36203151	0.00498	7.25	2	779.378	12.1948
High	EnGTnLTFIGDK	160333222	N2(Deamidated:18O(1)); N5(Deamidated:18O(1))	14027566	0	45.23	2	1314.62	47.4399
High	EnLTAPGSDSAVFFEQGTTR	4557485	N2(Deamidated:18O(1))	12849847504	0	75.17	2	2129.99	57.4331
High	EnSTDYLYPEQLK	222537759	N2(Deamidated:18O(1))	861544672	0	31.99	2	1602.74	50.1495
High	EnTSDPSLVIAFGR	112380628	N2(Deamidated:18O(1))	2.70211e+08	0	51.27	2	1508.75	57.8953
High	ENVGIYnLSK	27734709	N7(Deamidated:18O(1))	372579392	0	28.93	2	1139.58	42.9085
High	EPGSnVTMSVDAEcVPMVR	5031863	N5(Deamidated:18O(1)); C14(Carbamidomethyl)	15214401808	0	101.38	2	2080.92	56.2685
High	EQInITLDHR	32307144	N4(Deamidated:18O(1))	1.49189e+09	0	52.07	2	1241.64	37.2443
High	EQYIHEnYSR	4505891	N7(Deamidated:18O(1))	6521055840	0	23.31	2	1341.6	24.5683
High	EQYTIInR	28610149	N7(Deamidated:18O(1))	511857666	0.000326	22	2	1039.53	32.2168
High	ERFnISTPAFR	189217425	N4(Deamidated:18O(1))	0	0	25.57	2	1340.69	48.4168
High	ERPPTFLTPEGnASNK	302191651	N12(Deamidated:18O(1))	5605813376	0	45.64	2	1760.87	37.819
High	ESWGQESNAGnQTVVR	9845238	N11(Deamidated:18O(1))	436026896	0	52.55	2	1764.81	34.2597
High	EVQcLSTnQTLSTR	38016904	C4(Carbamidomethyl); N8(Deamidated:18O(1))	108588452	0	51.96	2	1639.79	33.2544
High	EWLPLnR	333440461	N6(Deamidated:18O(1))	955258048	0.007801	44.91	2	930.493	51.9259
High	FANEYPnITR	315138990	N7(Deamidated:18O(1))	860306643	0	46.01	2	1227.59	39.4109
High	FAnLTPEEFVGDYWR	66346693	N3(Deamidated:18O(1))	1.88978e+08	0	41.46	3	1846.86	74.1727
High	FAnNTEGQcGTcTNDR	341915544	N3(Deamidated:18O(1)); C9(Carbamidomethyl); C12(Carbamidomethyl)	9.73264e+07	0	66.03	2	1847.71	19.1542
High	FDFQGTcEYLLSAPcHGPPLGAEnFTVTVANEHR	154146262	C7(Carbamidomethyl); C15(Carbamidomethyl); N24(Deamidated:18O(1))	6.57238e+07	0	43.3	3	3837.75	71.195
High	FEAEHISnYTALLLSR	39777608	N8(Deamidated:18O(1))	2.9312e+08	0	61.41	3	1866.95	67.8548
High	FEnQTGFPPPDSR	21361116	N3(Deamidated:18O(1))	594039136	0	78.17	2	1494.67	40.2102
High	FGcEIEnnR	4502337	C3(Carbamidomethyl); N7(Deamidated:18O(1)); N8(Deamidated:18O(1))	6.91587e+07	0	29.77	2	1144.47	26.6766
High	FGTcSQLcnNTK	126012562	C4(Carbamidomethyl); C8(Carbamidomethyl); N9(Deamidated:18O(1))	154137596	0	28.4	2	1432.61	26.6629
High	FGYILHTDnR	73623026	N9(Deamidated:18O(1))	0	0	45.55	2	1238.6	40.3187
High	FHLAnR	9910270	N5(Deamidated:18O(1))	83567716	0.003081	25.77	2	760.398	21.6948
High	FLnDSIVDPVDSEWFGFYR	217272890	N3(Deamidated:18O(1))	9.72475e+06	0	49.43	2	2309.06	77.2038
High	FLSSSPHLPPSSYFnASGR	5729770	N15(Deamidated:18O(1))	236210896	0	34.33	2	2053.99	53.6943
High	FMFMEEGAnK	13375891	N9(Deamidated:18O(1))	1.06566e+07	0	32.62	2	1206.51	51.6
High	FnDTEVLQR	4557373	N2(Deamidated:18O(1))	2657491367	0	70.86	2	1124.55	36.8736
High	FnHTQTIQQK	302191651	N2(Deamidated:18O(1))	11669300480	0	48.19	2	1247.63	16.9311
High	FnLTETSEAEIHQSFQHLLR	50659080	N2(Deamidated:18O(1))	1.47345e+08	0	53.06	3	2403.19	70.0367
High	FnQTMQPLLTAQNALLEDDTYR	4506951	N2(Deamidated:18O(1))	209324363	0	70.47	2	2585.25	72.2784
High	FnSSSSSLEEK	11968009	N2(Deamidated:18O(1))	1.58277e+08	0	63.87	2	1217.54	22.4004
High	FnSTEYQVVTR	126012562	N2(Deamidated:18O(1))	2024568340	0	74.95	2	1346.65	39.5089
High	FnYTEFTTPDGHYYDILELPYHGDTLSmFIAAPYEK	259155306	N2(Deamidated:18O(1)); M28(Oxidation)	1.35534e+08	0	5.44	4	4277.93	76.6793
High	FVGTPEVnQTTLYQR	4507509	N8(Deamidated:18O(1))	154554366804	0	107.76	2	1755.88	48.6207
High	FVTAGSnVTLR	255652947	N7(Deamidated:18O(1))	2.5514e+07	0	35	2	1167.63	38.128
High	FYATnDTEVAQSNFEALQDFFR	189163485	N5(Deamidated:18O(1))	1.55539e+07	0	52.07	3	2616.17	77.1323
High	FYnYTLcR	240255478	N3(Deamidated:18O(1)); C7(Carbamidomethyl)	1.62763e+08	0	38.98	2	1139.51	43.5507
High	GAEYVISPLPnASAPAAQR	21265058	N11(Deamidated:18O(1))	0	0	37.31	2	1914.98	52.0774
High	GAFISnFSMTVDGK	70778918	N6(Deamidated:18O(1))	1.71698e+07	0	25.21	2	1476.7	63.6861
High	GASnLTWR	4504061	N4(Deamidated:18O(1))	9.19641e+08	0.000113	44.91	2	907.451	33.089
High	GcScFSDWQGPGcSVPVPAnQSFWTR	333440461	C2(Carbamidomethyl); C4(Carbamidomethyl); C13(Carbamidomethyl); N20(Deamidated:18O(1))	90110491	0	51.31	3	2990.25	69.4214
High	GcSSSTSVLLTLDNnVVnGSSPAIR	40317626	C2(Carbamidomethyl); N15(Deamidated:18O(1)); N18(Deamidated:18O(1))	0	0	7.22	3	2554.25	64.4824
High	GDKnVTMGQSSAR	17978489	N4(Deamidated:18O(1))	108394240	0	26.93	2	1353.62	15.2851
High	GDQLILNLNnISSDR	40807482	N10(Deamidated:18O(1))	139609220	0	48.79	2	1674.86	63.4505
High	GEPSNEPSTETnK	55741750	N12(Deamidated:18O(1))	2.11505e+07	0	27.71	2	1392.6	14.0017
High	GEYFVnVTTR	116295258	N6(Deamidated:18O(1))	72542690	0	30.19	2	1188.58	45.7192
High	GFDPDcnK	7656967	C6(Carbamidomethyl); N7(Deamidated:18O(1))	2.43968e+07	0.007801	8.34	2	955.375	20.0198
High	GGNSNGALcHFPFLYNNHnYTDcTSEGR	47132549	C9(Carbamidomethyl); N19(Deamidated:18O(1)); C23(Carbamidomethyl)	2751577360	0	45.32	3	3205.33	56.9915
High	GHTLTLnFTR	112380628	N7(Deamidated:18O(1))	1.18568e+08	0.000738	12.63	2	1162.61	44.3859
High	GHVnITR	4503635	N4(Deamidated:18O(1))	342420840	0.008184	26.63	2	799.43	15.1434
High	GInASSMAWAR	21264602	N3(Deamidated:18O(1))	600274476	0	67.82	2	1166.55	47.3757
High	GISYQmFGnHSK	66346693	M6(Oxidation); N9(Deamidated:18O(1))	68833242	0	39.02	2	1387.62	31.5759
High	GLcVLSVGAnLTTFDGAR	154146262	C3(Carbamidomethyl); N10(Deamidated:18O(1))	21884657	0	56.63	2	1853.95	71.5846
High	GLcVnASAVSR	62243068	C3(Carbamidomethyl); N5(Deamidated:18O(1))	2010647520	0	56.29	2	1136.56	32.206
High	GLLHLENASYGIEPLQnSSHFEHIIYR	4501915	N17(Deamidated:18O(1))	90320548	0	48.81	5	3140.57	66.4397
High	GLLYAASHSGVVQVPMAncSLYR	39777608	N18(Deamidated:18O(1)); C19(Carbamidomethyl)	1.0653e+08	0	34.83	3	2496.23	63.7847
High	GLnLTEDTYKPR	5031863	N3(Deamidated:18O(1))	162212518692	0	85.89	2	1409.72	38.4072
High	GLPGGnASLPR	8392830	N6(Deamidated:18O(1))	346854390	0	38.61	2	1041.56	34.7411
High	GLSPGnYSVR	119395738	N6(Deamidated:18O(1))	1.52343e+07	0.000536	19.49	2	1052.52	31.9858
High	GnESLPER	21686977	N2(Deamidated:18O(1))	73565600	0.000326	24.71	2	904.425	18.9289
High	GnSTHGcSSEETFLIDcR	53829381	N2(Deamidated:18O(1)); C7(Carbamidomethyl); C17(Carbamidomethyl)	144466000	0	70.47	2	2072.85	44.4341
High	GnTTTLISENGHAADTLTATNFR	261337165	N2(Deamidated:18O(1))	0	0	36.79	3	2408.16	52.5014
High	GNVISSHGNPILLnSSIPEDPSIK	325651886	N14(Deamidated:18O(1))	120463730	0	54.26	3	2491.29	57.8926
High	GPGIKPnqTSK	4504061	N7(Deamidated:18O(1)); Q8(Deamidated:18O(1))	0	0.000113	23.27	2	1132.6	15.1485
High	GPLANPIWnVTGFTGR	18860902	N9(Deamidated:18O(1))	267320749	0	72.77	2	1702.88	71.614
High	GPncSEPEcPGNcHLR	153946395	N3(Deamidated:18O(1)); C4(Carbamidomethyl); C9(Carbamidomethyl); C13(Carbamidomethyl)	181426696	0	42.56	2	1886.75	22.6571
High	GQTEIQVNcPPAVTEnK	33239443	C9(Carbamidomethyl); N16(Deamidated:18O(1))	479235856	0	67.48	2	1887.9	37.6201
High	GRPnITHAVPK	154813204	N4(Deamidated:18O(1))	238901744	0	41.02	3	1192.67	22.348
High	GSALHEDIYVLHEnGTLEIPVAqK	302191651	N14(Deamidated:18O(1)); Q23(Deamidated:18O(1))	331643964	0	22.2	2	2639.35	59.0715
High	GSKDnATDSVPLR	126012562	N5(Deamidated:18O(1))	22196650	0.000113	34.91	3	1362.67	22.882
High	GSLSYLnVTR	4503143	N7(Deamidated:18O(1))	17684806400	0	51.09	2	1112.58	46.5556
High	GSnGTIcDNQR	40548389	N3(Deamidated:18O(1)); C7(Carbamidomethyl)	1.99177e+06	0.000841	20.45	2	1224.52	13.6657
High	GSQWSDIEEFcnR	10835143	C11(Carbamidomethyl); N12(Deamidated:18O(1))	5.85054e+08	0	57.37	2	1630.67	55.5339
High	GSSVILncSAYSEPSPK	290656011	N7(Deamidated:18O(1)); C8(Carbamidomethyl)	803469064	0	65.34	2	1798.84	43.4008
High	GTAnLSETIR	341914298	N4(Deamidated:18O(1))	27495877	0	29.31	2	1064.55	29.7065
High	GTAnTTTAGVPcQR	205277383	N4(Deamidated:18O(1)); C12(Carbamidomethyl)	65938800	0	35.12	2	1436.67	20.0869
High	GTDnITVR	45594240	N4(Deamidated:18O(1))	9.28637e+06	0.000738	20.74	2	878.447	20.808
High	GTFTDcALAnMTEQIR	115527070	C6(Carbamidomethyl); N10(Deamidated:18O(1))	457188240	0	100.15	2	1830.82	66.2312
High	GTnFTHLVADR	157388902	N3(Deamidated:18O(1))	65415844	0	41.11	2	1233.61	41.7877
High	GTnYTVR	167614504	N3(Deamidated:18O(1))	1338623136	0.003572	17.68	2	813.399	17.8029
High	GVnVTMPAQPGTPPLSSTQLQIDPSLHEFQLVDLSR	126012571	N3(Deamidated:18O(1))	1.58782e+08	0	13.21	3	3876	72.7072
High	GVTHLnISGLK	126012562	N6(Deamidated:18O(1))	27518654	0.000113	27.1	3	1141.64	41.42
High	GVVDSDDLPLnVSR	4507677	N11(Deamidated:18O(1))	3.14118e+07	0	50.77	2	1488.74	51.9667
High	GYVEGVHnSSIALSDcFGLR	4501915	N8(Deamidated:18O(1)); C16(Carbamidomethyl)	9.47152e+08	0	89.91	2	2184.03	61.2237
High	HEEGHmLncTcFGQGR	47132549	M6(Oxidation); N8(Deamidated:18O(1)); C9(Carbamidomethyl); C11(Carbamidomethyl)	35701820928	0	85.9	2	1951.77	25.8976
High	HGNLYDLKPLGLnDTIVSAGEYTYYFR	119964726	N13(Deamidated:18O(1))	32833380	0	40.07	3	3122.52	72.6792
High	HHDYYITSTSnGSLEGLENR	4758248	N11(Deamidated:18O(1))	529511752	0	59.88	3	2296.04	45.3869
High	HIPGLIHnMTAR	221316614	N8(Deamidated:18O(1))	1676284794	0	53.82	3	1362.72	41.6056
High	HIWSLEISNKPnVSEPEEPK	315138990	N12(Deamidated:18O(1))	60990034	0	22.26	3	2336.17	50.0497
High	HLLEnSTASVSEAER	164519138	N5(Deamidated:18O(1))	39246945	0	42.11	3	1645.79	31.5133
High	HLnASNPTEPATIIFTAAR	21450775	N3(Deamidated:18O(1))	16708464	0	34.96	2	2027.04	58.2617
High	HLnGTITAK	115529484	N3(Deamidated:18O(1))	2488758400	0	48.64	2	957.524	17.9511
High	HMSLALnR	4504009	N7(Deamidated:18O(1))	653277376	0.000113	27.95	2	944.486	29.7323
High	HnFTASLLTLR	30089937	N2(Deamidated:18O(1))	89906882	0	29.57	2	1275.69	56.5072
High	HNnDTQHIWESDSNEFSVIADPR	4507677	N3(Deamidated:18O(1))	853776284	0	83.06	3	2714.2	56.4049
High	HNnITSISTGSFSTTPnLK	32469517	N3(Deamidated:18O(1)); N17(Deamidated:18O(1))	87052749	0.00022	1.61	2	2024.99	50.3026
High	HnSTGcLR	355594753	N2(Deamidated:18O(1)); C6(Carbamidomethyl)	80709940	0.001455	22.31	2	947.426	12.8476
High	HPDAVAWAnLTNAIR	229091322	N9(Deamidated:18O(1))	1.47028e+07	0	45.36	3	1651.84	62.0459
High	HPScWNLVnGTVVPLGEMR	225637520	C4(Carbamidomethyl); N9(Deamidated:18O(1))	6.16895e+07	0	50.11	3	2169.04	64.782
High	HSnYTLPLEESMLYSISR	20302038	N3(Deamidated:18O(1))	8.5023e+06	0	17.2	3	2143.03	70.5933
High	HTGNVVITncSAAHSR	58696422	N9(Deamidated:18O(1)); C10(Carbamidomethyl)	2.9564e+08	0	53.57	2	1726.81	20.3349
High	HTVFWnSSnPK	33359680	N6(Deamidated:18O(1)); N9(Deamidated:18O(1))	0	0.007801	7.3	2	1322.64	33.4871
High	HVFPHnHTADIQSEVHcIFSPQIEEPSQcPDcVVSALGAK	42741655	N6(Deamidated:18O(1)); C17(Carbamidomethyl); C29(Carbamidomethyl); C32(Carbamidomethyl)	7.82012e+09	0	42.33	4	4544.09	65.3537
High	HVLVLPnNSITLDGSR	356640192	N7(Deamidated:18O(1))	14089708	0	53.21	2	1737.94	53.1096
High	HVYNnLTEEQK	13376115	N5(Deamidated:18O(1))	345339082	0	54.98	2	1377.65	22.8961
High	IADTnITSIPQGLPPSLTELHLDGNK	19743848	N5(Deamidated:18O(1))	236041644	0	23.05	3	2747.45	68.6217
High	IAPASnVSHTVVLRPLK	4507239	N6(Deamidated:18O(1))	1.00081e+08	0	28.54	2	1805.05	42.8986
High	IAVDWESLGYnITR	18860902	N11(Deamidated:18O(1))	57661344	0	24.86	3	1639.82	70.758
High	IcPnDTGGLR	5454048	C2(Carbamidomethyl); N4(Deamidated:18O(1))	28434363	0.000841	5.45	2	1105.52	25.1493
High	IcPQGYTccTSEMEENLAnR	167001141	C2(Carbamidomethyl); C8(Carbamidomethyl); C9(Carbamidomethyl); N19(Deamidated:18O(1))	734133080	0	69.86	3	2435.98	51.4459
High	IDGGPVILLQAGTPHnLTcR	166295173	N16(Deamidated:18O(1)); C19(Carbamidomethyl)	4.17984e+08	0	29.65	3	2135.11	58.9838
High	IDSTGnVTNELR	333440461	N6(Deamidated:18O(1))	1510152634	0	99.04	2	1321.65	34.9592
High	IETILLnGTDR	126012562	N7(Deamidated:18O(1))	1021317440	0	58.2	2	1247.67	49.4613
High	IEVANLnGTSR	119709832	N7(Deamidated:18O(1))	253367772	0	69.52	2	1176.61	33.6411
High	IGGIWTWVGTnK	262206315	N11(Deamidated:18O(1))	1.61169e+08	0	55.89	2	1334.7	67.4998
High	IGPGEPLELLcnVSGALPPAGR	331284207	C11(Carbamidomethyl); N12(Deamidated:18O(1))	87890472	0	44.93	3	2220.16	75.4468
High	IGYSNnGSDWK	66864913	N6(Deamidated:18O(1))	1316867808	0	68.31	2	1243.55	33.1788
High	IHVAGETDSSNLnVSEPR	148728160	N13(Deamidated:18O(1))	298704685	0	61.48	3	1927.92	35.0009
High	IIISPEEnVTLTcTAENQLER	343168772	N8(Deamidated:18O(1)); C13(Carbamidomethyl)	9.81443e+08	0	82.09	2	2433.21	65.9457
High	IINDnATYcR	32483374	N5(Deamidated:18O(1)); C9(Carbamidomethyl)	0	0	69	2	1242.57	24.4225
High	ILAPAYFILGGnQSGEGcVITR	189011550	N12(Deamidated:18O(1)); C18(Carbamidomethyl)	3.49754e+07	0	41.9	3	2339.19	73.2587
High	ILSnLScNVK	74048422	N4(Deamidated:18O(1)); C7(Carbamidomethyl)	56672724	0.000326	14.38	2	1150.6	35.6264
High	INAHNnGnHTFK	23110955	N6(Deamidated:18O(1)); N8(Deamidated:18O(1))	183093312	0.000113	27.92	2	1372.64	16.0591
High	InATDADEPNTLnSK	116534898	N2(Deamidated:18O(1)); N13(Deamidated:18O(1))	205937036	0	26.34	2	1608.74	28.9945
High	IncSWFIR	208973262	N2(Deamidated:18O(1)); C3(Carbamidomethyl)	1.23454e+08	0	34.73	2	1098.53	57.9102
High	InITETGqLMVK	84875535	N2(Deamidated:18O(1)); Q8(Deamidated:18O(1))	284228073	0.009259	1.99	3	1352.69	35.2317
High	INLnESMQVVSR	157694524	N4(Deamidated:18O(1))	222587724	0	55.31	2	1392.71	50.4745
High	InLTWHK	4758598	N2(Deamidated:18O(1))	2.72426e+08	0.000536	18.04	2	914.498	37.67
High	InSSLQLPDR	39777608	N2(Deamidated:18O(1))	450656624	0	82.77	2	1145.61	40.8069
High	InSSVTDIEEIIGVR	66346693	N2(Deamidated:18O(1))	7.08308e+08	0	124.23	2	1647.87	72.3664
High	IPAInQTITEANEK	145309326	N5(Deamidated:18O(1))	869875136	0	97.78	2	1544.8	44.8351
High	IPcSQPPQIEHGTInSSR	62739186	C3(Carbamidomethyl); N15(Deamidated:18O(1))	14129636096	0	70.16	2	2023.98	33.8115
High	IPGVPGSMPnASWTGNLR	21717810	N10(Deamidated:18O(1))	0	0	31.1	2	1856.92	62.0088
High	IQGEEIVFHDLnLTAHGISHcPTcR	126012571	N12(Deamidated:18O(1)); C21(Carbamidomethyl); C24(Carbamidomethyl)	1064709414	0	50.11	3	2907.37	61.9914
High	IQnYSVMDIcDYDESSGR	18765694	N3(Deamidated:18O(1)); C10(Carbamidomethyl)	0	0	27.64	2	2154.88	57.0293
High	IQQESLGSAPLMGDDHPnASR	122891870	N18(Deamidated:18O(1))	96092062	0	30.27	2	2226.04	41.8562
High	IScTIAnR	47132549	C3(Carbamidomethyl); N7(Deamidated:18O(1))	1442333152	0.000113	53.76	2	937.467	21.4043
High	ISEEnETTcYMGK	62739186	N5(Deamidated:18O(1)); C9(Carbamidomethyl)	22218267	0	102.53	2	1564.64	31.5989
High	ISLHcPccTFVPSNNYIIPnKSEELEAR	4507463	C5(Carbamidomethyl); C7(Carbamidomethyl); C8(Carbamidomethyl); N20(Deamidated:18O(1))	506556084	0	26.42	4	3351.56	57.5679
High	ISSLQTTEKnDTVAGQGER	223468595	N10(Deamidated:18O(1))	27152126	0	22.67	3	2037	26.8135
High	ISVQVHnATcTVR	66932918	N7(Deamidated:18O(1)); C10(Carbamidomethyl)	55332794	0	28.77	3	1487.75	29.1361
High	ITTTPTNGQQGNSLEEVVHADQSScTFDnLSPGLEYnVSVYTVK	47132549	C25(Carbamidomethyl); N29(Deamidated:18O(1)); N37(Deamidated:18O(1))	0	0	3.45	5	4806.23	76.6895
High	IVGPEEnLSQAEAR	62739166	N7(Deamidated:18O(1))	1.79696e+07	0	38.32	2	1515.75	40.7606
High	IVSPEPGGAVGPnLTcR	166235138	N13(Deamidated:18O(1)); C16(Carbamidomethyl)	1693095967	0	106.47	2	1726.87	43.9791
High	IVVnVSDTnDHAPWFTASSYK	66346693	N4(Deamidated:18O(1)); N9(Deamidated:18O(1))	3.86792e+08	0	19.13	3	2357.13	59.1435
High	IYVLDGTQnDTAFVFPR	9910270	N9(Deamidated:18O(1))	2.05425e+07	0	111.48	2	1958.98	69.637
High	KEnSSEIcSNNGEcVcGQcVcR	19743823	N3(Deamidated:18O(1)); C8(Carbamidomethyl); C14(Carbamidomethyl); C16(Carbamidomethyl); C19(Carbamidomethyl); C21(Carbamidomethyl)	62230407	0	20.8	3	2650.03	27.5783
High	KFnSTQIAAMAPEHEEPR	153791276	N3(Deamidated:18O(1))	161910502	0	64.88	3	2058.98	40.745
High	KIESINQQLLPLGnISDNMDR	189217425	N14(Deamidated:18O(1))	74154412	0	48.2	3	2401.22	64.5037
High	KLDFIILnETK	18765694	N8(Deamidated:18O(1))	1.72268e+08	0	61.42	2	1336.76	58.7984
High	KLnYTLSQGHR	157266300	N3(Deamidated:18O(1))	65767756	0	19.32	3	1319.7	24.1194
High	KLPPGLLAnFTLLR	16418467	N9(Deamidated:18O(1))	2.51309e+07	0.00022	17.22	2	1555.94	72.9565
High	KnASNMEYR	238624149	N2(Deamidated:18O(1))	1.78652e+08	0	43.43	2	1115.51	15.5606
High	KPNNLnDTIK	4506951	N6(Deamidated:18O(1))	2212389696	0	35.41	2	1159.62	20.4705
High	KQnNGAFnETLFR	189458817	N3(Deamidated:18O(1)); N8(Deamidated:18O(1))	3.20345e+07	0	3.49	2	1544.74	49.5544
High	KQVYnLTVR	66346693	N5(Deamidated:18O(1))	126276806	0.000113	38.23	2	1123.64	31.2615
High	KVEVEPLnSTAVHVYWK	109633039	N8(Deamidated:18O(1))	1.19876e+08	0	73.82	3	2002.05	53.9476
High	KVScPIMPcSnATVPDGEccPR	40317626	C4(Carbamidomethyl); C9(Carbamidomethyl); N11(Deamidated:18O(1)); C19(Carbamidomethyl); C20(Carbamidomethyl)	2.94077e+09	0	47.78	2	2538.08	41.5182
High	LAnLTQGEDQYYLR	355594753	N3(Deamidated:18O(1))	78595950848	0	121.81	2	1686.82	52.3782
High	LASPPSQGEVPPGPLPEAVLALYnSTR	63025222	N24(Deamidated:18O(1))	704472724	0	35.48	3	2763.46	76.8979
High	LDAPTNLQFVnETDSTVLVR	47132549	N11(Deamidated:18O(1))	7208657248	0	86.24	3	2235.14	76.34
High	LEnLSSSEmGYTATLTR	119393891	N3(Deamidated:18O(1)); M9(Oxidation)	6.63584e+07	0	73.73	2	1891.88	48.066
High	LEnWTDASR	41152506	N3(Deamidated:18O(1))	550315904	0	33.19	2	1094.5	31.6349
High	LEQTPLQFTHLEYnVTVQENSAAK	66346693	N14(Deamidated:18O(1))	146030579	0	45.83	3	2763.38	63.6429
High	LFnVTPQDEQK	27477039	N3(Deamidated:18O(1))	864456721	0	46.35	2	1321.65	38.5678
High	LGAnGSHIPQTSSVFSIEVYPEDHSELQSVR	294997306	N4(Deamidated:18O(1))	3469385794	0	69.14	3	3386.64	62.0888
High	LGDcISEDSYPDGnITWYR	343168772	C4(Carbamidomethyl); N14(Deamidated:18O(1))	1.62778e+09	0	103.41	2	2263.97	61.7714
High	LGDVEVNAGQnATFQcIATGR	18860902	N11(Deamidated:18O(1)); C16(Carbamidomethyl)	80862478	0	60.8	2	2224.06	55.627
High	LGFLGnQSQGcLPAR	357933596	N6(Deamidated:18O(1)); C11(Carbamidomethyl)	1234407840	0	61.32	2	1620.8	51.9649
High	LGGWnITGPWAK	164519138	N5(Deamidated:18O(1))	5.65056e+07	0	43.79	2	1302.68	66.2449
High	LGIYADVGnK	4504009	N9(Deamidated:18O(1))	463929104	0	64.44	2	1052.55	39.9384
High	LGQAPANWYnDTYPLSPPQR	20270339	N10(Deamidated:18O(1))	1217563640	0	76.24	2	2291.09	61.8177
High	LGVQDLFnSSK	13489087	N8(Deamidated:18O(1))	26818020	0	44.21	2	1210.62	58.3772
High	LHEITnETFR	88702793	N6(Deamidated:18O(1))	1132407744	0	49.87	2	1262.63	34.4736
High	LHHHLDHnNTHHFHnDSITPSER	55741750	N8(Deamidated:18O(1)); N15(Deamidated:18O(1))	1.83282e+09	0	39.82	3	2801.27	21.1594
High	LHINHnnLTESVGPLPK	4505047	N6(Deamidated:18O(1)); N7(Deamidated:18O(1))	180043226	0	36.07	2	1888.99	44.5622
High	LIDnnKTEK	11386147	N4(Deamidated:18O(1)); N5(Deamidated:18O(1))	3.78776e+07	0.000113	34.5	2	1080.56	14.4214
High	LITEEAnR	380503846	N7(Deamidated:18O(1))	9.84839e+08	0.001049	35.49	2	948.491	20.687
High	LKPLFnK	333440434	N6(Deamidated:18O(1))	155660020	0.001455	14.24	2	862.529	31.2879
High	LLAnSSmLGEGQVLR	166235138	N4(Deamidated:18O(1)); M7(Oxidation)	80585540	0	65.05	2	1606.84	47.8622
High	LLEPDKEMENFYVFHnGSLVIESPR	32469517	N16(Deamidated:18O(1))	138180740	0	48.86	4	2966.46	69.1487
High	LLETVEYnISGAER	153946395	N8(Deamidated:18O(1))	1.81624e+08	0	76.84	2	1596.8	55.7311
High	LLIAGTnSSDLQQILSLLESNK	61744483	N7(Deamidated:18O(1))	0	0	61.87	2	2360.28	77.3126
High	LLISSLSESPASVSILSQADnTSK	154146262	N21(Deamidated:18O(1))	128144856	0	11.37	3	2450.28	69.4514
High	LLnGSQR	226371643	N3(Deamidated:18O(1))	180292510	0.003284	25.47	2	790.431	16.6299
High	LLnLSR	27437030	N3(Deamidated:18O(1))	59185282	0.002985	27.64	2	718.435	33.6572
High	LLNnLTSIK	145309326	N4(Deamidated:18O(1))	1034266752	0	40.41	2	1018.6	47.9105
High	LNAInITSALDR	10835047	N5(Deamidated:18O(1))	55830175	0	61.89	2	1303.71	60.3638
High	LnASIADLQSQLR	21264602	N2(Deamidated:18O(1))	4.36855e+07	0	64.2	3	1431.77	57.0991
High	LnASLPALLLIR	17136148	N2(Deamidated:18O(1))	419908654	0	51.91	3	1296.81	75.3612
High	LnATADILR	4504991	N2(Deamidated:18O(1))	189904642	0	65.47	2	989.552	43.3229
High	LnFSHGTHEYHAETIK	33286418	N2(Deamidated:18O(1))	4.1327e+07	0	1.03	2	1886.89	31.3935
High	LnGSLATFSTDQELR	291084739	N2(Deamidated:18O(1))	9.09652e+07	0	58.15	2	1654.82	53.4281
High	LNLQTSTSIPnVTEMK	116295258	N11(Deamidated:18O(1))	81309982	0	31.49	2	1778.91	56.1179
High	LNLSEnYTLSISNAR	343168772	N6(Deamidated:18O(1))	4.48142e+07	0	93.8	2	1697.85	60.6391
High	LnLTTDPK	224586817	N2(Deamidated:18O(1))	3.79429e+08	0.00022	41.52	2	904.486	27.5335
High	LnNTNIR	11545873	N2(Deamidated:18O(1))	1.86345e+07	0.001455	7.95	2	847.455	17.0813
High	LNPTVTYGnDSFSAK	167466198	N9(Deamidated:18O(1))	3723688536	0	78.38	2	1616.77	43.7038
High	LNSAPVEGYSEHVGnK	109633046	N15(Deamidated:18O(1))	98786522	0	27.24	3	1703.81	30.479
High	LnSTHcQDINEcAMPGVcR	256017124	N2(Deamidated:18O(1)); C6(Carbamidomethyl); C12(Carbamidomethyl); C18(Carbamidomethyl)	1.45922e+09	0	59.66	2	2264.94	36.7807
High	LnTTGVSAGcTADLLVGR	21264602	N2(Deamidated:18O(1)); C10(Carbamidomethyl)	3.29754e+08	0	102.88	2	1807.91	55.7167
High	LPEMAQPVDPAHnVSR	89264696	N13(Deamidated:18O(1))	1.92218e+09	0	71.99	2	1763.86	40.6948
High	LQGLENWGQDPGVSAnASK	19923830	N16(Deamidated:18O(1))	6.35929e+06	0	31.91	2	1973.94	50.8004
High	LQGVPHVGAnVTLScQSPR	148664205	N10(Deamidated:18O(1)); C15(Carbamidomethyl)	170016124	0	36.67	2	2023.03	45.548
High	LSAVNSIFLSHnNTK	17978489	N12(Deamidated:18O(1))	1.55251e+07	0	30.8	3	1647.86	49.2153
High	LSFGSnSSDFK	40255043	N6(Deamidated:18O(1))	13964854	0.000841	11.75	2	1191.54	43.0771
High	LSGnLTLLR	262118282	N4(Deamidated:18O(1))	6.90321e+07	0	51.17	2	989.589	50.8407
High	LSLLEEPGnGTFTVILNQLTSR	31377806	N9(Deamidated:18O(1))	7.39542e+07	0	64.97	2	2405.28	77.2922
High	LSLQNTAEIQHcLVNAGDVGcGVFEcFEnNScEIR	4507267	C12(Carbamidomethyl); C21(Carbamidomethyl); C26(Carbamidomethyl); N29(Deamidated:18O(1)); C32(Carbamidomethyl)	3.6303e+08	0	52.21	3	4043.78	74.8618
High	LSnISHLNYcEPDLR	9845238	N3(Deamidated:18O(1)); C10(Carbamidomethyl)	640472378	0	45.02	2	1833.87	48.2242
High	LSnLSNLSHDLVQEAIDHAQDLQQEANELSR	380503846	N3(Deamidated:18O(1))	1.44716e+07	0	77.06	3	3490.68	77.1003
High	LSPYVnYSFR	302191651	N6(Deamidated:18O(1))	43653764	0	38.76	2	1248.61	52.2449
High	LSSSnASVAWMPGADGR	27597078	N5(Deamidated:18O(1))	3.77915e+07	0	44.05	2	1708.79	51.216
High	LTGSDVNLLAENLLSPEDMVLFHnLTQPR	307775422	N24(Deamidated:18O(1))	4.83763e+07	0	65.15	3	3239.65	77.2934
High	LTGVAGnYTVcQK	223633991	N7(Deamidated:18O(1)); C11(Carbamidomethyl)	203539524	0	18.14	2	1413.69	34.0332
High	LTSPPEDYPEPEEVPPEVISIYnSTR	4507463	N23(Deamidated:18O(1))	5.84456e+08	0	27.8	3	2961.41	71.6225
High	LVGPSSVVcLPnGTWTGEQPHcR	189491647	C9(Carbamidomethyl); N12(Deamidated:18O(1)); C22(Carbamidomethyl)	5.77641e+07	0	27.61	3	2554.2	57.5156
High	LVNQnASR	4557369	N5(Deamidated:18O(1))	0	0.000113	47.24	2	904.472	12.9118
High	LVQLFPnDTSLK	258613943	N7(Deamidated:18O(1))	1325182400	0	27.25	2	1377.75	59.0318
High	LVSGnLTDR	38016904	N5(Deamidated:18O(1))	181884936	0.007801	2.08	2	977.515	25.9231
High	LWnSTFLEEYSK	119395742	N3(Deamidated:18O(1))	142734024	0	78.23	2	1519.72	66.9566
High	LYSDYLYFASSnK	311893350	N12(Deamidated:18O(1))	61336758	0	60.44	2	1573.73	60.3036
High	LYWISSGnHTINR	126012562	N8(Deamidated:18O(1))	216119760	0	35.57	2	1563.78	47.4627
High	MDGASnVTcINSR	62739186	N6(Deamidated:18O(1)); C9(Carbamidomethyl)	4826568984	0	92.64	2	1427.61	27.769
High	MDGSLNFnR	4503689	N8(Deamidated:18O(1))	1.79349e+07	0	25.23	2	1056.47	36.7641
High	MDPPcTnTTAASTYLNNPYVR	189163485	C5(Carbamidomethyl); N7(Deamidated:18O(1))	2.68054e+08	0	56.17	2	2389.07	56.475
High	MEMPSTPQQLQnLTEDIR	167614504	N12(Deamidated:18O(1))	6.99759e+08	0	77.96	2	2134	69.7554
High	MFSQnDTR	16418467	N5(Deamidated:18O(1))	626483228	0.000113	28.2	2	1001.42	20.2456
High	MHLnGSNVQVLHR	126012562	N4(Deamidated:18O(1))	297367328	0	48.54	3	1507.77	34.6204
High	MIEnGSLSFLPTLR	4502403	N4(Deamidated:18O(1))	19280447	0	53.78	2	1580.82	70.5228
High	MLnTSSLLEQLNEQFNWVSR	355594753	N3(Deamidated:18O(1))	433710760	0	122.63	2	2412.17	77.2909
High	MnVTWR	15147240	N2(Deamidated:18O(1))	2.11093e+07	0.005368	42.57	2	809.388	36.3315
High	MSVINFEcnK	119964726	C8(Carbamidomethyl); N9(Deamidated:18O(1))	1358401676	0	66.77	2	1244.55	48.4601
High	MTGSGIYAPnSSR	223633991	N10(Deamidated:18O(1))	4.26143e+08	0	68.89	2	1343.62	28.3596
High	mYHInETR	194306539	M1(Oxidation); N5(Deamidated:18O(1))	40232414	0.001455	4.84	2	1082.49	38.3956
High	MYnGSVPFEER	170650661	N3(Deamidated:18O(1))	2.38588e+07	0	12.8	2	1331.58	44.4976
High	nASEIEVPFVTR	24307907	N1(Deamidated:18O(1))	34917759488	0	48.56	2	1364.69	59.7045
High	nASGDELVR	189217425	N1(Deamidated:18O(1))	78434387	0.00022	37.97	2	963.461	21.5987
High	nASGIYAEIDGAK	380503846	N1(Deamidated:18O(1))	319073474	0	70.73	2	1311.63	49.2135
High	nATLAEQAK	5453832	N1(Deamidated:18O(1))	2322633216	0.000433	23.05	2	948.488	16.8281
High	nATLVNEADK	157266300	N1(Deamidated:18O(1))	199061642	0	34.98	2	1077.53	23.2617
High	nATQEALR	291219907	N1(Deamidated:18O(1))	203008840	0.001557	16.85	2	905.457	17.8292
High	nATSYPPMcTQDPK	68508957	N1(Deamidated:18O(1)); C9(Carbamidomethyl)	20273972739	0	28.23	2	1612.69	30.5549
High	nATVVWMK	343168772	N1(Deamidated:18O(1))	1338631872	0	25.19	2	951.486	45.5534
High	NcGVncSGDVFTALIGEIASPNYPKPYPENSR	41393602	C2(Carbamidomethyl); N5(Deamidated:18O(1)); C6(Carbamidomethyl)	3095479863	0	64.68	3	3529.62	76.1661
High	ncSAAPQPEPAAGLASYPELR	5453601	N1(Deamidated:18O(1)); C2(Carbamidomethyl)	1.64944e+08	0	39.18	2	2202.05	54.3041
High	ncSTITLQnITR	294997306	N1(Deamidated:18O(1)); C2(Carbamidomethyl); N9(Deamidated:18O(1))	500577600	0	68.55	2	1426.7	51.8567
High	ncTDIDEcR	56237021	N1(Deamidated:18O(1)); C2(Carbamidomethyl); C8(Carbamidomethyl)	114215238	0	28.73	2	1185.44	19.4306
High	ncTSISGDLHILPVAFR	41327732	N1(Deamidated:18O(1)); C2(Carbamidomethyl)	78120743	0	50.87	3	1902.96	68.5995
High	nDAGSYEcEIQNPASAnR	40255013	N1(Deamidated:18O(1)); C8(Carbamidomethyl); N17(Deamidated:18O(1))	140184346	0	68.49	2	2001.81	41.1497
High	nDTGPYEcEIQNPVSAnR	68161541	N1(Deamidated:18O(1)); C8(Carbamidomethyl); N17(Deamidated:18O(1))	984457232	0	34.7	2	2069.88	44.9625
High	NELMLnSSLMR	54873613	N6(Deamidated:18O(1))	1.4888e+09	0	59.47	2	1310.63	56.1829
High	nESTGSLGTQGR	371502087	N1(Deamidated:18O(1))	171767834	0	27.37	2	1209.56	17.3245
High	nFSScSAEDFEK	4501915	N1(Deamidated:18O(1)); C5(Carbamidomethyl)	4.97052e+07	0	22.64	2	1423.56	39.3094
High	nFTAADWGQSR	87196339	N1(Deamidated:18O(1))	6266226750	0	41.17	2	1255.56	44.3971
High	nFTENDLLVR	4503635	N1(Deamidated:18O(1))	75712058	0	25.53	2	1223.62	53.0758
High	nFTFSHTLR	189217425	N1(Deamidated:18O(1))	234793456	0.000113	26.1	2	1125.56	43.4282
High	nFTMNEK	4503987	N1(Deamidated:18O(1))	483182694	0.007719	16.21	2	886.387	24.2525
High	nFTSPnGTIESPGFPEK	41872557	N1(Deamidated:18O(1)); N6(Deamidated:18O(1))	330181608	0	66.09	2	1827.84	52.8536
High	nFTVAcQHR	42741655	N1(Deamidated:18O(1)); C6(Carbamidomethyl)	104956953950	0	51.17	2	1135.52	22.5963
High	nGSGAVFPVAGADVQTLR	13325075	N1(Deamidated:18O(1))	2097610544	0	66.47	2	1761.9	56.3455
High	nGSLFAFR	88853069	N1(Deamidated:18O(1))	7.86311e+07	0.000326	33.89	2	914.46	55.7566
High	nGSSIVDLSPLIHR	119964726	N1(Deamidated:18O(1))	54002584	0	57.3	3	1510.81	59.1581
High	nGTHFDIDK	302191651	N1(Deamidated:18O(1))	411859632	0	22.11	2	1049.48	25.5934
High	nHScSEGQISIFR	333440461	N1(Deamidated:18O(1)); C4(Carbamidomethyl)	6.83965e+08	0	58.96	2	1537.69	42.3887
High	nHSGTTIPTLEccHEDMcNYR	6912534	N1(Deamidated:18O(1)); C12(Carbamidomethyl); C13(Carbamidomethyl); C18(Carbamidomethyl)	170080924	0	3.38	3	2598.04	43.8932
High	nHSIFLADINQER	217272890	N1(Deamidated:18O(1))	2.24772e+08	0	75.4	2	1559.77	51.1706
High	nHTWLPVSDDAcYR	27502405	N1(Deamidated:18O(1)); C12(Carbamidomethyl)	848823436	0	84.91	2	1736.76	50.8243
High	NIETnYTR	5729772	N5(Deamidated:18O(1))	6.08994e+07	0.007801	5.89	2	1013.48	24.3543
High	nISDISENLK	11641261	N1(Deamidated:18O(1))	0	0.003572	5.52	2	1135.57	42.2524
High	nISQDLEK	145309326	N1(Deamidated:18O(1))	564875368	0.000738	26.95	2	949.474	28.4527
High	nITIVTGAPR	4504747	N1(Deamidated:18O(1))	5.67172e+08	0	24.97	2	1044.59	38.6209
High	nITLTWR	167857788	N1(Deamidated:18O(1))	1.25989e+07	0.001455	31.26	2	906.493	53.1977
High	nITQIVGHSGcEAK	323276688	N1(Deamidated:18O(1)); C11(Carbamidomethyl)	2.66614e+09	0	64.27	2	1516.73	34.8221
High	NLnFSTR	302191651	N3(Deamidated:18O(1))	797993768	0.000326	37.96	2	854.426	30.6339
High	NLnNSQSDVVSFR	56237029	N3(Deamidated:18O(1))	1.03282e+08	0	51.31	2	1482.7	41.687
High	nLScIVNEGK	28610149	N1(Deamidated:18O(1)); C4(Carbamidomethyl)	383103712	0	33.73	2	1136.55	39.5114
High	nLSmPLLPADFHK	73858566	N1(Deamidated:18O(1)); M4(Oxidation)	52727364	0	2.66	2	1501.75	52.0067
High	nLTEKPPHIEVYETAEDR	51317380	N1(Deamidated:18O(1))	0	0	50.62	3	2144.05	43.2242
High	nLTEVPTDLPAYVR	5729718	N1(Deamidated:18O(1))	402226910	0	49.24	2	1590.83	61.4367
High	nLTEVVPQLLDQLR	380503846	N1(Deamidated:18O(1))	1.04729e+08	0	50.97	2	1640.91	77.0679
High	nLTFEGPLPEK	321267600	N1(Deamidated:18O(1))	308891904	0	41.62	2	1247.64	51.9241
High	nLTNVLGTQSR	8392830	N1(Deamidated:18O(1))	268763543	0	40.21	2	1205.64	43.3597
High	nLTVcPDGALFEQK	4502281	N1(Deamidated:18O(1)); C5(Carbamidomethyl)	1.79625e+08	0	45.23	2	1594.76	55.9148
High	nMTLFSDLVAEK	115527070	N1(Deamidated:18O(1))	166003320	0	43.48	2	1370.68	70.6211
High	NnHTASILDR	91199546	N2(Deamidated:18O(1))	3381044480	0	42.74	3	1143.57	24.0003
High	nNSWVK	41152506	N1(Deamidated:18O(1))	2.01388e+07	0.006259	6.15	2	750.366	22.4558
High	NNVRcLQHFYGPNHEHcFnR	42741655	C5(Carbamidomethyl); C17(Carbamidomethyl); N19(Deamidated:18O(1))	135203448	0	33.31	3	2602.14	33.4399
High	NPcTSEqncTSPFSYK	19743823	C3(Carbamidomethyl); Q7(Deamidated:18O(1)); N8(Deamidated:18O(1)); C9(Carbamidomethyl)	51113370	0	4.4	2	1925.76	40.2579
High	NPnGTVTVISR	42560233	N3(Deamidated:18O(1))	251330589	0	74.4	2	1160.62	27.7219
High	NPNNDQVFPnGTLAPSIPIWGGSWR	154146262	N10(Deamidated:18O(1))	784341920	0	65.26	2	2740.34	75.3337
High	NQELEDNVHISPnGSIITIVGTRPSNHGTYR	126012571	N13(Deamidated:18O(1))	0	0	16.74	3	3421.7	55.213
High	NQKPRPTInVTcTR	46255041	N9(Deamidated:18O(1)); C12(Carbamidomethyl)	171310032	0	7.74	3	1687.88	22.6596
High	nQSLPSSER	68161541	N1(Deamidated:18O(1))	590315487	0.00022	20.4	2	1020.48	17.1133
High	nQSLVQDMDSMVR	229091322	N1(Deamidated:18O(1))	70142106	0	54.35	2	1525.68	64.4614
High	nQSYMVR	53829381	N1(Deamidated:18O(1))	83347566	0.005368	28.16	2	900.412	23.0595
High	nQTAEKEEFEHQQK	5729877	N1(Deamidated:18O(1))	318834600	0	52.97	2	1748.8	19.7347
High	nQTNLER	29550838	N1(Deamidated:18O(1))	0	0.00022	31.56	2	877.424	14.1993
High	nSSLGDAINK	5454058	N1(Deamidated:18O(1))	95376344	0.000113	29.21	2	1021.51	25.4107
High	nSTcLDDSWIHPR	23238208	N1(Deamidated:18O(1)); C4(Carbamidomethyl)	56398986	0	52.53	2	1603.71	47.3217
High	nSTSIYFK	221316575	N1(Deamidated:18O(1))	68767308	0.000641	23.79	2	962.474	36.2527
High	NTAFnLTcQAVGPPEPVNIFWVQnSSR	66932918	N5(Deamidated:18O(1)); C8(Carbamidomethyl); N24(Deamidated:18O(1))	0	0	33.52	3	3052.44	74.6025
High	NTNENPQEcFnASK	153252201	C9(Carbamidomethyl); N11(Deamidated:18O(1))	185916724	0	33.36	2	1655.68	26.4669
High	nTSAASTAQLVEATEELR	119703755	N1(Deamidated:18O(1))	30675210	0	85.08	2	1893.94	62.7239
High	nTTSYVLR	153946395	N1(Deamidated:18O(1))	318469120	0.003081	31.01	2	956.494	30.2108
High	nTTWQAGHnFYNVDMSYLK	4503139	N1(Deamidated:18O(1)); N9(Deamidated:18O(1))	71754012	0	45.9	3	2295.02	66.1646
High	NVFnETK	27262667	N4(Deamidated:18O(1))	4482543872	0.001455	31.89	2	854.414	24.326
High	NVGPnTTSTVISTDAFRPGVR	4557040	N5(Deamidated:18O(1))	1.28282e+08	0	28.58	3	2192.12	50.6306
High	nVTAQIcIDK	87196339	N1(Deamidated:18O(1)); C7(Carbamidomethyl)	1346326592	0	48.48	2	1164.58	39.721
High	nVTLHVPSK	13435366	N1(Deamidated:18O(1))	387901304	0	36.87	2	997.556	29.299
High	NYFHYnQSYPPTYNVK	51317399	N6(Deamidated:18O(1))	57363105	0	22.32	2	2037.92	47.3631
High	NYLGEAVSHnASLEVAILR	224994173	N10(Deamidated:18O(1))	0	0	29.38	2	2059.07	68.1344
High	NYPGTYPnHTVcEK	27735143	N8(Deamidated:18O(1)); C12(Carbamidomethyl)	1.991e+08	0	10.45	2	1682.74	26.1734
High	nYSLLIDQPDK	9845238	N1(Deamidated:18O(1))	247353830	0	49.44	2	1308.65	51.2983
High	nYTEYWSGSNSGNQK	115529484	N1(Deamidated:18O(1))	952810803	0	36.85	2	1737.72	40.8083
High	nYTLWR	22538442	N1(Deamidated:18O(1))	3.66269e+08	0.003572	25.86	2	855.423	47.8607
High	QAIHVGnQTFNDGTIVEK	83641874	N7(Deamidated:18O(1))	175717846	0	44.88	2	1973.98	46.0793
High	QDQcIYnTTYLNVQR	167857790	C4(Carbamidomethyl); N7(Deamidated:18O(1))	970169796	0	74.03	2	1918.89	51.0801
High	QDQQLQncTEPGEQPSPK	5231228	N7(Deamidated:18O(1)); C8(Carbamidomethyl)	1664910000	0	44.8	2	2086.93	31.874
High	QGNnHTcTWK	221316614	N4(Deamidated:18O(1)); C7(Carbamidomethyl)	543911712	0	37.95	2	1248.53	16.1202
High	QIGLYPVLVIDSSGYVNPnYTGR	31377806	N19(Deamidated:18O(1))	5.24553e+07	0	60.44	2	2528.3	74.1948
High	QnITNQLEK	8923855	N2(Deamidated:18O(1))	27560557	0.00022	18.3	2	1090.56	26.6369
High	QnLTVTDR	240255535	N2(Deamidated:18O(1))	864076832	0	52.51	2	949.482	21.0576
High	QNQcFYnSSYLNVQR	4505529	C4(Carbamidomethyl); N7(Deamidated:18O(1))	0	0	1.95	2	1923.85	51.4241
High	QPESMnVTR	66932918	N6(Deamidated:18O(1))	142740424	0	63.6	2	1064.49	20.4558
High	QPVSPVIHPPVSYnDTAPR	17136148	N14(Deamidated:18O(1))	58761506	0	17.42	3	2077.06	45.8346
High	QQQHLFGSnVTDcSGNFcLFR	4557871	N9(Deamidated:18O(1)); C13(Carbamidomethyl); C18(Carbamidomethyl)	794302864	0	50.05	3	2518.11	64.3204
High	QSGDVTcncTDGR	126012562	C7(Carbamidomethyl); N8(Deamidated:18O(1)); C9(Carbamidomethyl)	1.81299e+08	0	44.05	2	1472.56	15.0162
High	QSTHSIYMFFnTSELR	63025222	N11(Deamidated:18O(1))	71546722	0	57.54	3	1963.92	66.1887
High	QSVPAHFVALnGSK	295849303	N11(Deamidated:18O(1))	4.96914e+08	0	46.92	2	1457.76	40.1055
High	QTLFFnGTR	21686977	N6(Deamidated:18O(1))	55055972	0	42.86	2	1086.55	47.6855
High	QTMIDFLQnHTEGSRPPAcPR	145580631	N9(Deamidated:18O(1)); C19(Carbamidomethyl)	387138438	0	29.8	3	2458.15	55.1168
High	QTPEYQnESSR	4557010	N7(Deamidated:18O(1))	48709058	0.000113	21.7	2	1341.58	17.2646
High	QVTQEMLnHTIAIR	66346693	N8(Deamidated:18O(1))	730692880	0	51.97	2	1656.86	50.8143
High	QVVEnMTR	119393891	N5(Deamidated:18O(1))	3.05974e+08	0	35.53	2	979.475	22.0916
High	QYLSYETLYAnGSR	6005882	N11(Deamidated:18O(1))	92929532	0	88.01	2	1667.79	53.8234
High	QYNPILSMLTnQTGEAGR	9845238	N11(Deamidated:18O(1))	87162668	0	72.98	2	1995.97	72.4111
High	RnNTFLSLR	296010912	N2(Deamidated:18O(1))	25516073	0	27.25	2	1123.61	41.9406
High	RPASnVSASIQR	380503846	N5(Deamidated:18O(1))	9.2921e+08	0	34.84	2	1288.68	20.3743
High	RPPLAELAALnLSGSR	5729718	N11(Deamidated:18O(1))	1.58339e+08	0	57.33	3	1667.94	62.9289
High	RPYVSYVnNSIAR	50659093	N8(Deamidated:18O(1))	100481520	0	16.78	2	1541.8	39.7749
High	SAcncTAGAAcDAVnGScLcPAGR	110347457	C3(Carbamidomethyl); N4(Deamidated:18O(1)); C5(Carbamidomethyl); C11(Carbamidomethyl); N15(Deamidated:18O(1)); C18(Carbamidomethyl); C20(Carbamidomethyl)	1.06048e+08	0	59.58	2	2505.97	40.4373
High	SAEFFnYTVR	4505891	N6(Deamidated:18O(1))	5012805696	0	54.84	2	1236.58	55.158
High	ScGEcIQAGPNcGWcTnSTFLQEGMPTSAR	19743823	C2(Carbamidomethyl); C5(Carbamidomethyl); C12(Carbamidomethyl); C15(Carbamidomethyl); N17(Deamidated:18O(1))	7.07907e+07	0	46.31	3	3379.39	63.5017
High	SDAVSHTGnYTcEVTELTR	38683836	N9(Deamidated:18O(1)); C12(Carbamidomethyl)	320997495	0	80.42	2	2142.95	46.8031
High	SDDNLLnTSALGR	15055535	N7(Deamidated:18O(1))	2.9411e+08	0	44.11	2	1378.67	49.656
High	SDLNPAnGSYPFQALR	229091322	N7(Deamidated:18O(1))	137210732	0	52.51	2	1752.84	58.9723
High	SEASEGnITVTcR	294660768	N7(Deamidated:18O(1)); C12(Carbamidomethyl)	118099520	0	92.34	2	1426.64	26.6201
High	SEDIKnVSR	73747889	N6(Deamidated:18O(1))	419486740	0	44.01	2	1050.53	16.8626
High	SFDDHFQHLLnDSER	167001141	N11(Deamidated:18O(1))	3071497821	0	68.28	3	1862.82	53.493
High	SGGnATLQVDSWPVNER	21166382	N4(Deamidated:18O(1))	4.1777e+07	0	34.9	2	1832.87	52.7748
High	SIncSGVTR	4758422	N3(Deamidated:18O(1)); C4(Carbamidomethyl)	1510683456	0.003572	28.77	2	996.468	18.3974
High	SInVTGQGFSLIQR	149363636	N3(Deamidated:18O(1))	1.50762e+07	0	55.32	2	1522.81	58.1308
High	SLDAYPILNQAQALEnHTEVQFQK	4504747	N16(Deamidated:18O(1))	71412728	0	30.94	3	2760.37	70.3921
High	SLHVPGLnK	21536468	N8(Deamidated:18O(1))	1594101248	0	29.88	3	967.545	36.9363
High	SLVnSSDK	28373099	N4(Deamidated:18O(1))	61910330	0.000113	30.93	2	852.419	16.3634
High	SnDTAASEYK	148728160	N2(Deamidated:18O(1))	510841935	0	51.76	2	1088.46	15.7795
High	SnFTLTAAR	320461732	N2(Deamidated:18O(1))	1.45588e+07	0	39.44	2	983.505	35.489
High	SnISILR	14589889	N2(Deamidated:18O(1))	888063024	0.000738	36.38	2	805.466	36.8161
High	SnSSMHITDcR	4506547	N2(Deamidated:18O(1)); C10(Carbamidomethyl)	3.65039e+08	0	36.32	3	1310.53	20.6001
High	SnVTLTLR	23238208	N2(Deamidated:18O(1))	6.5175e+06	0.000113	40.25	2	906.513	36.8361
High	SPDVInGSPISQK	62739186	N6(Deamidated:18O(1))	94993852	0	23.76	2	1344.69	35.6742
High	SPVQEnSSDLNK	11096340	N6(Deamidated:18O(1))	59009590	0	16.08	2	1320.62	20.1478
High	SQnDTVTPDVWYTSKPK	40068512	N3(Deamidated:18O(1))	1769866816	0	36.39	3	1968.94	44.4096
High	SSDnVSVTVLR	239787919	N4(Deamidated:18O(1))	74462479	0	17.65	2	1179.61	38.0885
High	SVHnVTGAQVGLScEVR	56090548	N4(Deamidated:18O(1)); C14(Carbamidomethyl)	1739571244	0	73.21	3	1815.89	37.6241
High	SVQLHDSGnYScYR	332309226	N9(Deamidated:18O(1)); C12(Carbamidomethyl)	69830321	0	73.12	3	1688.72	30.5134
High	SVVAPATDGGLnLTSTFLR	32171249	N12(Deamidated:18O(1))	4.03119e+08	0	81.56	2	1922.01	68.9083
High	SWPAVGncSSALR	11321561	N7(Deamidated:18O(1)); C8(Carbamidomethyl)	816320448	0	36.89	2	1407.66	44.8169
High	SYAGFLTVnK	83641874	N9(Deamidated:18O(1))	184682480	0	40.18	2	1102.57	49.9883
High	SYGnISER	153792095	N4(Deamidated:18O(1))	30353022	0.00022	10.42	2	928.424	21.3437
High	SYnVTSVLFR	38455402	N3(Deamidated:18O(1))	1.28467e+10	0	56.86	2	1188.62	61.0346
High	TAADTTGLQPILNQFTPAnISR	223468595	N19(Deamidated:18O(1))	3.57119e+07	0	44.32	2	2332.21	70.7433
High	TALWVATDHNMDnTSTVLR	31377697	N13(Deamidated:18O(1))	4.01259e+08	0	60.09	2	2148.03	55.2835
High	TAnDTSTEAYNLLLR	145309326	N3(Deamidated:18O(1))	1778586756	0	114.51	2	1684.83	59.3119
High	TASnLTVSVLEAEGVFEK	115529484	N4(Deamidated:18O(1))	220333640	0	85.38	2	1896.97	71.9664
High	TASVSInQTEPPK	32967311	N7(Deamidated:18O(1))	1.69258e+08	0	43.24	2	1374.7	27.9258
High	TcDWLPKPnMSAScK	11386147	C2(Carbamidomethyl); N9(Deamidated:18O(1)); C14(Carbamidomethyl)	1907490624	0	26.12	3	1797.78	46.0774
High	TcHESYnR	24497519	C2(Carbamidomethyl); N7(Deamidated:18O(1))	3.04219e+06	0.002576	14.99	2	1069.42	11.7592
High	TcPAGVMGEnNTLVWK	41327732	C2(Carbamidomethyl); N10(Deamidated:18O(1))	0	0	17.18	2	1779.82	55.4873
High	TcTEFHncTEcR	20336246	C2(Carbamidomethyl); N7(Deamidated:18O(1)); C8(Carbamidomethyl); C11(Carbamidomethyl)	511592865	0	54.52	2	1617.6	20.1193
High	TELDLRPQGLELFEnTSAPYQLQTFVLPATPPQLVSPR	167466198	N15(Deamidated:18O(1))	1.96268e+07	0	6.5	4	4269.26	77.0713
High	TFAnGSLAFR	375298691	N4(Deamidated:18O(1))	127597738	0	61	2	1086.55	49.2372
High	TFYWDFYTnR	4505821	N9(Deamidated:18O(1))	175390806	0	24.24	2	1415.61	67.6176
High	TGEInITSIVDR	119703744	N5(Deamidated:18O(1))	9.62487e+07	0	71.06	2	1320.69	57.2062
High	TGVNSGVMLMnMTR	153791276	N11(Deamidated:18O(1))	3.04743e+07	0	58.86	2	1513.71	57.2081
High	TILVDNNTWnNTHISR	22749415	N10(Deamidated:18O(1))	2.38172e+07	0	69.56	2	1900.94	47.3889
High	TLFAnGSIYPPNEGFcPcLESGIQnVSTcR	132566680	N5(Deamidated:18O(1)); C16(Carbamidomethyl); C18(Carbamidomethyl); N25(Deamidated:18O(1)); C29(Carbamidomethyl)	3.06402e+07	0	32.55	3	3394.51	71.3902
High	TLnISHDLHSLLPEVSPMK	28373099	N3(Deamidated:18O(1))	0	0.000738	4.02	3	2134.1	69.0906
High	TLnQSETAIQPSWYF	21717810	N3(Deamidated:18O(1))	0	0.007631	1.23	2	1787.83	72.8285
High	TLnSSGLPFGSYTFEK	209447096	N3(Deamidated:18O(1))	0	0	71.59	2	1750.85	64.1513
High	TLnSTSPFPSK	21536376	N3(Deamidated:18O(1))	61242736	0	32.21	2	1181.59	33.9629
High	TLSDVPSAAPQnLSLEVR	290656011	N12(Deamidated:18O(1))	300159369	0	48.78	3	1899.98	56.116
High	TLSELMSQTGHLGLAnASAPSGEQLLR	21264602	N16(Deamidated:18O(1))	3.95235e+08	0	43.49	3	2784.41	68.4097
High	TmFPnLTDVR	295849303	M2(Oxidation); N5(Deamidated:18O(1))	9.04299e+07	0	42.17	2	1212.58	51.9892
High	TnESVSEPR	153252201	N2(Deamidated:18O(1))	2.80929e+07	0	29.67	2	1021.47	15.6541
High	TnITLVcKPGDLESAPVLR	119964726	N2(Deamidated:18O(1)); C7(Carbamidomethyl)	941764992	0	48.31	3	2086.11	55.8323
High	TnSTFVqALVEHVK	11386147	N2(Deamidated:18O(1)); Q7(Deamidated:18O(1))	1.52431e+08	0	10.97	2	1578.81	67.412
High	TPMTnSSIQFLDNAFR	4504061	N5(Deamidated:18O(1))	272654884	0	87.13	2	1844.87	71.5365
High	TQDEILFSnSTR	115529484	N9(Deamidated:18O(1))	2383236320	0	61.25	2	1413.67	44.7561
High	TSIPTINMEnK	4504747	N10(Deamidated:18O(1))	550203645	0	21.32	2	1250.62	43.6461
High	TSnSSQVSNEQDKIDAYK	122891870	N3(Deamidated:18O(1))	110217559	0	56.98	2	2016.93	30.2612
High	TSPAncTWLILGSK	32490559	N5(Deamidated:18O(1)); C6(Carbamidomethyl)	48878000	0	30.52	2	1550.78	63.3748
High	TTVTGDKDSVnLTcSTnDTGISIR	68161541	N11(Deamidated:18O(1)); C14(Carbamidomethyl); N17(Deamidated:18O(1))	231846756	0	59	3	2561.2	46.9971
High	TVIRPFYLTnSSGVD	5031863	N10(Deamidated:18O(1))	1437408248	0	57.41	2	1671.85	58.8702
High	TVLEnSTSYEEAK	189011550	N5(Deamidated:18O(1))	6.45721e+08	0	72.46	2	1473.68	31.5099
High	TVPPMVnVTR	294660768	N7(Deamidated:18O(1))	8.65207e+07	0.00022	26.92	2	1116.6	38.3302
High	TVVTYHIPQnSSLENVDSR	27477039	N10(Deamidated:18O(1))	224466087	0	48.76	3	2162.06	47.9969
High	TYnGTNPDAASR	270483821	N3(Deamidated:18O(1))	128245716	0	27.93	2	1269.56	17.028
High	TYTYADTPDDFQLHnFSLPEEDTK	284807150	N15(Deamidated:18O(1))	1164936528	0	28.65	3	2850.25	65.1438
High	VAcTSSQGPSSWTHWLPVETPEGVPLGPPEnISATR	21536468	C3(Carbamidomethyl); N31(Deamidated:18O(1))	204527016	0	22.9	3	3847.85	72.3645
High	VALLGQAncSSEALAQPATDYHFHFYR	7019335	N8(Deamidated:18O(1)); C9(Carbamidomethyl)	2.46844e+08	0	56.84	4	3069.44	62.9805
High	VANPSGnLTETYVQDR	116063573	N7(Deamidated:18O(1))	2.86361e+07	0	35.06	2	1766.84	42.2746
High	VASVININPnTTHSTGScR	4504957	N10(Deamidated:18O(1)); C18(Carbamidomethyl)	1277544160	0	79.99	2	2030.98	37.4979
High	VAVVQHAPSESVDnASMPPVK	240255535	N14(Deamidated:18O(1))	656881452	0	61.21	3	2165.08	39.5663
High	VAYSnDSANWTEYQDPR	167830475	N5(Deamidated:18O(1))	3.03252e+08	0	44.18	2	2018.86	45.7942
High	VcEIHEDnSTR	294660768	C2(Carbamidomethyl); N8(Deamidated:18O(1))	236431760	0	53.04	2	1362.58	16.5687
High	VcQDcPLLAPLnDTR	156523970	C2(Carbamidomethyl); C5(Carbamidomethyl); N12(Deamidated:18O(1))	2534420864	0	68.56	2	1774.83	58.3009
High	VDIIVAnLTVTDKDQPHTPAWNAVYR	14589889	N7(Deamidated:18O(1))	1.59275e+08	0	14.33	3	2939.51	65.9996
High	VDKDLQSLEDILHQVEnK	70906437	N17(Deamidated:18O(1))	90274873	0	58.85	3	2126.08	70.9962
High	VDYESQSTDTQnFSSESK	62243068	N12(Deamidated:18O(1))	401749304	0	83.79	2	2054.85	32.4009
High	VEDEGnYTcLFVTFPQGSR	209413730	N6(Deamidated:18O(1)); C9(Carbamidomethyl)	8.2571e+08	0	67.66	2	2222	67.6834
High	VEQVVKPPQnK	113415639	N10(Deamidated:18O(1))	606596976	0	20.73	2	1268.71	20.3298
High	VFDLQQNLGSVnVSTGcAPALQAQTPGLGPR	21264602	N12(Deamidated:18O(1)); C17(Carbamidomethyl)	2.1536e+08	0	2.68	3	3198.59	67.7621
High	VFGSqnLTTVK	5453832	Q5(Deamidated:18O(1)); N6(Deamidated:18O(1))	4.78799e+07	0	21.75	2	1199.63	42.6995
High	VFHIHnESWVLLTPK	333440461	N6(Deamidated:18O(1))	7.41418e+07	0	44.49	3	1822.97	58.9471
High	VGnnTIHVHR	40548389	N3(Deamidated:18O(1)); N4(Deamidated:18O(1))	35446555	0	31.73	3	1152.59	18.6928
High	VGSTnVSTLVNVHFAPR	166295173	N5(Deamidated:18O(1))	3.62884e+07	0	72.21	3	1800.95	55.3146
High	VIEEFYnQTWVHR	166795299	N7(Deamidated:18O(1))	90366912	0	89.17	2	1723.83	54.8377
High	VInETWAWK	5453832	N3(Deamidated:18O(1))	721014656	0.000113	41.47	2	1149.58	54.0002
High	VINTncSAVR	74271816	N5(Deamidated:18O(1)); C6(Carbamidomethyl)	162243004	0	51.4	2	1136.56	21.0934
High	VIQTFnR	5454048	N6(Deamidated:18O(1))	112612089	0.000113	48.51	2	880.478	25.519
High	VLLGnEScTLTLSESTMnTLK	42741655	N5(Deamidated:18O(1)); C8(Carbamidomethyl); N18(Deamidated:18O(1))	1626517084	0	23.05	2	2317.15	68.8087
High	VLSSIQEGTVPDnTSSAR	7657039	N13(Deamidated:18O(1))	284373782	0	66	2	1863.93	36.682
High	VnASTTEPNSTVEQSALMR	167614504	N2(Deamidated:18O(1))	824598993	0	97.87	2	2037.96	41.5524
High	VnASTTEPnSTVEQSALMR	167614504	N2(Deamidated:18O(1)); N9(Deamidated:18O(1))	2.45698e+09	0	93.14	2	2040.95	43.9492
High	VncSVPEEK	313760624	N2(Deamidated:18O(1)); C3(Carbamidomethyl)	1.41412e+08	0	31.52	2	1064.48	18.5985
High	VnETEMDIAK	4503037	N2(Deamidated:18O(1))	430313544	0	55.48	2	1152.53	30.2836
High	VnFTEIQK	4501989	N2(Deamidated:18O(1))	1223433984	0	34.86	2	981.514	35.9593
High	VnGScEDVDEcATGGR	110347437	N2(Deamidated:18O(1)); C5(Carbamidomethyl); C11(Carbamidomethyl)	434485568	0	64.34	2	1728.66	22.114
High	VnGSLDR	285002214	N2(Deamidated:18O(1))	20883464	0.003081	14.53	2	763.383	14.8432
High	VnNTLSSQISR	145309326	N2(Deamidated:18O(1))	1876039461	0	71.39	2	1221.63	28.7795
High	VnSTELFHVDR	145701025	N2(Deamidated:18O(1))	2.65143e+07	0	39	3	1319.65	42.4473
High	VnSTVIPETQLQAEDR	110618250	N2(Deamidated:18O(1))	2.39166e+07	0.00022	7.89	2	1802.91	44.1786
High	VNVVnSTLAEVHWDPVPLK	302191651	N5(Deamidated:18O(1))	2.42847e+07	0	7.42	3	2120.13	72.1135
High	VPGnQTSTTLK	221316760	N4(Deamidated:18O(1))	88308950	0	12.01	2	1148.61	20.1693
High	VPGnVTAVLGETLK	31377806	N4(Deamidated:18O(1))	52131510	0	19	3	1400.79	61.4513
High	VPLQSAHLYYnVTEK	226371643	N11(Deamidated:18O(1))	181198292	0	25.8	3	1764.91	47.5344
High	VPVTLALnNTLFLIEER	157266300	N8(Deamidated:18O(1))	1.31155e+07	0	96.44	2	1945.09	77.261
High	VQAInVSSR	20149675	N5(Deamidated:18O(1))	3.24888e+07	0.000641	27.09	2	976.53	23.4181
High	VQEVLnGTEVNLQHLTALVDcR	51100978	N6(Deamidated:18O(1)); C21(Carbamidomethyl)	2.13663e+07	0	108.45	2	2511.28	71.347
High	VQGnSTLLHITDLQAR	55953135	N4(Deamidated:18O(1))	3.7647e+07	0	33.04	3	1768.94	53.6834
High	VQQVGHYPPAnSSLSSR	30089937	N11(Deamidated:18O(1))	24679058	0.000326	7.96	2	1829.91	30.7752
High	VTGLncTTNHPINPK	56237029	N5(Deamidated:18O(1)); C6(Carbamidomethyl)	76337498	0	30.78	2	1668.83	27.0524
High	VTTYcnETMTGWVHDVLGR	189083844	C5(Carbamidomethyl); N6(Deamidated:18O(1))	3.58494e+08	0	98.57	2	2242.02	71.6346
High	VVAnGTGTQGQLK	268834192	N4(Deamidated:18O(1))	314115992	0	50.99	2	1275.68	19.8275
High	VVGVPYQGnATALFILPSEGK	194018472	N9(Deamidated:18O(1))	3.17829e+08	0	56.97	2	2163.16	71.3343
High	VVLGAnGTYScLVR	67188443	N6(Deamidated:18O(1)); C11(Carbamidomethyl)	302696964	0	47.5	2	1511.77	51.495
High	VVnSTTGPGEHLR	40317626	N3(Deamidated:18O(1))	113895416	0	23.45	2	1369.7	21.6509
High	VVTVAALGTnISIHKDEIGK	154146262	N10(Deamidated:18O(1))	72957854	0	35.27	2	2068.16	53.8744
High	VWcLGnETR	224994173	C3(Carbamidomethyl); N6(Deamidated:18O(1))	8.33428e+08	0	32.41	2	1137.53	41.6264
High	VWnSTFIEDYR	4504747	N3(Deamidated:18O(1))	3.24188e+08	0	85.63	2	1432.66	59.957
High	VWQGHAnASFcPHGYGcR	21264602	N7(Deamidated:18O(1)); C11(Carbamidomethyl); C17(Carbamidomethyl)	345261632	0	18.28	3	2106.89	36.1917
High	VYKPSAGnNSLYR	153266841	N8(Deamidated:18O(1))	3957326995	0	74.97	3	1471.74	28.4991
High	VYWNAPSSAPnHTQFLVTVVEK	147900821	N11(Deamidated:18O(1))	8.71742e+07	0	19.19	3	2490.26	63.2911
High	WEPFGYnVTR	157419150	N7(Deamidated:18O(1))	1.61106e+08	0	34.09	2	1271.59	56.3356
High	WGHnITEFQQR	7657069	N4(Deamidated:18O(1))	713735256	0	42.05	2	1418.67	39.9572
High	WGQncScHHGGYYNcEDK	119360348	N4(Deamidated:18O(1)); C5(Carbamidomethyl); C7(Carbamidomethyl); C15(Carbamidomethyl)	81866265	0	31.21	2	2274.82	23.9201
High	WLcDGDNDcGNSEDESnATcSAR	126012562	C3(Carbamidomethyl); C9(Carbamidomethyl); N17(Deamidated:18O(1)); C20(Carbamidomethyl)	62397820	0	71.35	2	2635.94	34.7752
High	WncSTVDNTSVFGR	371502087	N2(Deamidated:18O(1)); C3(Carbamidomethyl)	346746905	0	76.27	2	1645.71	50.2534
High	WncSTVDnTSVFGR	371502087	N2(Deamidated:18O(1)); C3(Carbamidomethyl); N8(Deamidated:18O(1))	3.19223e+07	0	66.24	2	1648.71	52.5955
High	WnNTGcQALPSQDEGPSK	31377806	N2(Deamidated:18O(1)); C6(Carbamidomethyl)	332969024	0	51.71	2	1991.87	34.1071
High	WQMnFTVR	4504957	N4(Deamidated:18O(1))	41368626	0	31.94	2	1084.51	57.5193
High	WSFSnGTSWR	4557791	N5(Deamidated:18O(1))	1.94648e+08	0	52.71	2	1230.54	55.9986
High	WTGHnVTVVQR	126012562	N5(Deamidated:18O(1))	7.90893e+08	0	53.04	3	1299.67	28.6528
High	WTPLnSSTIIGYR	47132557	N5(Deamidated:18O(1))	12624911872	0	45.94	3	1510.78	64.1894
High	WWHQQTnATQEVVR	291045220	N7(Deamidated:18O(1))	6.94286e+07	0	28.04	2	1785.86	40.1699
High	YcGLGLQMnHSIESK	54792129	C2(Carbamidomethyl); N9(Deamidated:18O(1))	1760463505	0	70.33	2	1739.8	46.0452
High	YDLPASINFILnK	51317399	N12(Deamidated:18O(1))	46559166	0.001862	15.23	2	1510.8	73.5745
High	YEFcPFHnVTQHEQTFR	14249738	C4(Carbamidomethyl); N8(Deamidated:18O(1))	7.4761e+07	0	38.43	4	2242.99	53.6202
High	YELSLHPnLTSMTFR	61742775	N8(Deamidated:18O(1))	9.31728e+07	0	47.97	2	1811.89	64.3254
High	YFQnYSYGGVIQDDHIPFLR	6912618	N4(Deamidated:18O(1))	652175949	0	59.36	2	2435.15	70.0893
High	YFYnnQTK	73760409	N4(Deamidated:18O(1)); N5(Deamidated:18O(1))	206816840	0	16.42	2	1083.48	28.6996
High	YGAAcHLEcScHNnSTcEPATGTcR	110347457	C5(Carbamidomethyl); C9(Carbamidomethyl); C11(Carbamidomethyl); N14(Deamidated:18O(1)); C17(Carbamidomethyl); C24(Carbamidomethyl)	1.7931e+08	0	50.96	3	2916.11	24.8143
High	YGccPMPnATccSDHLHccPQDTVcDLIQSK	4504151	C3(Carbamidomethyl); C4(Carbamidomethyl); N8(Deamidated:18O(1)); C11(Carbamidomethyl); C12(Carbamidomethyl); C18(Carbamidomethyl); C19(Carbamidomethyl); C25(Carbamidomethyl)	1085292766	0	16.77	3	3787.48	54.6652
High	YHGFLnTSYHR	4557010	N6(Deamidated:18O(1))	49265439	0	23.6	3	1397.65	34.9289
High	YHYnGSLMDGTLFDSSYSR	192448443	N4(Deamidated:18O(1))	1.08167e+08	0	60.69	3	2215.94	62.5417
High	YHYnGTFEDGK	192448443	N4(Deamidated:18O(1))	298184256	0	24.97	2	1333.56	28.201
High	YIHPQnnSIccTK	4507575	N6(Deamidated:18O(1)); N7(Deamidated:18O(1)); C10(Carbamidomethyl); C11(Carbamidomethyl)	52724518	0	19.27	2	1640.72	26.7526
High	YKPDTLAVAVEnGTGTDR	14042970	N12(Deamidated:18O(1))	121013832	0	56.17	2	1909.93	45.8154
High	YLGnATAIFFLPDEGK	50363217	N4(Deamidated:18O(1))	2713147808	0	82.66	2	1758.88	73.2798
High	YLLNLnHSEK	4502343	N6(Deamidated:18O(1))	24707668	0	42.87	3	1233.64	40.0273
High	YnASSFAK	221316593	N2(Deamidated:18O(1))	1307551153	0.000113	29.53	2	890.414	25.7099
High	YnATVYSQAAnGTEGQPQAIEFR	148728160	N2(Deamidated:18O(1)); N11(Deamidated:18O(1))	0	0	59.56	2	2521.16	53.5609
High	YncSIESPR	62739166	N2(Deamidated:18O(1)); C3(Carbamidomethyl)	1401728374	0	50.81	2	1128.49	24.2966
High	YnLSEVLQGK	258613957	N2(Deamidated:18O(1))	273704904	0	75.7	2	1153.6	56.076
High	YnYTEDPTILR	262118282	N2(Deamidated:18O(1))	55292702	0	21.66	2	1387.66	47.3425
High	YPHKPEInSTTHPGADLQENFcR	4503635	N8(Deamidated:18O(1)); C22(Carbamidomethyl)	7.93533e+08	0	24.81	3	2714.25	40.2766
High	YQHLATLAHnQSEIIAQLEEHcQR	6912236	N10(Deamidated:18O(1)); C22(Carbamidomethyl)	641639836	0	47.46	3	2892.39	60.8784
High	YqPInSTHELGPLVDLK	302191651	Q2(Deamidated:18O(1)); N5(Deamidated:18O(1))	195465696	0	11.15	2	1929.99	60.4808
High	YQTLncSVNVNcVNIR	119395742	N5(Deamidated:18O(1)); C6(Carbamidomethyl); C12(Carbamidomethyl)	32241668	0	40.86	2	1956.92	50.5253
High	YSAHSSHVTNVSFTHnDSHLISTGGK	223029510	N16(Deamidated:18O(1))	1.44649e+08	0	5.57	3	2786.33	33.6729
High	YSnNSWR	63025222	N3(Deamidated:18O(1))	1935345933	0.003572	37.08	2	929.401	23.9173
High	YSVLIMAEKPVGDLSSPnETK	41152506	N18(Deamidated:18O(1))	51329130	0	10.11	2	2281.14	57.5755
High	YTGnASALFILPDQDK	50659080	N4(Deamidated:18O(1))	5.61723e+08	0	73.31	2	1755.87	64.0542
High	YVQDQVAAPFQLSnHTGR	261337165	N14(Deamidated:18O(1))	0	0	27.02	2	2034	48.7936

## Sheet: HCCLM3_Hydrazide_5
	N-glycopeptides	GI Number	Modifications	Precursor Area	p-Value	IonScore	Charge	MH+ [Da]	RT [min]
High	AAIPSALDTnSSK	5031863	N10(Deamidated)	4.54393e+08	0	72.47	2	1275.65	19.7181
High	AALAAFNAQNnGSNFQLEEISR	156523970	N11(Deamidated)	6.10807e+06	0	62.58	2	2366.14	31.7862
High	AAnYTSSLNLPDK	214010220	N3(Deamidated)	827304	0	68.05	2	1394.68	23.7602
High	AAPAPQEATATFnSTADR	153082696	N13(Deamidated)	1.06901e+06	0.001175	35.58	2	1819.85	21.3254
High	AEnQTAPGEVPALSnLRPPSR	20149540	N3(Deamidated); N15(Deamidated)	0	0.004007	20.31	3	2206.13	26.4005
High	AEPPLnASASDQGEK	5453832	N6(Deamidated)	1.9364e+07	0	41.35	2	1514.7	14.9893
High	AFnSTLPTmAQmEK	48255943	N3(Deamidated); M9(Oxidation); M12(Oxidation)	3.32058e+08	0	59.74	2	1601.72	20.5175
High	AGAInATYK	51988912	N5(Deamidated)	840524	0	43.42	2	909.468	13.7735
High	AIIAnLTcK	91823602	N5(Deamidated); C8(Carbamidomethyl)	768415	0	25.02	2	1004.55	23.4369
High	ALGFEnATqALGR	5031863	N6(Deamidated); Q9(Deamidated)	7.16725e+07	0	83.08	2	1349.67	29.4962
High	ALmnGSESR	38372925	M3(Oxidation); N4(Deamidated)	1.287e+06	0.001175	23.97	2	981.433	7.45156
High	ALPQPQnVTSLLGcTH	11321561	N7(Deamidated); C14(Carbamidomethyl)	1.6701e+07	0	67.57	2	1736.86	32.8395
High	ALSnISLR	149363636	N4(Deamidated)	966245	0.046981	28.37	2	874.5	22.4562
High	ALSQqnVSmDLATFmK	53988378	Q5(Deamidated); N6(Deamidated); M9(Oxidation); M15(Oxidation)	0	0	26.77	2	1817.83	28.834
High	ALVAVVAGnSTTPR	4507565	N9(Deamidated)	2.57519e+06	0.005934	10.78	2	1356.75	22.4981
High	ALVnFTR	126012571	N4(Deamidated)	1.20509e+07	0.001175	37.85	2	821.453	23.2458
High	AnLSGGVWK	42741655	N2(Deamidated)	2.80474e+07	0	46.47	2	932.485	21.9849
High	AnLTVVLLR	167466198	N2(Deamidated)	1.22142e+07	0	48.49	2	999.62	31.2534
High	ANQQLnFTEAK	40549451	N6(Deamidated)	501652	0	42.63	2	1264.62	19.7394
High	AQLLqGLGFnLTER	73858564	Q5(Deamidated); N10(Deamidated)	0	0.004007	31.16	2	1561.84	35.2442
High	AQQLLAnSTALEEAmLqEQQR	21264602	N7(Deamidated); M15(Oxidation); Q17(Deamidated)	0	0	32.1	3	2390.17	29.7758
High	AVLVNnITTGER	29550838	N6(Deamidated)	1.23215e+08	0	72.3	2	1287.69	22.7771
High	AYLLPAPPAPGnASESEEDR	62243068	N12(Deamidated)	2.94674e+08	0	68.8	2	2084.98	27.2496
High	cATPHGDnASLEATFVK	34734066	C1(Carbamidomethyl); N8(Deamidated)	1.48557e+06	0	45.28	3	1818.84	23.4899
High	cmEGFVLnTSAK	148886654	C1(Carbamidomethyl); M2(Oxidation); N8(Deamidated)	1.72267e+06	0	22.22	2	1373.61	23.3158
High	DAGVGFPEYQEEDnSTYNFR	119964726	N14(Deamidated)	2.90242e+06	0	48.29	2	2338.97	29.5903
High	DAGVVcTnETR	5031863	C6(Carbamidomethyl); N8(Deamidated)	1.73606e+08	0	50.12	2	1222.54	12.5335
High	DAnLTGLSDNK	4826904	N3(Deamidated)	3.56146e+06	0	80.92	2	1148.54	17.8879
High	DASSFLAEWQnITK	61744483	N11(Deamidated)	1.11745e+07	0	78.53	2	1610.77	36.8296
High	DAVITGNnFTFR	148886654	N8(Deamidated)	9.9788e+06	0	48.29	2	1355.66	29.2694
High	DFnETQLAR	16933553	N3(Deamidated)	5.4516e+06	0	53.96	2	1094.51	19.902
High	DGDDEWTSVVVAnVSK	302191651	N13(Deamidated)	614232	0	33.52	2	1721.79	32.7051
High	DGnASGTTLLEALDcILPPTRPTDKPLR	4503471	N3(Deamidated); C15(Carbamidomethyl)	446950	0.003059	22.87	3	3022.57	37.3599
High	DHPnATVWR	323362946	N4(Deamidated)	2.96727e+06	0.003059	22.96	2	1096.52	16.6935
High	DINSQqELQnITTDTR	109633039	Q6(Deamidated); N10(Deamidated)	3.28399e+06	0	84.39	2	1877.88	25.8688
High	DIVEYYnDSnGSHVLQGR	4502337	N7(Deamidated); N10(Deamidated)	3.04077e+06	0	95.46	2	2067.92	26.0123
High	DLDmFInASK	333440461	M4(Oxidation); N7(Deamidated)	4.48273e+06	0	45.09	2	1170.54	28.4833
High	DLGPTLAnSTHHNVR	54607047	N8(Deamidated)	5.82732e+07	0	80.31	2	1632.81	17.6021
High	DLnETIHYmYK	56682962	N3(Deamidated); M9(Oxidation)	1.09315e+07	0	47.67	2	1443.65	22.2215
High	DLQAnDTGR	221316760	N5(Deamidated)	1.60757e+07	0	40.61	2	990.452	9.78755
High	DLQGNPIAnATISVEGIDHDVTSAK	4503009	N9(Deamidated)	9.80962e+06	0.003059	16.18	3	2566.26	35.4575
High	DLVPATnYSLR	27597078	N7(Deamidated)	6.30998e+06	0.018822	13.11	2	1249.64	26.3217
High	DnYTDLVAIQNK	262206315	N2(Deamidated)	737742	0.003059	24.5	2	1394.68	26.1873
High	DQcIVDDITYNVnDTFHK	47132557	C3(Carbamidomethyl); N13(Deamidated)	3.9602e+08	0	79.22	2	2197.97	33.1404
High	DSKLnNTNIR	11545873	N5(Deamidated)	9.13496e+06	0.003059	35.05	2	1175.6	12.538
High	DSLSInATNIK	41327734	N6(Deamidated)	5.70612e+06	0	43.08	2	1176.61	23.119
High	DSVInLSESVEDGPK	51477714	N5(Deamidated)	2.88309e+06	0	75.74	2	1589.76	27.8593
High	DTFVnASR	73858568	N5(Deamidated)	1.18414e+06	0.024729	15.25	2	910.428	15.0053
High	DTGELnVTSILDR	116534898	N6(Deamidated)	9.53681e+06	0	88.11	2	1433.71	32.7207
High	DTnGSQFFITTVK	4758950	N3(Deamidated)	1.47719e+07	0	72.51	2	1458.71	29.5553
High	DVncSVmGPQEK	22538440	N3(Deamidated); C4(Carbamidomethyl); M7(Oxidation)	5.17359e+06	0	40.03	2	1380.58	12.8308
High	DVQIIVFPEDGIHGFnFTR	4557373	N16(Deamidated)	2.67682e+06	0	76.82	2	2205.1	36.2198
High	DVVTAAGDmLKDnATEEEILVYLEK	11386147	M9(Oxidation); N13(Deamidated)	4.30954e+07	0	46.19	3	2783.35	36.6202
High	EAGnITTDGYEILGK	93141047	N4(Deamidated)	9.24526e+07	0	61.19	2	1581.77	28.1779
High	EAInITLDHK	62739166	N4(Deamidated)	2.00558e+07	0	37.01	2	1154.6	21.5025
High	EDKSYnVTSVLFR	38455402	N6(Deamidated)	7.13248e+06	0	48.47	2	1558.77	30.4967
High	EEEAIQLDGLnASQIR	4507677	N11(Deamidated)	2.65928e+06	0	75.72	2	1786.88	29.3435
High	EERPLnASALK	14149653	N6(Deamidated)	9.08694e+06	0.001175	34.29	2	1228.66	17.3288
High	EGFSAnYSVLQSSVSEDFK	66864913	N6(Deamidated)	7.9775e+06	0	75.49	2	2094.94	33.8045
High	EGSLPGnSTISIR	189217428	N7(Deamidated)	3.26444e+06	0.001175	36.64	2	1331.68	23.2915
High	EHEGAIYPDnTTDFQR	4557485	N10(Deamidated)	5.85793e+07	0	59.2	2	1893.83	21.3756
High	EIFVAnGTQGK	226054871	N6(Deamidated)	3596199	0	33.31	2	1164.59	18.7107
High	EIPAnGTDIVYDmK	5453872	N5(Deamidated); M13(Oxidation)	4.03056e+06	0	56.79	2	1582.73	22.7958
High	ELAVPDGYTnR	4504747	N10(Deamidated)	5.28412e+06	0.001175	16.34	2	1235.59	21.6129
High	ELDLTcnITTDR	41152506	C6(Carbamidomethyl); N7(Deamidated)	1.52126e+06	0	32.16	2	1451.67	25.9997
High	ELGDnVSmILVPFK	4506951	N5(Deamidated); M8(Oxidation)	8.32625e+06	0	66.5	2	1578.81	35.0506
High	ELHHLQEQnVSnAFLDK	4557485	N9(Deamidated); N12(Deamidated)	2.96525e+06	0	40.24	3	2023.97	21.6795
High	ELISnASDALDK	4507677	N5(Deamidated)	1.0172e+06	0	43.82	2	1276.63	23.8187
High	EnATTDLLTK	4504151	N2(Deamidated)	2.00073e+07	0	30.27	2	1106.56	20.2195
High	EnLTAPGSDSAVFFEQGTTR	4557485	N2(Deamidated)	7.79484e+07	0	75.73	2	2127.99	29.6741
High	EnSSSQDPQTEGTR	209413730	N2(Deamidated)	397821	0	46.99	2	1536.64	7.64207
High	EnTSDPSLVIAFGR	112380628	N2(Deamidated)	1.47455e+06	0	33.21	2	1506.74	30.982
High	EPGSnVTmSVDAEcVPmVR	5031863	N5(Deamidated); M8(Oxidation); C14(Carbamidomethyl); M17(Oxidation)	1.1166e+08	0	78.61	2	2110.91	23.1164
High	EQInITLDHR	32307144	N4(Deamidated)	0	0	31.3	2	1239.63	21.7094
High	EQmEVVnmSLSTSADSLTTPR	380503846	M3(Oxidation); N7(Deamidated); M8(Oxidation)	3.34449e+06	0	57.86	2	2329.06	25.597
High	EQmQDALGnnSSFHHR	4557369	M3(Oxidation); N9(Deamidated); N10(Deamidated)	986896	0.003059	10.17	3	1888.79	14.6825
High	EQnYSDDVLANmISEPR	209915570	N3(Deamidated); M12(Oxidation)	2.97676e+06	0	54.85	2	1997.88	25.9529
High	EQYIHEnYSR	4505891	N7(Deamidated)	1.48015e+07	0.001175	40.64	2	1339.59	14.9918
High	ERPPTFLTPEGnASnKEELR	302191651	N12(Deamidated); N15(Deamidated)	0	0.003059	21.53	3	2287.14	23.033
High	ETVYSnASLLIQnVTR	164663836	N6(Deamidated); N13(Deamidated)	1.24076e+06	0	43.13	2	1809.92	36.5212
High	EVIDTnLTTLR	189217428	N6(Deamidated)	1.75102e+06	0	49.58	2	1275.68	26.9706
High	EVQcLSTnqTLSTR	38016904	C4(Carbamidomethyl); N8(Deamidated); Q9(Deamidated)	0	0.018822	31.05	2	1638.78	19.3495
High	FFPYAnGTLGIR	221316760	N6(Deamidated)	6.96708e+06	0	40.93	2	1356.7	32.7381
High	FLnDTmAVYEAK	21361302	N3(Deamidated); M6(Oxidation)	1.07252e+06	0	47.61	2	1418.65	23.4802
High	FLSSSPHLPPSSYFnASGR	5729770	N15(Deamidated)	2.05823e+07	0	33.05	3	2051.98	28.2988
High	FnDTEVLQR	4557373	N2(Deamidated)	1.20896e+07	0	60.23	2	1122.54	20.9374
High	FnLSHLGSK	66346695	N2(Deamidated)	6.38045e+06	0	48.24	2	1003.52	23.063
High	FnLTETSEAEIHQSFQHLLR	50659080	N2(Deamidated)	0	0.001175	26.23	3	2401.15	34.6422
High	FnSSSSSLEEK	11968009	N2(Deamidated)	975257	0.003059	34.39	2	1215.54	14.2835
High	FnSSYLQGTNQITGR	105990532	N2(Deamidated)	1.09721e+06	0	44.45	2	1686.81	25.0816
High	FnSTEYQVVTR	126012562	N2(Deamidated)	1.24884e+07	0	56.76	2	1344.64	21.483
High	FVEQnETAInITTYPDqENNK	5901956	N5(Deamidated); N10(Deamidated); Q17(Deamidated)	1.46282e+06	0.004007	25.18	3	2471.12	27.7245
High	FVGTPEVnQTTLYQR	4507509	N8(Deamidated)	3.23983e+09	0	78.15	2	1753.88	24.7295
High	FVnSTGYLTEAEK	257470977	N3(Deamidated)	7.99169e+06	0	67.84	2	1459.69	24.0412
High	GAFISnFSmTVDGK	70778918	N6(Deamidated); M9(Oxidation)	3.23835e+07	0	93.25	2	1490.68	30.1969
High	GASnLTWR	4504061	N4(Deamidated)	4.73739e+06	0.001175	39.68	2	905.448	20.3287
High	GDPSVISVnGTDFTFR	209447096	N9(Deamidated)	708878	0	54.38	2	1712.81	32.6949
High	GEGnETTNmVITWKPLR	221316760	N4(Deamidated); M9(Oxidation)	1.03857e+06	0.003059	30.4	3	1962.96	26.9191
High	GEnFTETDVK	4506113	N3(Deamidated)	3.95541e+06	0.001175	38.14	2	1140.51	16.5841
High	GFnASYIR	74048422	N3(Deamidated)	1.69e+06	0.001175	36.09	2	928.453	21.7776
High	GGPRnDTEER	55770878	N5(Deamidated)	3.48859e+06	0.030031	26.72	2	1131.5	6.61238
High	GHVnITR	4503635	N4(Deamidated)	1.25517e+06	0.008809	25.97	2	797.426	8.90507
High	GInASSmAWAR	21264602	N3(Deamidated); M7(Oxidation)	6.19307e+06	0	62.46	2	1180.54	19.8415
High	GLcVnASAVSR	62243068	C3(Carbamidomethyl); N5(Deamidated)	1.07369e+07	0	54.34	2	1134.56	19.3547
High	GLnLTEDTYKPR	5031863	N3(Deamidated)	9.06887e+08	0	64.66	2	1407.71	21.7618
High	GLnVTLSSTGR	341916196	N3(Deamidated)	934961	0	52.41	2	1105.58	21.8903
High	GnETIVNLIHSTR	4503009	N2(Deamidated)	1.67942e+06	0.003059	39.29	2	1454.76	28.1826
High	GnETLHYETFGK	153082696	N2(Deamidated)	799626	0	33.57	2	1396.64	20.7135
High	GPLANPIWnVTGFTGR	18860902	N9(Deamidated)	2.16122e+06	0	64.17	2	1700.88	35.8716
High	GPSTPLPEDPNWnVTEFHTTPK	157266300	N13(Deamidated)	1.54731e+06	0.001175	13.56	3	2465.18	29.812
High	GSKDnATDSVPLR	126012562	N5(Deamidated)	1.72352e+06	0.00227	37.58	2	1360.67	14.7143
High	GSLSYLnVTR	4503143	N7(Deamidated)	4.35452e+08	0	65.56	2	1110.58	25.2352
High	GSnYSEILDK	5901956	N3(Deamidated)	2.15202e+08	0	55.51	2	1126.53	22.5498
High	GSQWSDIEEFcnR	10835143	C11(Carbamidomethyl); N12(Deamidated)	1.39979e+07	0	63.8	2	1628.66	28.7512
High	GTAnLSETIR	341914298	N4(Deamidated)	1.15432e+06	0	42.57	2	1062.54	18.4224
High	GTFTDcALAnmTEQIR	115527070	C6(Carbamidomethyl); N10(Deamidated); M11(Oxidation)	4.26918e+06	0	74.76	2	1844.82	25.8739
High	GTnYTVR	167614504	N3(Deamidated)	1.64761e+06	0.003059	39.89	2	811.397	11.2649
High	GVFITnETGQPLIGK	119393891	N6(Deamidated)	2.40909e+07	0	75.52	2	1574.84	29.7323
High	GVTFnVTTVDTK	14251209	N5(Deamidated)	3.76488e+06	0	75.8	2	1282.65	24.9507
High	GYnVTYWR	221316760	N3(Deamidated)	1.62589e+06	0.001175	28.71	2	1059.49	25.3017
High	HAnWTLTPLK	19923106	N3(Deamidated)	1.02036e+06	0.001175	34.52	2	1181.63	25.948
High	HIPGLIHnmTAR	221316616	N8(Deamidated); M9(Oxidation)	2.45598e+06	0.01736	11.57	3	1376.71	16.5864
High	HLnGTITAK	227430303	N3(Deamidated)	1.05209e+06	0.003059	28.61	2	955.522	11.1132
High	HmSLALnR	4504009	M2(Oxidation); N7(Deamidated)	3.04635e+06	0.001175	29.51	2	958.478	13.6472
High	HPDAVAWAnLTNAIR	229091322	N9(Deamidated)	2.78992e+06	0	56.77	2	1649.84	32.4
High	HTNmnLTQLK	66529396	M4(Oxidation); N5(Deamidated)	419377	0.003059	23.61	2	1216.6	14.5844
High	HTVFWnSSNPK	33359680	N6(Deamidated)	2.84349e+06	0.001175	41.54	2	1317.62	20.4629
High	HVYNnLTEEQK	13376115	N5(Deamidated)	0	0.001175	17.58	2	1375.65	14.2421
High	IADTnITSIPQGLPPSLTELHLDGNK	19743848	N5(Deamidated)	3.04701e+06	0	26.13	3	2745.43	34.0628
High	IAVDWESLGYnITR	18860902	N11(Deamidated)	1.30494e+07	0	68.24	2	1637.82	35.0978
High	IDnLTGELSTSER	14589931	N3(Deamidated)	2.92424e+06	0	67.18	2	1435.69	23.2625
High	IDSTGnVTnELR	333440461	N6(Deamidated); N9(Deamidated)	0	0	62.11	2	1320.65	17.1728
High	IETILLnGTDR	126012562	N7(Deamidated)	1.1717e+07	0	63.05	2	1245.67	26.7877
High	IEVANLnGTSR	119709832	N7(Deamidated)	1.63392e+06	0	58.56	2	1174.61	20.0694
High	IHVAGETDSSNLnVSEPR	148728160	N13(Deamidated)	3.03899e+06	0	29.23	2	1925.92	19.9346
High	IILnFTSLDLYR	4502421	N4(Deamidated)	5.23359e+06	0	63.01	2	1468.81	37.0881
High	ILILPnVTR	42560235	N6(Deamidated)	2.50028e+06	0.004957	27.44	2	1039.65	30.5328
High	ILLTcSLnDSATEVTGHR	38372925	C5(Carbamidomethyl); N8(Deamidated)	7.69237e+06	0	89.3	2	1987.98	27.6834
High	ILnQTADmLQLASK	6912236	N3(Deamidated); M8(Oxidation)	683991	0	32.47	2	1562.81	24.6452
High	ILTADnQTYmAVQGSTAYLLcK	221316760	N6(Deamidated); M10(Oxidation); C21(Carbamidomethyl)	2.14643e+06	0	28.53	3	2478.19	32.3826
High	INAHNnGnHTFK	23110955	N6(Deamidated); N8(Deamidated)	881324	0.001175	18.19	3	1368.63	9.74857
High	InATDADEPNTLnSK	116534898	N2(Deamidated); N13(Deamidated)	1.74201e+06	0	42.67	2	1604.74	16.351
High	InGSAnFSFnDEEmK	227430303	N2(Deamidated); N6(Deamidated); N10(Deamidated); M14(Oxidation)	0	0	56.94	2	1721.71	24.2221
High	InTTADEKDPTNPFR	4557251	N2(Deamidated)	0	0	59.01	2	1719.82	20.591
High	InYTVPQSGTFK	227430303	N2(Deamidated)	1.92961e+07	0	33.03	2	1355.69	23.4221
High	IPAInQTITEAnEK	145309326	N5(Deamidated); N12(Deamidated)	581420	0	39.23	2	1543.78	23.9431
High	IPcSQPPQIEHGTInSSR	62739186	C3(Carbamidomethyl); N15(Deamidated)	3.45264e+06	0.001175	32.79	3	2021.97	19.2143
High	ITNnqTGqmVFSETVITSVGDEEGRR	40548389	N4(Deamidated); Q5(Deamidated); Q8(Deamidated); M9(Oxidation)	0	0	66.03	3	2887.37	29.8094
High	IVDVnLTSEGK	190194386	N5(Deamidated)	0	0.001175	24.16	2	1175.61	21.5647
High	IVnETLYENTK	4759238	N3(Deamidated)	1.00507e+06	0	57.15	2	1324.67	19.737
High	IYVLDGTqnDTAFVFPR	9910270	Q8(Deamidated); N9(Deamidated)	0	0.003059	15.32	2	1957.97	34.6662
High	KDFEDLYTPVnGSIVIVR	189458817	N11(Deamidated)	7.44379e+06	0	96.28	2	2066.09	32.8177
High	KInSSLQLPDR	39777608	N3(Deamidated)	6.07159e+06	0	70.33	2	1271.7	20.8595
High	KKEDALnETR	355594753	N7(Deamidated)	5.27435e+07	0	43.84	3	1204.62	8.48278
High	KLnVTEQEK	4503571	N3(Deamidated)	423748	0.036763	24.25	2	1089.58	9.7175
High	KLnVTTAWK	13376824	N3(Deamidated)	1.45697e+06	0.001175	36.42	2	1061.6	21.7984
High	KPNNLnDTIK	4506951	N6(Deamidated)	2.62648e+06	0.004957	31.93	2	1157.62	13.4381
High	KQNnGAFnETLFR	189458817	N4(Deamidated); N8(Deamidated)	1.645e+06	0	27.85	2	1540.74	26.7668
High	KVEAEALnATAIR	104487297	N8(Deamidated)	988876	0	80.11	2	1386.76	20.662
High	KWnVTSLETLK	53988378	N3(Deamidated)	8.79431e+06	0	52.11	2	1319.72	28.8677
High	LAFQNmnGSEYFVK	53988378	M6(Oxidation); N7(Deamidated)	9.33408e+07	0	37.94	2	1664.77	27.3823
High	LAnLTqGEDQYYLR	355594753	N3(Deamidated); Q6(Deamidated)	6.99947e+07	0	91.19	2	1685.8	27.7706
High	LDAPTNLqFVnETDSTVLVR	16933542	Q8(Deamidated); N11(Deamidated)	0	0	44.82	3	2234.14	35.3844
High	LDFLmFnYSVPSYLK	291219907	M5(Oxidation); N7(Deamidated)	3.39617e+06	0	57.68	2	1853.91	37.673
High	LDPTVLDAGELAnR	47419930	N13(Deamidated)	2.53523e+06	0	79.27	2	1484.76	28.7059
High	LDPVSLQTLQTWnTSYPK	17136143	N13(Deamidated)	844986	0	27.41	2	2092.06	34.65
High	LEnLSSSEmGYTATLTR	119393891	N3(Deamidated); M9(Oxidation)	1.31896e+07	0	93.95	2	1889.88	25.0142
High	LEnWTDASR	41152506	N3(Deamidated)	767235	0.003059	35.04	2	1092.5	19.1198
High	LGAcnDTLQQLmEVFK	4502261	C4(Carbamidomethyl); N5(Deamidated); M12(Oxidation)	963066	0	65.21	2	1883.9	35.7248
High	LGQAPANWYnDTYPLSPPQR	20270339	N10(Deamidated)	2.18414e+06	0	26.42	2	2289.09	31.6532
High	LGVQDLFnSSK	13489087	N8(Deamidated)	2.39507e+06	0	38.92	2	1208.62	31.3185
High	LHEITnETFR	88702793	N6(Deamidated)	1.16479e+07	0	34.59	2	1260.62	19.9563
High	LIDnnKTEK	11386147	N4(Deamidated); N5(Deamidated)	1.66142e+07	0.00227	34.83	2	1076.55	8.7014
High	LLAnSSmLGEGQVLR	166235138	N4(Deamidated); M7(Oxidation)	2.05141e+07	0	105.29	2	1604.83	25.5176
High	LLETVEYnISGAER	153946395	N8(Deamidated)	1.14232e+07	0	55.25	2	1594.8	29.0357
High	LLNnLTSIK	145309326	N4(Deamidated)	7.47928e+06	0.001175	44.04	2	1016.6	25.9779
High	LLnTTDVYLLPSLNPDGFER	22202611	N3(Deamidated)	1.46485e+06	0.001175	35.47	2	2278.16	36.8269
High	LNAInITSALDR	10835047	N5(Deamidated)	841539	0	40.19	2	1301.71	31.7971
High	LnASIADLQSQLR	21264602	N2(Deamidated)	4.05849e+07	0	87.65	2	1429.77	29.9081
High	LNLSEnYTLSISNAR	343168776	N6(Deamidated)	6.8608e+06	0	81.23	2	1695.86	30.0273
High	LNPTVTYGnDSFSAK	167466198	N9(Deamidated)	5.52378e+07	0	52.98	2	1614.77	23.741
High	LnSSSQTNSLK	55770878	N2(Deamidated)	4.26163e+06	0	46.4	2	1179.59	11.1038
High	LPSGmLVISnATEGDGGLYR	290656011	M5(Oxidation); N10(Deamidated)	5.4363e+06	0	76.12	2	2067.01	30.1714
High	LQILnASSDVLR	4502961	N5(Deamidated)	7.89191e+06	0	73.77	2	1329.74	30.6078
High	LQLSnGnmTLTLLSVK	40255013	N5(Deamidated); N7(Deamidated); M8(Oxidation)	2.02087e+07	0	67.97	2	1749.93	33.629
High	LQQDVLQFQKnQTNLER	29550838	N11(Deamidated)	3.6552e+06	0.001175	27.75	3	2103.08	24.8679
High	LSDTTSQSnSTAK	167614504	N9(Deamidated)	2.60485e+07	0	73.54	2	1340.62	7.88127
High	LSPYVnYSFR	302191651	N6(Deamidated)	1.60138e+06	0.003059	17.47	2	1246.61	27.4443
High	LSSSnASVAWmPGADGR	27597078	N5(Deamidated); M11(Oxidation)	2.18693e+06	0	38.14	2	1722.78	22.354
High	LTVnLTNDR	300244535	N4(Deamidated)	1.43902e+06	0	50.87	2	1046.55	21.1451
High	LVGGPVAGGDPnQTIR	21264602	N12(Deamidated)	1.38977e+06	0	72.31	2	1551.81	20.7336
High	LVNQnASR	4557369	N5(Deamidated)	5.0191e+06	0.024729	45.36	2	902.47	7.38905
High	LVSGnLTDR	38016904	N5(Deamidated)	1.58445e+06	0	39.63	2	975.512	16.2511
High	LWnFTmNAK	74048422	N3(Deamidated); M6(Oxidation)	1.51261e+06	0.001175	27.95	2	1141.54	27.1005
High	mDGASnVTcINSR	62739186	M1(Oxidation); N6(Deamidated); C9(Carbamidomethyl)	1.91247e+06	0	80.23	2	1441.61	15.0145
High	mELSmGPIQAnHTGTGLLLTLQPEQK	54607047	M1(Oxidation); M5(Oxidation); N11(Deamidated)	1.4008e+07	0	20.74	3	2840.42	31.847
High	mEmPSTPQQLQnLTEDIR	167614504	M1(Oxidation); M3(Oxidation); N12(Deamidated)	3.94816e+07	0	71.67	2	2163.99	31.0748
High	mIEnGSLSFLPTLR	4502403	M1(Oxidation); N4(Deamidated)	3.18812e+06	0	75.36	2	1594.81	34.502
High	mLEAYnLTEK	93141047	M1(Oxidation); N6(Deamidated)	5.18521e+07	0	52.31	2	1228.58	22.0409
High	mLnTSSLLEQLnEQFNWVSR	355594753	M1(Oxidation); N3(Deamidated); N12(Deamidated)	1.64725e+06	0.001175	19.51	3	2427.15	36.7434
High	mmQYnVSIK	4557040	M1(Oxidation); M2(Oxidation); N5(Deamidated)	1.64889e+06	0	40.96	2	1146.52	18.4499
High	mVSHHnLTTGATLINEQWLLTTAK	186910296	M1(Oxidation); N6(Deamidated)	6.62715e+06	0	78.48	3	2696.37	32.7252
High	nASEIEVPFVTR	211904152	N1(Deamidated)	8.90538e+06	0	46.97	2	1362.69	31.732
High	nATYGYVLDDPDPDDGFNYK	314122181	N1(Deamidated)	1.88212e+06	0	55.83	2	2279.96	31.3532
High	nELmLnSSLmR	54873613	N1(Deamidated); M4(Oxidation); N6(Deamidated); M10(Oxidation)	2.79406e+06	0	56.88	2	1341.6	25.0336
High	nFTDEGDqLFKmGIK	151301150	N1(Deamidated); Q8(Deamidated); M12(Oxidation)	3.31909e+06	0.007885	18.04	2	1760.81	34.4375
High	nGIYnITVLASDQGGR	13435366	N1(Deamidated); N5(Deamidated)	1.31375e+06	0	56.08	2	1679.82	33.2205
High	nGSLFAFR	88853069	N1(Deamidated)	2.7787e+06	0	57.31	2	912.458	31.3988
High	nHSIFLADINQER	217272890	N1(Deamidated)	954481	0.001175	32.26	2	1557.77	27.5251
High	NLFLnHSEnATAK	186910296	N5(Deamidated); N9(Deamidated)	2.44804e+06	0	53.53	2	1460.7	21.1306
High	NLnNSNLFSPVNR	21264369	N3(Deamidated)	0	0.024729	10.47	2	1489.74	26.734
High	NLQVYnATSNSLTVK	93141047	N6(Deamidated)	7.44256e+06	0	55.87	2	1652.85	25.4292
High	NnHTASILDR	91199546	N2(Deamidated)	3.72603e+06	0.001175	29.37	2	1141.56	15.5573
High	NNVITLnITGK	208022658	N7(Deamidated)	1.28812e+06	0.018822	19.01	1	1187.66	27.6399
High	NPnGTVTVISR	42560233	N3(Deamidated)	913948	0	40.49	2	1158.61	17.345
High	NPVGLIGAEnATGETDPSHSK	4557373	N10(Deamidated)	4.30985e+07	0	81.44	2	2095	22.2716
High	nSTIEAANLAGLK	48928056	N1(Deamidated)	990106	0.001175	26.37	2	1302.69	26.3658
High	QDQcIYnTTYLNVQR	167857790	C4(Carbamidomethyl); N7(Deamidated)	3.39707e+06	0	65.87	2	1916.88	26.5524
High	QDQQLQncTEPGEQPSPK	5231228	N7(Deamidated); C8(Carbamidomethyl)	2.33175e+06	0	72.18	2	2084.92	14.6646
High	QLVHSFAEGQDQGSAYAnR	13376852	N18(Deamidated)	538803	0	34.7	3	2078.95	20.0302
High	QQQHLFGSnVTDcSGNFcLFR	4557871	N9(Deamidated); C13(Carbamidomethyl); C18(Carbamidomethyl)	4.62292e+06	0	47.63	3	2516.11	32.8421
High	qSTHSIYmFFnTSELR	63025222	Q1(Deamidated); M8(Oxidation); N11(Deamidated)	0	0	30.38	2	1978.91	32.6711
High	RLPEmAQPVDPAHnVSR	89264696	M5(Oxidation); N14(Deamidated)	1.68538e+06	0.001175	29.07	3	1933.96	16.7705
High	RnFTAADWGQSR	87196339	N2(Deamidated)	2.31458e+07	0	55.22	2	1409.66	20.6306
High	RPASnVSASIQR	380503846	N5(Deamidated)	5.31904e+06	0.001175	35.29	2	1286.68	12.935
High	RPYVSYVnNSIAR	50659093	N8(Deamidated)	1.73165e+06	0.016452	26.92	2	1539.79	21.7398
High	RQnQSLVYGK	4505167	N3(Deamidated)	1.44351e+06	0.003059	29.25	2	1193.63	13.1313
High	VAQPGInYALGTnVSYPnNLLR	5802984	N7(Deamidated); N13(Deamidated); N18(Deamidated)	0	0.001175	26.24	2	2377.21	33.1582
High	VEAAQnLTLPGSLR	153946395	N6(Deamidated)	3.38082e+07	0	76.38	2	1469.8	28.0051
High	VEDEGnYTcLFVTFPQGSR	209413730	N6(Deamidated); C9(Carbamidomethyl)	0	0.042905	10.96	2	2219.98	33.882
High	VFGSQnLTTVK	5453832	N6(Deamidated)	1.16113e+07	0	54.47	2	1194.64	22.7448
High	VGnNTIHVHR	40548389	N3(Deamidated)	1.47485e+06	0	62.75	2	1147.6	10.9354
High	VITVQVAnFTLR	154146262	N8(Deamidated)	1.73428e+06	0	41.33	2	1361.78	33.4449
High	VKnVFnETK	27262663	N3(Deamidated); N6(Deamidated)	440758	0.003059	29.29	2	1080.56	16.1562
High	VLLGnEScTLTLSESTmNTLK	42741655	N5(Deamidated); C8(Carbamidomethyl); M17(Oxidation)	2.59896e+07	0	58.47	2	2328.13	30.9676
High	VLnGTLLmAPSGcK	45505145	N3(Deamidated); M8(Oxidation); C13(Carbamidomethyl)	1.20636e+06	0	58.89	2	1477.74	25.4977
High	VLPVnVTDYcQLVR	281485550	N5(Deamidated); C10(Carbamidomethyl)	9.52065e+06	0	59.14	2	1676.87	32.442
High	VLSSIQEGTVPDnTSSAR	7657039	N13(Deamidated)	1.14073e+06	0	28.88	2	1861.92	20.6076
High	VNASTTEPnSTVEQSALmR	167614504	N9(Deamidated); M18(Oxidation)	1.02506e+07	0	63.79	2	2051.96	19.8339
High	VnASTTEPnSTVEqSALmR	167614504	N2(Deamidated); N9(Deamidated); Q14(Deamidated); M18(Oxidation)	0	0.001175	15.15	2	2053.93	19.4946
High	VnETEmDIAK	4503037	N2(Deamidated); M6(Oxidation)	8.58626e+06	0	73.67	2	1166.53	12.6492
High	VnFTEIQK	4501989	N2(Deamidated)	7.37695e+06	0.001175	32.22	2	979.51	21.0319
High	VnnTLSSQISR	145309326	N2(Deamidated); N3(Deamidated)	679411	0	29.2	2	1220.61	18.4958
High	VNVVnSTLAEVHWDPVPLK	302191651	N5(Deamidated)	6.07164e+06	0	48.11	2	2118.12	35.3893
High	VPGnQTSTTLK	221316760	N4(Deamidated)	5.44969e+07	0.001175	51.42	2	1146.6	13.1973
High	VPGnVTAVLGETLK	31377806	N4(Deamidated)	1.94384e+06	0	63.85	2	1398.78	32.144
High	VPLQSAHLYYnVTEK	226371643	N11(Deamidated)	1.05823e+06	0	43.35	2	1762.9	25.544
High	VQnmSQSIEVLDR	17136143	N3(Deamidated); M4(Oxidation)	2.70676e+06	0	68.81	2	1535.74	21.8878
High	VQPFnVTQGK	4504957	N5(Deamidated)	1.96713e+06	0.016452	27.12	1	1118.58	20.3859
High	VSLTnVSISDEGR	148664211	N5(Deamidated)	1.61903e+06	0	98.53	2	1377.69	24.5547
High	VTPAcnTSLPAQR	110624774	C5(Carbamidomethyl); N6(Deamidated)	1.14409e+06	0	57.18	2	1415.7	16.091
High	VVAnGTGTQGQLK	268834192	N4(Deamidated)	6.11766e+06	0	57.12	2	1273.67	12.6995
High	VVGVPYQGnATALFILPSEGK	194018472	N9(Deamidated)	1.91218e+07	0	70.52	2	2161.15	35.4963
High	VVLHPnYSQVDIGLIK	186910296	N6(Deamidated)	4.19915e+06	0	38.06	3	1795.99	30.3467
High	VVnSTTGPGEHLR	40317626	N3(Deamidated)	1.08179e+08	0	59.12	2	1367.69	13.143
High	VYKPSAGnnSLYR	153266841	N8(Deamidated); N9(Deamidated)	566190	0	27.19	3	1470.72	17.7032
High	WTPLnSSTIIGYR	47132557	N5(Deamidated)	5.64134e+07	0	39.34	2	1508.78	32.9744
High	YAVYWnSSNPR	4503487	N6(Deamidated)	3.56164e+06	0	57.34	2	1357.62	23.814
High	YDLPASINFILnK	51317399	N12(Deamidated)	1.9053e+06	0	55.88	2	1508.8	36.5699
High	YEQLQnETR	4557010	N6(Deamidated)	359592	0.001175	31.02	2	1181.54	13.8599
High	YFnYTVK	62739166	N3(Deamidated)	1.4632e+07	0.001175	42.5	2	935.45	21.6527
High	YFQnYSYGGVIQDDHIPFLR	6912618	N4(Deamidated)	2.67483e+06	0	28.7	3	2433.15	34.6967
High	YFYNnQTK	73760409	N5(Deamidated)	8.41366e+07	0.046981	24.41	2	1078.49	17.0877
High	YGEnnSLSVEGFR	153252201	N4(Deamidated); N5(Deamidated)	1.10629e+06	0	63.07	2	1473.65	26.0175
High	YIHQnYTK	32307144	N5(Deamidated)	3.86775e+06	0.003059	34.78	2	1067.52	10.3331
High	YKVDYESQSTDTqnFSSESK	62243068	Q13(Deamidated); N14(Deamidated)	0	0.001175	31.41	2	2345.02	19.7981
High	YLGnATAIFFLPDEGK	50363217	N4(Deamidated)	5.4562e+08	0	80.56	2	1756.88	36.3317
High	YLWSEPQncSATK	23110955	N8(Deamidated); C9(Carbamidomethyl)	1.0866e+06	0.001175	22.85	2	1584.7	24.9834
High	YnLSEVLQGK	258613957	N2(Deamidated)	2.72794e+06	0	64.78	2	1151.6	29.6362
High	YnYTEDPTILR	262118282	N2(Deamidated)	2.09237e+06	0.003059	26.16	2	1385.64	25.3161
High	YQPInSTHELGPLVDLK	302191651	N5(Deamidated)	4.07129e+07	0	62.07	2	1925	31.251
High	YRPENSVAnDTGFTVVAPGK	23110960	N9(Deamidated)	3.2923e+06	0	62.11	2	2123.04	24.5571
High	YSnNSWR	63025222	N3(Deamidated)	1.4529e+06	0.001175	35.74	2	927.396	14.8289
High	YSSnHTEHSQNLR	50659093	N4(Deamidated)	296405	0.00227	18.86	3	1573.7	8.16645
High	YSVAnDTGFVDIPKqEK	4503155	N5(Deamidated); Q15(Deamidated)	2.92923e+06	0	41.69	2	1912.92	26.2842
High	YTGnASALFILPDQDK	50659080	N4(Deamidated)	2.45048e+07	0	75.35	2	1753.87	33.0747
High	YVQDQVAAPFQLSnHTGR	261337165	N14(Deamidated)	1.07268e+07	0	43.85	3	2031.99	25.9826
High	YVQnGTYTVK	116534898	N4(Deamidated)	1.92216e+07	0.001175	46.95	2	1173.58	15.5005
High	YYnYTLSInGK	4504061	N3(Deamidated); N9(Deamidated)	1.3541e+07	0	58.9	2	1337.63	26.388

## Sheet: HCCLM3_Hydrazide_6
	N-glycopeptides	Protein Group Accessions	Modifications	Precursor Area	p-Value	IonScore	Charge	MH+ [Da]	RT [min]
High	DINSQQELqnITTDTR	109633039	Q9(Deamidated); N10(Deamidated)	577098	0.000362	10.5	2	1877.88	45.8251
High	SFDDHFqHLLnDSER	167001141	Q7(Deamidated); N11(Deamidated)	1.72624e+06	0	54.03	2	1861.8	51.8927
High	ELHHLqEqnVSNAFLDK	4557485	Q6(Deamidated); Q8(Deamidated); N9(Deamidated)	849483	0	50.79	3	2024.96	44.4142
High	EHEAqSnASLDVFLGHTNVEELmK	66347875	Q5(Deamidated); N7(Deamidated); M23(Oxidation)	0	0.000362	12.26	3	2716.25	58.7738
High	AGLqAFFQVQEcnK	4557485	Q4(Deamidated); C12(Carbamidomethyl); N13(Deamidated)	0	0	57.77	2	1641.78	58.3389
High	DLqAnDTGR	221316760	Q3(Deamidated); N5(Deamidated)	141024	0.000362	19.52	2	991.437	12.3367
High	TqDEILFSnSTR	227430301	Q2(Deamidated); N9(Deamidated)	469228	0	33.45	2	1412.66	40.9018
High	DqcIVDDITYnVnDTFHK	47132557	Q2(Deamidated); C3(Carbamidomethyl); N11(Deamidated); N13(Deamidated)	0	0	14.41	3	2199.94	46.6554
High	ELFYGHGDHLIDqGLDVGnLTQQR	32698686	Q13(Deamidated); N19(Deamidated)	427222	0	82.46	3	2727.33	59.7872
High	qKDGDDEWTSVVVAnVSK	302191651	Q1(Deamidated); N15(Deamidated)	218249	0	67.86	2	1978.92	53.0119
High	ASSEVNLAnLPPSYHnETnTDTK	40548389	N9(Deamidated); N16(Deamidated); N19(Deamidated)	0	0.000706	17.47	3	2505.17	40.635
High	RHEEGHMLncTcFGqGR	47132557	N9(Deamidated); C10(Carbamidomethyl); C12(Carbamidomethyl); Q15(Deamidated)	1.62723e+07	0	47.96	3	2090.86	31.3658
High	SAEGTFFInK	189181666	N9(Deamidated)	329230	0.000362	11.12	1	1114.55	41.0977
High	ELLEEVGQnGSR	66932918	N9(Deamidated)	852597	0	47.06	2	1331.65	32.2583
High	LSDTTSQSnSTAK	167614504	N9(Deamidated)	1.03577e+07	0	35.02	2	1340.62	8.83036
High	TFYWDFYTnR	4505821	N9(Deamidated)	992211	0	45.74	2	1413.62	61.6255
High	YDREPAEFnLTK	146229333	N9(Deamidated)	176986	0.043358	23.59	3	1483.71	35.2561
High	LNPTVTYGnDSFSAK	167466198	N9(Deamidated)	5.96329e+06	0	54.67	2	1614.77	38.2446
High	EETLLYDSnTSSMADR	61742775	N9(Deamidated)	524134	0.000362	16.03	2	1832.79	39.9566
High	VASVINInPnTTHSTGScR	4504957	N8(Deamidated); N10(Deamidated); C18(Carbamidomethyl)	0	0.027245	18.96	3	2029.98	35.4818
High	YLWSEPQncSATK	23110955	N8(Deamidated); C9(Carbamidomethyl)	740347	0	28.86	2	1584.71	39.6743
High	IIISPEEnVTLTcTAENQLER	343168772	N8(Deamidated); C13(Carbamidomethyl)	1.70015e+06	0	29.72	3	2431.2	59.9056
High	YIDQEELnK	20149594	N8(Deamidated)	0	0.001652	31.41	2	1152.56	22.0804
High	LLETVEYnISGAER	153946395	N8(Deamidated)	852059	0	52.9	2	1594.8	49.3536
High	DLGPTLAnSTHHNVR	284807150	N8(Deamidated)	4.82053e+06	0	20.57	2	1632.81	27.3624
High	FVGTPEVnQTTLYQR	4507509	N8(Deamidated)	6.1903e+07	0	80.45	2	1753.88	42.008
High	KQDTPQYnLTIEVSDKDFK	221316593	N8(Deamidated)	2.48502e+06	0	41.64	3	2270.13	49.0289
High	AALSWSnGnGTAScR	148728160	N7(Deamidated); N9(Deamidated); C14(Carbamidomethyl)	0	0.013788	11.74	2	1553.67	30.8691
High	GLLHLEnASYGIEPLQnSSHFEHIIYR	4501915	N7(Deamidated); N17(Deamidated)	2.51839e+06	0	41.77	4	3139.56	63.6569
High	DIVEYYnDSnGSHVLqGR	4502337	N7(Deamidated); N10(Deamidated); Q16(Deamidated)	0	0.00254	13.94	3	2068.94	44.0319
High	GSSVILncSAYSEPSPK	290656011	N7(Deamidated); C8(Carbamidomethyl)	316373	0.000362	20.97	2	1796.84	38.1449
High	ITTTPTnGQQGNSLEEVVHADQSScTFDNLSPGLEYnVSVYTVK	16933542	N7(Deamidated); C25(Carbamidomethyl); N37(Deamidated)	172628170	0	57.49	5	4802.26	66.2982
High	ITTTPTnGQQGNSLEEVVHADQSScTFDnLSPGLEYnVSVYTVK	16933542	N7(Deamidated); C25(Carbamidomethyl); N29(Deamidated); N37(Deamidated)	0	0	30.5	4	4803.26	66.2955
High	ALPQPQnVTSLLGcTH	11321561	N7(Deamidated); C14(Carbamidomethyl)	1.74712e+06	0.004371	33.56	2	1736.87	59.6171
High	LITEEAnR	380503846	N7(Deamidated)	241010	0.018011	13.15	2	946.486	17.1575
High	GSLSYLnVTR	4503143	N7(Deamidated)	1.09821e+07	0.000362	29.75	2	1110.58	41.0391
High	KKEDALnETR	355594753	N7(Deamidated)	1.72034e+07	0	54.03	2	1204.62	10.5751
High	TPEQGSnGTDGASQK	148728160	N7(Deamidated)	1.38116e+06	0.001976	19.31	2	1477.64	7.35803
High	ALGFEnATqALGR	5031863	N6(Deamidated); Q9(Deamidated)	8.1898e+06	0	87.49	2	1349.67	50.9993
High	HVFPHnHTADIqSEVHcIFSPQIEEPSqcPDcVVSALGAK	42741655	N6(Deamidated); Q12(Deamidated); C17(Carbamidomethyl); Q28(Deamidated); C29(Carbamidomethyl); C32(Carbamidomethyl)	0	0.000362	14.39	5	4544.12	66.4498
High	MDGASnVTcInSR	62739186	N6(Deamidated); C9(Carbamidomethyl); N11(Deamidated)	1.92032e+07	0	37.81	2	1426.58	25.6517
High	SAEFFnYTVR	4505891	N6(Deamidated)	2.4395e+06	0	68.04	2	1234.58	49.4593
High	AVLVNnITTGER	29550838	N6(Deamidated)	7.91665e+06	0	62.78	2	1287.7	36.141
High	KIPAInQTITEANEK	145309326	N6(Deamidated)	1.06517e+06	0	30.89	2	1670.9	37.7048
High	VVLHPnYSQVDIGLIK	186910296	N6(Deamidated)	1.4126e+06	0	44.47	3	1796	55.9756
High	TLAGEnQTAFEIEELNR	145309326	N6(Deamidated)	3.07189e+06	0	75.3	2	1935.93	52.9912
High	EGFSAnYSVLQSSVSEDFK	66864913	N6(Deamidated)	1.79709e+06	0	59.53	2	2094.96	62.3334
High	EDAQInTTIGSVTAQDPDAAR	4826673	N6(Deamidated)	2.31718e+06	0	52.77	2	2174.03	42.4406
High	EELQAnGSAPAADKEEPAAAGSGAASPSAAEK	153070260	N6(Deamidated)	907204	0.000706	16.67	3	2983.38	25.9578
High	TPMTnSSIqFLDNAFR	4504061	N5(Deamidated); Q9(Deamidated)	149882	0	21.44	2	1843.88	65.9119
High	YSVAnDTGFVDIPKqEK	4503155	N5(Deamidated); Q15(Deamidated)	3.9326e+06	0	75.18	2	1912.93	45.6615
High	IADTnITSIPQGLPPSLTELHLDGnK	19743848	N5(Deamidated); N25(Deamidated)	0	0	15.71	3	2746.45	64.1395
High	EPGSnVTmSVDAEcVPmVR	5031863	N5(Deamidated); M8(Oxidation); C14(Carbamidomethyl); M17(Oxidation)	2.03621e+06	0	32.36	2	2110.92	38.6876
High	ISEEnETTcYmGK	62739186	N5(Deamidated); C9(Carbamidomethyl); M11(Oxidation)	7.7741e+06	0	88.36	2	1578.63	19.2998
High	NIQNnVScYLEGK	270288820	N5(Deamidated); C8(Carbamidomethyl)	492648	0.000362	47.03	2	1539.71	50.935
High	VLLGnEScTLTLSESTMNTLK	42741655	N5(Deamidated); C8(Carbamidomethyl)	2.37569e+06	0	81.54	2	2312.15	61.4762
High	EASQnITYIcK	89363017	N5(Deamidated); C10(Carbamidomethyl)	572034	0.000362	36.33	2	1327.62	28.9715
High	YIHQnYTK	32307144	N5(Deamidated)	92437.5	0.009592	27.96	1	1067.52	12.8326
High	YFYNnQTK	5454114	N5(Deamidated)	1.04476e+06	0.000362	21.08	2	1078.49	23.4543
High	ELISnASDALDK	20149594	N5(Deamidated)	259592	0.004648	29.28	2	1276.63	38.1688
High	GSKDnATDSVPLR	126012562	N5(Deamidated)	356122	0.005543	35.02	2	1360.67	21.1893
High	HVYNnLTEEQK	13376115	N5(Deamidated)	1.42763e+06	0.000362	20.72	2	1375.65	20.4897
High	TVLEnSTSYEEAK	189011550	N5(Deamidated)	2.88402e+06	0	40.73	2	1471.68	27.7642
High	WTPLnSSTIIGYR	47132557	N5(Deamidated)	1.35222e+07	0	69.75	2	1508.78	59.0232
High	YQPInSTHELGPLVDLK	302191651	N5(Deamidated)	3.45458e+06	0	22.05	3	1925.01	57.0993
High	NLEKnSTKQEILAALEK	11386147	N5(Deamidated)	810570	0.000362	16.32	2	1930.06	47.5605
High	YTGnASALFILPDqDK	50659080	N4(Deamidated); Q14(Deamidated)	0	0.001652	10.64	2	1754.87	59.4915
High	SLEnETLNKEEDcHSPTSKPPKPDQPLK	50053795	N4(Deamidated); C13(Carbamidomethyl)	3.10754e+06	0.00254	20.78	4	3219.56	30.3947
High	EGDnITLK	343168772	N4(Deamidated)	4.95816e+06	0.009592	20.87	2	890.449	21.9273
High	GASnLTWR	4504061	N4(Deamidated)	426924	0.000362	45.04	2	905.451	30.1261
High	ALMnGSESR	38372925	N4(Deamidated)	672993	0.000362	32.43	2	965.438	14.6445
High	EAInITLDHK	62739166	N4(Deamidated)	1.09759e+06	0	28.31	2	1154.61	34.4937
High	YHYnGTFEDGK	192448443	N4(Deamidated)	807158	0.000362	19.12	2	1331.56	24.4206
High	EAGnITTDGYEILGK	93141049	N4(Deamidated)	3.42936e+06	0	69.24	2	1581.77	48.0346
High	YLGnATAIFFLPDEGK	50363217	N4(Deamidated)	8.95567e+06	0	98.44	2	1756.89	67.3259
High	TASnLTVSVLEAEGVFEK	227430301	N4(Deamidated)	1.03851e+06	0.000362	13.46	2	1894.98	65.2993
High	LGAnGSHIPQTSSVFSIEVYPEDHSELQSVR	294997306	N4(Deamidated)	6.61948e+06	0	57.03	4	3384.65	59.8921
High	LAnLTqGEDqYYLR	355594753	N3(Deamidated); Q6(Deamidated); Q10(Deamidated)	1.42003e+06	0	75.93	2	1686.79	48.0371
High	HNnDTqHIWESDSNEFSVIADPR	4507677	N3(Deamidated); Q6(Deamidated)	0	0	23.39	3	2713.2	55.8539
High	GAnDSTSAMPEqMK	6005882	N3(Deamidated); Q12(Deamidated)	260551	0	34.89	2	1468.6	25.1655
High	YYnYTLSInGK	4504061	N3(Deamidated); N9(Deamidated)	604032	0	43.01	2	1337.63	43.1474
High	QNnGAFnETLFR	189458817	N3(Deamidated); N7(Deamidated)	1.5817e+06	0.000362	45.5	2	1412.65	50.3162
High	GGnSnGALcHFPFLYnnHnYTDcTSEGR	47132557	N3(Deamidated); N5(Deamidated); C9(Carbamidomethyl); N16(Deamidated); N17(Deamidated); N19(Deamidated); C23(Carbamidomethyl)	344164	0	46.63	4	3207.28	60.5855
High	AFnSTLPTmAQmEK	48255943	N3(Deamidated); M9(Oxidation); M12(Oxidation)	457599	0.000362	26.98	2	1601.72	31.42
High	FAnNTEGQcGTcTNDR	341915544	N3(Deamidated); C9(Carbamidomethyl); C12(Carbamidomethyl)	327998	0	41.72	2	1845.72	15.2394
High	KEnSSEIcSnNGEcVcGQcVcR	19743823	N3(Deamidated); C8(Carbamidomethyl); N10(Deamidated); C14(Carbamidomethyl); C16(Carbamidomethyl); C19(Carbamidomethyl); C21(Carbamidomethyl)	380912	0	15.21	3	2649.01	25.5565
High	DVncSVMGPqEK	22538440	N3(Deamidated); C4(Carbamidomethyl); Q10(Deamidated)	895389	0	60.53	2	1365.57	24.4256
High	ISnSSDTVEcEcSENWK	333440461	N3(Deamidated); C10(Carbamidomethyl); C12(Carbamidomethyl)	540705	0.000362	29.39	2	2045.81	30.4431
High	KLnVTEQEK	4503571	N3(Deamidated)	433235	0.002837	35.03	2	1089.58	14.0914
High	GEnFTETDVK	4506113	N3(Deamidated)	3.72626e+06	0	63.32	2	1140.51	23.4341
High	LFnVTPQDEQK	27477039	N3(Deamidated)	758056	0.000706	35.81	2	1319.65	34.0997
High	VVnSTTGPGEHLR	40317626	N3(Deamidated)	5.94947e+06	0	48.53	2	1367.69	18.7311
High	GLnLTEDTYKPR	5031863	N3(Deamidated)	8.20014e+07	0	82.2	2	1407.71	34.5958
High	DLnETIHYMYK	56682962	N3(Deamidated)	472297	0.000362	17.62	2	1427.66	46.1059
High	FEnQTGFPPPDSR	187607300	N3(Deamidated)	387751	0	56.42	2	1492.67	34.4704
High	LEnLSSSEMGYTATLTR	119393891	N3(Deamidated)	132594	0.038437	11.29	2	1873.89	48.2598
High	FnHTQTIQqK	302191651	N2(Deamidated); Q9(Deamidated)	109622	0.007231	15.94	1	1246.61	14.856
High	EnGTDTVqEEEESPAEGSK	5453832	N2(Deamidated); Q8(Deamidated)	0	0	39.08	2	2037.85	19.3557
High	EnLTAPGSDSAVFFEqGTTR	4557485	N2(Deamidated); Q16(Deamidated)	342696	0.018011	10.62	2	2128.99	53.5771
High	InGSAnFSFNDEEMK	227430301	N2(Deamidated); N6(Deamidated)	2.01176e+06	0	67.49	2	1704.71	45.6772
High	VnTTTVNIDVSDVNDnAPVFSR	66346693	N2(Deamidated); N16(Deamidated)	0	0.000362	17.4	2	2379.16	53.7967
High	InATDADEPNTLnSK	116534898	N2(Deamidated); N13(Deamidated)	2.36248e+06	0	62.7	2	1604.73	23.4364
High	GnTTTLISEnGHAADTLTATNFR	261337173	N2(Deamidated); N10(Deamidated)	202925	0.001032	13.5	2	2407.15	48.3949
High	LnSTHcQDINEcAMPGVcR	18497288	N2(Deamidated); C6(Carbamidomethyl); C12(Carbamidomethyl); C18(Carbamidomethyl)	404621	0	35.05	3	2262.94	32.853
High	HnSTGcLR	355594753	N2(Deamidated); C6(Carbamidomethyl)	4.57927e+06	0.000706	29.08	2	945.424	7.97634
High	EnDTHcIDFSYLLYSQK	18860902	N2(Deamidated); C6(Carbamidomethyl)	311061	0	36.76	2	2133.94	60.6476
High	YncSIESPR	62739166	N2(Deamidated); C3(Carbamidomethyl)	769323	0	23.37	2	1126.49	20.991
High	SnSSMHITDcR	4506547	N2(Deamidated); C10(Carbamidomethyl)	307373	0.02307	11.86	2	1308.53	18.0429
High	AnLSGGVWK	42741655	N2(Deamidated)	8.91125e+06	0.000362	41.56	1	932.487	33.1447
High	AnLTVVLLR	167466198	N2(Deamidated)	0	0.000362	31.73	2	999.623	55.5109
High	YnLSEVLQGK	258613957	N2(Deamidated)	390908	0	34.44	2	1151.6	50.781
High	DnYTDLVAIQNK	262206315	N2(Deamidated)	1.67306e+06	0	57.29	2	1394.69	42.1546
High	EnSSSQDPQTEGTR	209413730	N2(Deamidated)	671729	0	62.25	2	1536.65	8.53129
High	EnSTDYLYPEQLK	222537759	N2(Deamidated)	592074	0	26.19	2	1600.74	43.7135
High	VGEEYQELQLDGFDNESSnK	194097398	N19(Deamidated)	403307	0.000362	16.3	2	2302.01	50.7559
High	HYHSMEVFTHYDLLNLnGTK	4505011	N17(Deamidated)	462663	0	40.15	4	2420.14	60.7581
High	TYTYADTPDDFQLHnFSLPEEDTK	284807150	N15(Deamidated)	5.81405e+06	0	43.15	3	2848.26	61.1784
High	IDASKNEEDEGHSnSSPR	14110414	N14(Deamidated)	2.74245e+06	0	35.76	3	1972.85	10.256
High	DAGVGFPEYQEEDnSTYNFR	119964726	N14(Deamidated)	1.4816e+06	0.018011	16.28	2	2338.98	50.8807
High	GSALHEDIYVLHEnGTLEIPVAQK	302191651	N14(Deamidated)	5.30653e+06	0	32.07	3	2634.35	58.6152
High	GGPPGQFHDNAnGGQnGTVQEIMIPAGK	154355000	N12(Deamidated); N16(Deamidated)	596143	0	19.1	3	2793.29	45.3018
High	GEPSNEPSTETnK	55741750	N12(Deamidated)	3.17529e+06	0.000362	34.44	2	1390.6	10.008
High	ERPPTFLTPEGnASNK	302191651	N12(Deamidated)	1.11834e+06	0.027245	26.37	3	1758.87	35.4691
High	AYLLPAPPAPGnASESEEDR	62243068	N12(Deamidated)	1.95326e+07	0	70.94	2	2084.98	46.3591
High	TGVHDADFESnVTATLASInK	4506951	N11(Deamidated); N20(Deamidated)	153507	0	34.98	2	2192.07	63.1061
High	ESWGQESNAGnQTVVR	9845238	N11(Deamidated)	164950	0.000362	26.75	2	1762.81	29.6383
High	LDAPTNLQFVnETDSTVLVR	16933542	N11(Deamidated)	1.19813e+08	0	112.4	2	2233.14	64.5286
High	HHDYYITSTSnGSLEGLENR	4758248	N11(Deamidated)	882935	0	20.98	3	2294.04	41.2203
High	EHEGAIYPDnTTDFqR	4557485	N10(Deamidated); Q15(Deamidated)	3.47915e+06	0	51.37	2	1894.81	35.5816
High	YQHLATLAHnQSEIIAQLEEHcQR	6912236	N10(Deamidated); C22(Carbamidomethyl)	945774	0	16.72	4	2890.4	58.8952
High	AAIPSALDTnSSK	5031863	N10(Deamidated)	5.29451e+07	0	80.72	2	1275.65	29.9704
High	TVIRPFYLTnSSGVD	5031863	N10(Deamidated)	8.00169e+06	0	73.46	2	1669.85	55.2547
High	KQEEFDVANnGSSQANK	186972143	N10(Deamidated)	680823	0	31.34	3	1866.85	19.9996
High	DFEDLYTPVnGSIVIVR	189458817	N10(Deamidated)	1.21976e+06	0.000362	24.01	2	1938	64.3937
High	APKPVEMVEnSTDPHPIK	221316593	N10(Deamidated)	1.0912e+06	0	37.4	3	1990	39.091
High	GFFDPNTEEnLTYLQLK	58530842	N10(Deamidated)	0	0	27.1	2	2030.01	64.1601
High	NPVGLIGAEnATGETDPSHSK	4557373	N10(Deamidated)	4.74528e+06	0.000362	20.55	2	2095	37.0025
High	AFSAVDTDGnGTINAQELGAALK	223278387	N10(Deamidated)	1.05285e+06	0	74.23	2	2264.11	56.8514
High	nATSYPPMcTQDPK	68508957	N1(Deamidated); C9(Carbamidomethyl)	2.16106e+07	0	40.83	2	1610.69	25.9299
High	nDAGSYEcEIqNPASAnR	40255013	N1(Deamidated); C8(Carbamidomethyl); Q11(Deamidated); N17(Deamidated)	801331	0	23.34	2	1998.83	32.9686
High	nVTAQIcIDK	87196339	N1(Deamidated); C7(Carbamidomethyl)	1.58125e+06	0	38.46	2	1162.58	33.2157
High	nFTVAcqHR	42741655	N1(Deamidated); C6(Carbamidomethyl); Q7(Deamidated)	313542	0.000362	17.47	2	1134.5	21.9592
High	nQTNLER	29550838	N1(Deamidated)	2.71249e+06	0.025398	26.53	2	875.424	9.57921
High	nATLAEQAK	5453832	N1(Deamidated)	603098	0.000706	33.65	1	946.487	12.7687
High	nFTAADWGQSR	87196339	N1(Deamidated)	444673	0.000362	19.74	2	1253.56	37.1799
High	nASEIEVPFVTR	211904152	N1(Deamidated)	8.44365e+06	0	43.24	2	1362.69	55.2705
High	nGSEADIDEGLYSR	23510340	N1(Deamidated)	442661	0.000362	26.52	2	1526.66	34.5139
High	nYTEYWSGSNSGNQK	227430301	N1(Deamidated)	0	0	52	2	1735.73	32.9282
High	mnFTGGDTcHK	119964726	M1(Oxidation); N2(Deamidated); C9(Carbamidomethyl)	404024	0.001652	24.96	2	1284.5	12.4463
High	DDFFGHYAcDQNGnK	4557679	C9(Carbamidomethyl); N14(Deamidated)	151486	0.018011	10.76	2	1788.7	36.9058
High	QSGDVTcncTDGR	126012562	C7(Carbamidomethyl); N8(Deamidated); C9(Carbamidomethyl)	302864	0.001652	19.53	2	1470.56	10.7206
High	DAGVVcTnETR	5031863	C6(Carbamidomethyl); N8(Deamidated)	1.985e+08	0	43.69	2	1222.54	16.0312
High	ELDLTcnITTDR	41152506	C6(Carbamidomethyl); N7(Deamidated)	310097	0	20.66	2	1451.67	43.0184
High	ILLTcSLnDSATEVTGHR	38372925	C5(Carbamidomethyl); N8(Deamidated)	4.75648e+06	0	44.61	3	1987.98	49.4539
High	DGTcIGnSSR	126012562	C4(Carbamidomethyl); N7(Deamidated)	867530	0	39.81	2	1067.45	10.7027
High	LGDcISEDSYPDGnITWYR	343168772	C4(Carbamidomethyl); N14(Deamidated)	3.50117e+06	0	83.35	2	2261.98	55.1135
High	DScQQGSnMTLIGEnGHSTDTLTGSGFR	18497288	C3(Carbamidomethyl); N8(Deamidated); N15(Deamidated)	2.83818e+06	0	28.57	3	2972.28	49.4616
High	IScTIAnR	47132557	C3(Carbamidomethyl); N7(Deamidated)	301290	0	42.26	2	935.465	18.4121
High	IPcSQPPQIEHGTInSSR	62739186	C3(Carbamidomethyl); N15(Deamidated)	4.69783e+06	0	30.99	3	2021.97	31.0948
High	WLcDGDNDcGNSEDESnATcSAR	126012562	C3(Carbamidomethyl); C9(Carbamidomethyl); N17(Deamidated); C20(Carbamidomethyl)	1.26142e+06	0	19.94	3	2633.95	28.642
High	VScPIMPcSnATVPDGEccPR	40317626	C3(Carbamidomethyl); C8(Carbamidomethyl); N10(Deamidated); C18(Carbamidomethyl); C19(Carbamidomethyl)	3.63935e+06	0.000362	31.24	2	2407.99	39.8449
High	KEcYYNLNDASLcDNVLAPnVTK	261337173	C3(Carbamidomethyl); C13(Carbamidomethyl); N20(Deamidated)	4.89239e+06	0	29.39	3	2702.26	54.6863
High	NcGVncSGDVFTALIGEIASPNYPKPYPEnSR	41393602	C2(Carbamidomethyl); N5(Deamidated); C6(Carbamidomethyl); N30(Deamidated)	3.13309e+06	0	93.17	3	3528.63	71.3546
High	GcPEDAAVcAVDKnGSK	119964726	C2(Carbamidomethyl); C9(Carbamidomethyl); N14(Deamidated)	293256	0.007231	12.68	2	1778.77	26.9846
High	IcPQGYTccTSEMEENLAnR	167001141	C2(Carbamidomethyl); C8(Carbamidomethyl); C9(Carbamidomethyl); N19(Deamidated)	3.7274e+06	0	56.99	3	2433.99	44.5365
High	NVNFEDPASAcDSINAWVKnETR	211904152	C11(Carbamidomethyl); N20(Deamidated)	8.22701e+06	0.000362	21.51	3	2638.2	62.3388
High	DLNEDDHHHEcLnVTQLLK	55741750	C11(Carbamidomethyl); N13(Deamidated)	1.92099e+06	0	36.95	3	2331.07	51.0146
High	GSQWSDIEEFcnR	10835143	C11(Carbamidomethyl); N12(Deamidated)	2.36667e+06	0	67.08	2	1628.67	49.4666
High	cLqHFYGPnHEHcFnR	42741655	C1(Carbamidomethyl); Q3(Deamidated); N9(Deamidated); C13(Carbamidomethyl); N15(Deamidated)	3.3412e+06	0	29.23	4	2118.86	34.0423
High	cDqcEENYFYnR	145309326	C1(Carbamidomethyl); Q3(Deamidated); C4(Carbamidomethyl); N11(Deamidated)	1.59587e+06	0	52.56	2	1699.6	35.4591
High	cPEDYEGKncSHLK	4557679	C1(Carbamidomethyl); N9(Deamidated); C10(Carbamidomethyl)	1.93189e+06	0.000706	26.7	3	1737.73	16.7338
High	cATPHGDnASLEATFVK	34734068	C1(Carbamidomethyl); N8(Deamidated)	1.98851e+06	0	45	3	1818.84	39.6464
High	cnDTVPEDFEPFR	357933596	C1(Carbamidomethyl); N2(Deamidated)	565880	0.010153	14.79	2	1626.68	52.4667
High	cVEESGSAHcVcPmLTcPEAnATK	54873613	C1(Carbamidomethyl); C10(Carbamidomethyl); C12(Carbamidomethyl); M14(Oxidation); C17(Carbamidomethyl); N21(Deamidated)	377117	0	14.38	3	2725.11	33.2657

## Sheet: HCCLM3_HILIC_7
	N-glcopeptides	Protein Group Accessions	Modifications	Precursor Area	p-Value	IonScore	Charge	MH+ [Da]	RT [min]
High	VnASTTEPnSTVEQSALMR	167614504	N2(Deamidated:18O(1)); N9(Deamidated:18O(1))	1366689383	0	150.18	2	2040.95	44.7313
High	IDFSGSQDnLTITMHR	5453613	N9(Deamidated:18O(1))	58014456	0	133.99	2	1837.86	53.8103
High	InSSVTDIEEIIGVR	66346693	N2(Deamidated:18O(1))	927625504	0	124.56	2	1647.87	72.968
High	AALAAFNAQNnGSNFQLEEISR	156523970	N11(Deamidated:18O(1))	3676489488	0	121.77	2	2368.14	63.2369
High	IYVLDGTQnDTAFVFPR	9910270	N9(Deamidated:18O(1))	1.06712e+08	0	118.18	2	1958.98	70.1444
High	IAVDWESLGYnITR	18860902	N11(Deamidated:18O(1))	1010625216	0	116.86	2	1639.82	71.2299
High	VTTYcnETMTGWVHDVLGR	189083844	C5(Carbamidomethyl); N6(Deamidated:18O(1))	879491848	0	113.83	2	2242.01	71.9989
High	AMnTSQVEALGIQMLPGYR	31377697	N3(Deamidated:18O(1))	8.97431e+07	0	109.63	2	2082.03	71.3082
High	SVVAPATDGGLnLTSTFLR	32171249	N12(Deamidated:18O(1))	1136069620	0	102.98	2	1922.01	69.9858
High	AQLLQGLGFnLTER	73858564	N10(Deamidated:18O(1))	388842068	0	102.87	2	1562.84	70.5129
High	LAnLTQGEDQYYLR	355594753	N3(Deamidated:18O(1))	116959725568	0	100.84	2	1686.82	52.7636
High	EPGSnVTMSVDAEcVPMVR	5031863	N5(Deamidated:18O(1)); C14(Carbamidomethyl)	18020203823	0	100.51	2	2080.92	58.338
High	GTFTDcALAnMTEQIR	115527070	C6(Carbamidomethyl); N10(Deamidated:18O(1))	837699632	0	99.83	2	1830.82	66.9305
High	IDSTGnVTNELR	333440461	N6(Deamidated:18O(1))	1397290864	0	98.93	2	1321.65	35.231
High	WncSTVDNTSVFGR	371502087	N2(Deamidated:18O(1)); C3(Carbamidomethyl)	809686050	0	96.3	2	1645.71	50.7947
High	TAnDTSTEAYNLLLR	145309326	N3(Deamidated:18O(1))	2943699904	0	95.75	2	1684.83	59.8312
High	VLNSIGSDIDnVTQR	224994199	N11(Deamidated:18O(1))	7.16654e+07	0	95.17	2	1633.83	53.9888
High	LNLSEnYTLSISNAR	343168772	N6(Deamidated:18O(1))	132093586	0	94.57	2	1697.86	59.6939
High	ISSLQTTEKnDTVAGQGER	223468595	N10(Deamidated:18O(1))	9.17731e+07	0	94.45	3	2037	27.3534
High	EDAQInTTIGSVTAQDPDAAR	4826673	N6(Deamidated:18O(1))	729750914	0	94.31	2	2176.03	49.5806
High	DnATEEEILVYLEK	11386147	N2(Deamidated:18O(1))	859001977	0	93.01	2	1668.81	71.6411
High	SInVTGQGFSLIQR	149363636	N3(Deamidated:18O(1))	2.54401e+07	0	91.24	2	1522.81	58.7158
High	LEnLSSSEMGYTATLTR	119393891	N3(Deamidated:18O(1))	261875762	0	88.52	2	1875.89	54.5955
High	FVGTPEVnQTTLYQR	4507509	N8(Deamidated:18O(1))	179845631288	0	88.34	2	1755.88	48.7503
High	YLGnATAIFFLPDEGK	50363217	N4(Deamidated:18O(1))	19143567360	0	87.84	2	1758.88	73.4564
High	DAGVVcTnETR	5031863	C6(Carbamidomethyl); N8(Deamidated:18O(1))	8.84862e+10	0	87.75	2	1224.54	21.493
High	TPMTnSSIQFLDNAFR	4504061	N5(Deamidated:18O(1))	198520064	0	87.67	2	1844.87	71.9881
High	IVSPEPGGAVGPnLTcR	166235138	N13(Deamidated:18O(1)); C16(Carbamidomethyl)	728165280	0	87.35	2	1726.87	44.4846
High	TILVDNNTWnNTHISR	22749415	N10(Deamidated:18O(1))	71499418	0	86.98	2	1900.94	48.0997
High	mDGASnVTcINSR	62739186	M1(Oxidation); N6(Deamidated:18O(1)); C9(Carbamidomethyl)	5.41465e+08	0	86.17	2	1443.61	24.8866
High	LnGSLATFSTDQELR	291084739	N2(Deamidated:18O(1))	105100340	0	85.64	2	1654.81	54.0876
High	DIVEYYNDSnGSHVLQGR	4502337	N10(Deamidated:18O(1))	540861314	0	85.01	2	2068.94	48.7762
High	LPPGLLAnFTLLR	16418467	N8(Deamidated:18O(1))	245171672	0	84.87	2	1427.85	77.1008
High	FEnQTGFPPPDSR	255918077	N3(Deamidated:18O(1))	524902120	0	84.41	2	1494.67	38.9898
High	QDQcIYnTTYLNVQR	167857790	C4(Carbamidomethyl); N7(Deamidated:18O(1))	20947860448	0	83.94	2	1918.88	51.4534
High	LGDcISEDSYPDGnITWYR	343168772	C4(Carbamidomethyl); N14(Deamidated:18O(1))	3672425146	0	83.42	2	2263.97	62.2122
High	QNQcFYnSSYLNVQR	4505529	C4(Carbamidomethyl); N7(Deamidated:18O(1))	5673195152	0	83.28	2	1923.85	58.0582
High	LNPTVTYGnDSFSAK	167466198	N9(Deamidated:18O(1))	4466303744	0	82.73	2	1616.77	44.6961
High	DnATLQATLHAAR	21264602	N2(Deamidated:18O(1))	8.59003e+08	0	82.34	2	1384.71	37.9489
High	AVLVNnITTGER	29550838	N6(Deamidated:18O(1))	1.93087e+10	0	81.65	2	1289.7	41.3433
High	VAYSnDSANWTEYQDPR	167830475	N5(Deamidated:18O(1))	5.82414e+08	0	81.64	2	2018.86	46.3258
High	LnASIADLQSQLR	21264602	N2(Deamidated:18O(1))	1089786848	0	81.58	2	1431.77	57.8962
High	nHTWLPVSDDAcYR	27502405	N1(Deamidated:18O(1)); C12(Carbamidomethyl)	1328184608	0	81.55	2	1736.76	51.3413
High	AQQLLAnSTALEEAMLQEQQR	21264602	N7(Deamidated:18O(1))	493540816	0	81.27	2	2375.18	70.2404
High	QYLSYETLYAnGSR	6005882	N11(Deamidated:18O(1))	404147663	0	80.9	2	1667.78	54.4061
High	EIPAnGTDIVYDMK	5453872	N5(Deamidated:18O(1))	1.3193e+08	0	80.55	2	1568.74	54.0082
High	GSnGTIcDNQR	40548389	N3(Deamidated:18O(1)); C7(Carbamidomethyl)	6.13525e+09	0	80.34	2	1224.52	14.7166
High	FYATnDTEVAQSNFEALQDFFR	189163485	N5(Deamidated:18O(1))	35566888	0	79.99	2	2616.16	77.1213
High	GLnLTEDTYKPR	5031863	N3(Deamidated:18O(1))	107712675840	0	79.78	2	1409.72	38.3585
High	FnSTEYQVVTR	126012562	N2(Deamidated:18O(1))	1723259072	0	79.74	2	1346.65	39.9459
High	LnSTHcQDINEcAMPGVcR	256017124	N2(Deamidated:18O(1)); C6(Carbamidomethyl); C12(Carbamidomethyl); C18(Carbamidomethyl)	2.39218e+09	0	79.64	2	2264.94	37.36
High	EnLTAPGSDSAVFFEQGTTR	4557485	N2(Deamidated:18O(1))	8044329728	0	78.78	2	2129.99	57.7997
High	KEDALnETR	355594753	N6(Deamidated:18O(1))	11758219424	0	78.29	2	1078.53	16.3315
High	HNnDTQHIWESDSNEFSVIADPR	4507677	N3(Deamidated:18O(1))	1104776890	0	77.92	3	2714.19	57.4879
High	YTGnASALFILPDQDK	50659080	N4(Deamidated:18O(1))	904707218	0	77.4	2	1755.87	64.7236
High	DVEcGEGHFcHDnQTccR	4504151	C4(Carbamidomethyl); C10(Carbamidomethyl); N13(Deamidated:18O(1)); C16(Carbamidomethyl); C17(Carbamidomethyl)	8.903e+08	0	77.17	2	2283.81	22.2769
High	QSVPAHFVALnGSK	295849303	N11(Deamidated:18O(1))	826893678	0	77.08	2	1457.76	41.0847
High	HTGNVVITncSAAHSR	58696422	N9(Deamidated:18O(1)); C10(Carbamidomethyl)	3.21833e+08	0	77.01	2	1726.82	20.8261
High	LDAPTNLQFVnETDSTVLVR	47132549	N11(Deamidated:18O(1))	2989947072	0	76.58	3	2235.14	65.4478
High	SVHnVTGAQVGLScEVR	56090548	N4(Deamidated:18O(1)); C14(Carbamidomethyl)	2607950621	0	76.53	2	1815.89	37.9086
High	QnGSASSVAGPASGLDK	350276158	N2(Deamidated:18O(1))	803106016	0	76.47	2	1548.74	28.4939
High	FnDTEVLQR	4557373	N2(Deamidated:18O(1))	3066542756	0	76.46	2	1124.55	37.3575
High	nHSIFLADINQER	217272890	N1(Deamidated:18O(1))	651891707	0	76.34	2	1559.77	52.1732
High	LTScATnASIcGDEAR	126012562	C4(Carbamidomethyl); N7(Deamidated:18O(1)); C11(Carbamidomethyl)	283707335	0	76.07	2	1728.74	28.8239
High	TLSDVPSAAPQnLSLEVR	290656011	N12(Deamidated:18O(1))	3.38154e+07	0	75.89	3	1899.99	56.9528
High	FVAcQMELLHSnGSQR	18426875	C4(Carbamidomethyl); N12(Deamidated:18O(1))	485146428	0	75.64	2	1879.86	47.2212
High	LLISSLSESPASVSILSQADnTSK	154146262	N21(Deamidated:18O(1))	34931855	0	75.3	2	2450.28	69.683
High	SAcncTAGAAcDAVnGScLcPAGR	110347457	C3(Carbamidomethyl); N4(Deamidated:18O(1)); C5(Carbamidomethyl); C11(Carbamidomethyl); N15(Deamidated:18O(1)); C18(Carbamidomethyl); C20(Carbamidomethyl)	38099736	0	74.98	2	2505.96	41.0011
High	VGSTnVSTLVNVHFAPR	166295173	N5(Deamidated:18O(1))	1.19256e+08	0	74.9	3	1800.95	56.4297
High	NPNNDQVFPnGTLAPSIPIWGGSWR	154146262	N10(Deamidated:18O(1))	1485548158	0	74.57	2	2740.34	75.5642
High	VnNTLSSQISR	145309326	N2(Deamidated:18O(1))	2540272288	0	73.81	2	1221.63	28.9586
High	ALGFEnATQALGR	5031863	N6(Deamidated:18O(1))	164920365056	0	73.79	3	1350.69	55.0843
High	HEEGHMLncTcFGQGR	47132549	N8(Deamidated:18O(1)); C9(Carbamidomethyl); C11(Carbamidomethyl)	730447040	0	73.54	2	1935.77	73.1269
High	VWnSTFIEDYR	4504747	N3(Deamidated:18O(1))	3.51899e+08	0	73.39	2	1432.66	60.6887
High	cTnLSEGVLSVR	46370069	C1(Carbamidomethyl); N3(Deamidated:18O(1))	300136611	0	72.96	2	1337.66	48.2343
High	LnASLPALLLIR	17136148	N2(Deamidated:18O(1))	2.78784e+09	0	72.93	3	1296.81	75.7265
High	WncSTVDnTSVFGR	371502087	N2(Deamidated:18O(1)); C3(Carbamidomethyl); N8(Deamidated:18O(1))	0	0	72.65	2	1648.71	52.879
High	ncSTITLQnITR	294997306	N1(Deamidated:18O(1)); C2(Carbamidomethyl); N9(Deamidated:18O(1))	1299684384	0	72.46	2	1426.7	52.409
High	VQGnSTLLHITDLQAR	55953135	N4(Deamidated:18O(1))	50055626	0	72.17	2	1768.94	54.6066
High	SFDDHFQHLLnDSER	167001141	N11(Deamidated:18O(1))	5380605274	0	71.96	3	1862.82	55.8212
High	MDPPcTnTTAASTYLNNPYVR	189163485	C5(Carbamidomethyl); N7(Deamidated:18O(1))	5.44426e+08	0	71.96	2	2389.07	57.1113
High	TVIRPFYLTnSSGVD	5031863	N10(Deamidated:18O(1))	5.05749e+08	0	71.66	2	1671.85	59.5296
High	TADInSSEVEVLYLR	47524177	N5(Deamidated:18O(1))	2.05186e+07	0	71.64	2	1711.86	63.8422
High	IPcSQPPQIEHGTInSSR	62739186	C3(Carbamidomethyl); N15(Deamidated:18O(1))	3238332544	0	71.64	2	2023.98	34.919
High	YQHLATLAHnQSEIIAQLEEHcQR	6912236	N10(Deamidated:18O(1)); C22(Carbamidomethyl)	1345236380	0	70.92	3	2892.4	62.1176
High	GInASSMAWAR	21264602	N3(Deamidated:18O(1))	1336442207	0	70.89	2	1166.55	48.001
High	IIISPEEnVTLTcTAENQLER	343168772	N8(Deamidated:18O(1)); C13(Carbamidomethyl)	894559863	0	70.78	2	2433.2	66.8747
High	YAESDPTVPcnETR	4506775	C10(Carbamidomethyl); N11(Deamidated:18O(1))	6.44969e+07	0	70.48	2	1641.69	27.4219
High	DPcSnVTcSFGSTcAR	54873613	C3(Carbamidomethyl); N5(Deamidated:18O(1)); C8(Carbamidomethyl); C14(Carbamidomethyl)	1.02427e+09	0	70.31	2	1821.7	38.6887
High	EHEAQSnASLDVFLGHTNVEELMK	66347875	N7(Deamidated:18O(1))	192716676	0	69.84	2	2701.26	68.9022
High	VVGVPYQGnATALFILPSEGK	194018472	N9(Deamidated:18O(1))	2332064495	0	69.64	2	2163.16	71.7676
High	VAQPGINYALGTnVSYPNNLLR	5802984	N13(Deamidated:18O(1))	167915436	0	69.54	2	2377.24	67.5023
High	EnGTDTVQEEEESPAEGSK	5453832	N2(Deamidated:18O(1))	1673949181	0	69.5	2	2038.84	23.9536
High	IEVANLnGTSR	119709832	N7(Deamidated:18O(1))	3.52009e+08	0	69.46	2	1176.61	33.7645
High	TASnLTVSVLEAEGVFEK	227430301	N4(Deamidated:18O(1))	479196992	0	69.38	2	1896.97	71.6718
High	VYKPSAGnNSLYR	153266841	N8(Deamidated:18O(1))	11422731776	0	69.37	3	1471.74	28.6867
High	NELMLnSSLMR	54873613	N6(Deamidated:18O(1))	2510886131	0	68.14	2	1310.63	57.2039
High	FnSSSSSLEEK	11968009	N2(Deamidated:18O(1))	290598832	0	67.96	2	1217.54	22.554
High	SYnVTSVLFR	38455402	N3(Deamidated:18O(1))	1.35004e+10	0	67.8	2	1188.61	62.4042
High	DLGPTLAnSTHHNVR	284807150	N8(Deamidated:18O(1))	8638897408	0	67.65	2	1634.81	29.3238
High	MTGSGIYAPnSSR	223633991	N10(Deamidated:18O(1))	228788152	0	67.51	2	1343.61	28.6201
High	EHEGAIYPDnTTDFQR	4557485	N10(Deamidated:18O(1))	20866522270	0	67.29	2	1895.83	38.6965
High	DITDLInNTFIR	327315343	N7(Deamidated:18O(1))	120648514	0	66.74	2	1437.75	74.5854
High	HHDYYITSTSnGSLEGLENR	4758248	N11(Deamidated:18O(1))	652287552	0	66.35	3	2296.04	45.6944
High	LLETVEYnISGAER	153946395	N8(Deamidated:18O(1))	196670032	0	66.28	2	1596.8	56.0056
High	LQGVPHVGAnVTLScQSPR	148664205	N10(Deamidated:18O(1)); C15(Carbamidomethyl)	190491365	0	66.15	3	2023.03	46.337
High	cnASSQFLcSSGR	126012562	C1(Carbamidomethyl); N2(Deamidated:18O(1)); C9(Carbamidomethyl)	157279650	0	66.03	2	1476.61	33.0681
High	AFnSTLPTMAQMEK	48255943	N3(Deamidated:18O(1))	14844693872	0	65.59	2	1571.73	56.495
High	EnYSSVDANGIQSQMLSR	4758022	N2(Deamidated:18O(1))	94636331	0	65.48	2	2001.9	50.3436
High	LNAInITSALDR	10835047	N5(Deamidated:18O(1))	100576936	0	65.45	2	1303.71	60.977
High	IAVISDMAFQnLTSLER	7019381	N11(Deamidated:18O(1))	9.06624e+06	0	65.38	2	1910.98	74.7284
High	APQHVVNHLPPYTnVSLK	18860902	N14(Deamidated:18O(1))	537918880	0	65.24	2	2017.07	45.5962
High	VScPImPcSnATVPDGEccPR	40317626	C3(Carbamidomethyl); M6(Oxidation); C8(Carbamidomethyl); N10(Deamidated:18O(1)); C18(Carbamidomethyl); C19(Carbamidomethyl)	931495284	0	64.99	2	2425.98	40.6804
High	DTGELnVTSILDR	116534898	N6(Deamidated:18O(1))	406880424	0	64.86	2	1435.71	64.6825
High	TVLEnSTSYEEAK	189011550	N5(Deamidated:18O(1))	652734148	0	64.77	2	1473.68	31.5056
High	VEDEGnYTcLFVTFPQGSR	209413730	N6(Deamidated:18O(1)); C9(Carbamidomethyl)	1487170310	0	64.35	2	2221.99	68.1639
High	GAFISnFSMTVDGK	70778918	N6(Deamidated:18O(1))	1.78013e+07	0	64	2	1476.69	64.8336
High	KANQQLnFTEAK	40549451	N7(Deamidated:18O(1))	50237219	0	63.25	2	1394.72	27.8329
High	NPnGTVTVISR	42560233	N3(Deamidated:18O(1))	290631148	0	62.88	2	1160.61	28.4119
High	GVVDSDDLPLnVSR	4507677	N11(Deamidated:18O(1))	4.38519e+07	0	62.78	2	1488.74	52.5128
High	LNLQTSTSIPnVTEMK	116295258	N11(Deamidated:18O(1))	27515129	0	62.75	2	1778.91	57.0051
High	SQnDTVTPDVWYTSKPK	40068512	N3(Deamidated:18O(1))	1967289664	0	62.44	2	1968.94	45.0959
High	nQSLVQDMDSMVR	229091322	N1(Deamidated:18O(1))	112875536	0	62.39	2	1525.69	65.0458
High	IHVAGETDSSNLnVSEPR	148728160	N13(Deamidated:18O(1))	252074808	0	62.37	2	1927.92	35.5489
High	YFQnYSYGGVIQDDHIPFLR	6912618	N4(Deamidated:18O(1))	590825448	0	62.04	2	2435.15	70.8172
High	EAFSnFSSSTLTEVQAISTHGGSVGDK	18426875	N5(Deamidated:18O(1))	85079776	0	61.92	3	2759.29	68.0149
High	LWnSTFLEEYSK	119395742	N3(Deamidated:18O(1))	174245442	0	61.74	2	1519.72	67.7298
High	IETILLnGTDR	126012562	N7(Deamidated:18O(1))	746513696	0	61.61	2	1247.67	50.2605
High	VPVTLALnNTLFLIEER	157266300	N8(Deamidated:18O(1))	1.16749e+07	0	61.59	2	1945.08	77.2928
High	WSFSnGTSWR	4557791	N5(Deamidated:18O(1))	510647018	0	61.28	2	1230.54	57.0164
High	GLcVLSVGAnLTTFDGAR	154146262	C3(Carbamidomethyl); N10(Deamidated:18O(1))	1.85242e+07	0	61.22	2	1853.93	71.9675
High	cPTGFLGTDcnLTcPQGR	110347457	C1(Carbamidomethyl); C10(Carbamidomethyl); N11(Deamidated:18O(1)); C14(Carbamidomethyl)	147628075	0	61.2	2	2056.87	52.3961
High	nITQIVGHSGcEAK	323276688	N1(Deamidated:18O(1)); C11(Carbamidomethyl)	2100054384	0	61.07	2	1516.73	35.191
High	FLnDSIVDPVDSEWFGFYR	217272890	N3(Deamidated:18O(1))	19086818	0	60.51	2	2309.06	77.2134
High	AYLLPAPPAPGnASESEEDR	62243068	N12(Deamidated:18O(1))	10596183262	0	60.41	3	2086.98	52.172
High	YLPVnSSLLTSDcSER	154146262	N5(Deamidated:18O(1)); C13(Carbamidomethyl)	809422912	0	60.31	2	1843.86	56.1629
High	ALMnGSESR	38372923	N4(Deamidated:18O(1))	888769592	0	60.26	2	967.44	19.5357
High	YNSQnQSNNQFVLYR	262050546	N5(Deamidated:18O(1))	0	0	60.21	2	1877.87	46.4333
High	RDHHGAnFScR	167466198	N7(Deamidated:18O(1)); C10(Carbamidomethyl)	240887904	0	60.04	2	1359.59	14.4389
High	GTAnTTTAGVPcQR	205277383	N4(Deamidated:18O(1)); C12(Carbamidomethyl)	170824872	0	59.75	2	1436.67	20.4096
High	ccGAAnYTDWEK	91199546	C1(Carbamidomethyl); C2(Carbamidomethyl); N6(Deamidated:18O(1))	2244453360	0	59.65	2	1477.56	40.3101
High	nASGIYAEIDGAK	380503846	N1(Deamidated:18O(1))	97986708	0	58.68	2	1311.63	49.2948
High	GLcVnASAVSR	62243068	C3(Carbamidomethyl); N5(Deamidated:18O(1))	2921597696	0	58.16	2	1136.56	32.9211
High	TcTEFHncTEcR	20336246	C2(Carbamidomethyl); N7(Deamidated:18O(1)); C8(Carbamidomethyl); C11(Carbamidomethyl)	722152990	0	58.14	2	1617.6	20.4084
High	IINDnATYcR	32483374	N5(Deamidated:18O(1)); C9(Carbamidomethyl)	118006936	0	57.82	2	1242.57	25.0549
High	nLTEVVPQLLDQLR	380503846	N1(Deamidated:18O(1))	118322764	0	57.72	2	1640.91	77.1045
High	GGNSNGALcHFPFLYNNHnYTDcTSEGR	47132549	C9(Carbamidomethyl); N19(Deamidated:18O(1)); C23(Carbamidomethyl)	5235417456	0	56.91	3	3205.34	57.9197
High	IQKDHHQASnSSR	7110719	N10(Deamidated:18O(1))	3.79402e+07	0	56.9	4	1510.73	9.9131
High	YncSIESPR	62739166	N2(Deamidated:18O(1)); C3(Carbamidomethyl)	1.19825e+09	0	56.89	2	1128.49	24.8841
High	SVQLHDSGnYScYR	332309226	N9(Deamidated:18O(1)); C12(Carbamidomethyl)	88144954	0	56.36	3	1688.72	30.7687
High	EETLLYDSnTSSMADR	61742775	N9(Deamidated:18O(1))	118069910	0	56.33	2	1834.79	46.5238
High	LLVLDAnDNSPFVLYPLQnGSAPcTELVPR	9256618	N7(Deamidated:18O(1)); N19(Deamidated:18O(1)); C24(Carbamidomethyl)	1.02754e+08	0	56.19	3	3318.7	75.3926
High	TELFSSScPGGIMLnETGQGYQR	371873523	C8(Carbamidomethyl); N15(Deamidated:18O(1))	0	0	56.17	2	2535.13	63.0338
High	nFTVAcQHR	42741655	N1(Deamidated:18O(1)); C6(Carbamidomethyl)	66033985536	0	56.07	2	1135.52	22.4931
High	YGEnNSLSVEGFR	153252201	N4(Deamidated:18O(1))	289032160	0	56.05	2	1474.67	48.3933
High	RnFTAADWGQSR	87196339	N2(Deamidated:18O(1))	9489998820	0	55.98	2	1411.66	35.9127
High	LPEMAQPVDPAHnVSR	89264696	N13(Deamidated:18O(1))	1379316416	0	55.95	2	1763.86	41.152
High	EDNAVQPnSSYTYVWHATER	105990535	N8(Deamidated:18O(1))	4.71015e+08	0	55.83	3	2370.05	51.4813
High	SLEEIGIQnYSTTSScQAR	7657465	N9(Deamidated:18O(1)); C16(Carbamidomethyl)	8.56009e+07	0	55.55	2	2146.98	50.3098
High	GETASLLcnISVR	331284207	C8(Carbamidomethyl); N9(Deamidated:18O(1))	5.47179e+07	0	55.52	2	1422.71	58.4649
High	ncSHLKDHcR	4557679	N1(Deamidated:18O(1)); C2(Carbamidomethyl); C9(Carbamidomethyl)	51698032	0	55.39	2	1329.57	11.062
High	YnATVYSQAAnGTEGQPQAIEFR	148728160	N2(Deamidated:18O(1)); N11(Deamidated:18O(1))	196491081	0	55.35	2	2521.16	53.9869
High	VINTncSAVR	74271816	N5(Deamidated:18O(1)); C6(Carbamidomethyl)	140158796	0	55.28	2	1136.56	21.53
High	NYLGEAVSHnASLEVAILR	224994173	N10(Deamidated:18O(1))	6.60598e+07	0	55.06	2	2059.08	68.967
High	QVcDQGWTMnNSR	67782349	C3(Carbamidomethyl); N10(Deamidated:18O(1))	2.93554e+07	0	54.52	2	1598.66	35.3053
High	VnETEMDIAK	4503037	N2(Deamidated:18O(1))	392416240	0	54.26	2	1152.53	30.1543
High	SAEFFnYTVR	4505891	N6(Deamidated:18O(1))	5791441920	0	54.2	2	1236.58	55.8483
High	HIPGLIHnMTAR	221316616	N8(Deamidated:18O(1))	1.81829e+09	0	54	3	1362.72	41.9519
High	QQQHLFGSnVTDcSGNFcLFR	4557871	N9(Deamidated:18O(1)); C13(Carbamidomethyl); C18(Carbamidomethyl)	4935754432	0	53.52	4	2518.11	65.1814
High	LLAnSSMLGEGQVLR	166235138	N4(Deamidated:18O(1))	331633480	0	53.49	2	1590.84	57.0708
High	GnTTTLISENGHAADTLTATNFR	261337165	N2(Deamidated:18O(1))	235856812	0	53.24	2	2408.16	53.2516
High	ERPPTFLTPEGnASNK	302191651	N12(Deamidated:18O(1))	4685527040	0	53.12	2	1760.87	38.3409
High	WTGHnVTVVQR	126012562	N5(Deamidated:18O(1))	6.65142e+08	0	52.99	3	1299.67	28.9697
High	VWDTAVGLnHTAEPSLQTLER	51100978	N9(Deamidated:18O(1))	1.00368e+08	0	52.75	2	2340.18	60.2115
High	LFnVTPQDEQK	27477039	N3(Deamidated:18O(1))	939853610	0	52.55	2	1321.65	39.0671
High	VPTAnVSVVDLTcR	7669492	N5(Deamidated:18O(1)); C13(Carbamidomethyl)	2.99613e+07	0	52.28	2	1533.78	52.7798
High	nESTGSLGTQGR	371502087	N1(Deamidated:18O(1))	89941548	0	52.2	2	1209.56	17.5759
High	nHScSEGQISIFR	333440461	N1(Deamidated:18O(1)); C4(Carbamidomethyl)	354766928	0	52.03	2	1537.69	43.5864
High	SDAVSHTGnYTcEVTELTR	38683836	N9(Deamidated:18O(1)); C12(Carbamidomethyl)	231808251	0	52	2	2142.95	47.4718
High	SDFSQTMLFQAnTTR	194097398	N12(Deamidated:18O(1))	5.66538e+07	0	51.97	2	1749.8	58.2449
High	QnLTVTDR	240255535	N2(Deamidated:18O(1))	345361336	0	51.62	2	949.482	21.4356
High	FVLQnASR	116063568	N5(Deamidated:18O(1))	71151030	0	51.56	2	937.497	31.7782
High	ELLEEVGQnGSR	66932918	N9(Deamidated:18O(1))	3.8689e+08	0	51.31	2	1333.65	37.2166
High	AEFnITLIHPK	157266300	N4(Deamidated:18O(1))	130725372	0	51.26	2	1285.7	54.8704
High	nFSScSAEDFEK	4501915	N1(Deamidated:18O(1)); C5(Carbamidomethyl)	5.8979e+07	0	51.23	2	1423.56	39.6799
High	VFDLQQNLGSVnVSTGcAPALQAQTPGLGPR	21264602	N12(Deamidated:18O(1)); C17(Carbamidomethyl)	2.0059e+08	0	51.22	3	3198.61	68.2081
High	nGSSIVDLSPLIHR	119964726	N1(Deamidated:18O(1))	40901026	0	51	3	1510.81	59.8929
High	nGSGAVFPVAGADVQTLR	51873067	N1(Deamidated:18O(1))	1296605696	0	50.74	2	1761.9	57.1424
High	LSGnLTLLR	262118282	N4(Deamidated:18O(1))	94336888	0	50.67	2	989.587	51.6457
High	SEASEGnITVTcR	294660768	N7(Deamidated:18O(1)); C12(Carbamidomethyl)	54208938	0	50.61	2	1426.64	27.0922
High	IAPASnVSHTVVLRPLK	4507239	N6(Deamidated:18O(1))	161977998	0	50.51	2	1805.06	43.7043
High	AAIPSALDTnSSK	5031863	N10(Deamidated:18O(1))	1599963072	0	50.46	2	1277.65	31.424
High	ELFYGHGDHLIDQGLDVGnLTQQR	32698686	N19(Deamidated:18O(1))	4.48886e+08	0	50.38	3	2728.32	63.5712
High	FnISTPAFR	189217425	N2(Deamidated:18O(1))	210504120	0	50.32	2	1055.54	54.2049
High	nMTFDLPSDATVVLnR	112380628	N1(Deamidated:18O(1)); N15(Deamidated:18O(1))	7.12966e+06	0	50.27	3	1798.87	71.1461
High	ELQQFnYTWLR	32698686	N6(Deamidated:18O(1))	4.45224e+08	0	50.25	2	1500.73	66.3248
High	nSSGcEAR	42741655	N1(Deamidated:18O(1)); C5(Carbamidomethyl)	6.8634e+07	0	50.07	2	883.346	9.32262
High	FEAEHISnYTALLLSR	39777608	N8(Deamidated:18O(1))	2.20048e+08	0	50.04	3	1866.95	68.6771
High	ALPQPQnVTSLLGcTH	11321561	N7(Deamidated:18O(1)); C14(Carbamidomethyl)	164677184	0	49.8	2	1738.86	65.0187
High	FAnLTPEEFVGDYWR	66346693	N3(Deamidated:18O(1))	2.8382e+08	0	49.67	2	1846.85	74.2582
High	WTPLnSSTIIGYR	47132557	N5(Deamidated:18O(1))	169855064	0	49.39	2	1510.78	64.3495
High	DPGAAVPGAAnASAQQPR	20149540	N11(Deamidated:18O(1))	40009691	0	49.32	3	1680.81	28.1821
High	DPYcAWSVnTSR	157388902	C4(Carbamidomethyl); N9(Deamidated:18O(1))	154748328	0	49.14	2	1458.62	45.4462
High	HLnASNPTEPATIIFTAAR	21450775	N3(Deamidated:18O(1))	5.68816e+07	0	49.05	2	2027.05	59.2332
High	VSnVScQASVSR	339275810	N3(Deamidated:18O(1)); C6(Carbamidomethyl)	166261648	0	49.03	2	1296.61	19.1191
High	YcGLGLQMnHSIESK	54792129	C2(Carbamidomethyl); N9(Deamidated:18O(1))	687556640	0	49.01	3	1739.8	46.6911
High	VDYESQSTDTQnFSSESK	62243068	N12(Deamidated:18O(1))	1.06716e+08	0	48.91	2	2054.85	32.2572
High	GLPGGnASLPR	8392830	N6(Deamidated:18O(1))	624038412	0	48.87	2	1041.56	35.4194
High	TAADTTGLQPILNQFTPAnISR	223468595	N19(Deamidated:18O(1))	83499745	0	48.78	2	2332.21	71.2192
High	FANEYPnITR	315138990	N7(Deamidated:18O(1))	860780224	0	48.53	2	1227.59	40.1617
High	nVTAQIcIDK	87196339	N1(Deamidated:18O(1)); C7(Carbamidomethyl)	209630856	0	48.49	2	1164.58	40.1189
High	nASEIEVPFVTR	211904152	N1(Deamidated:18O(1))	13893065216	0	48.34	2	1364.69	60.4407
High	nYSLLIDQPDK	9845238	N1(Deamidated:18O(1))	370418408	0	48.31	2	1308.65	51.8782
High	KLDFIILnETK	18765694	N8(Deamidated:18O(1))	166934128	0	48.29	2	1336.76	59.9231
High	cEIcAPGFYGNALLPGncTR	21264602	C1(Carbamidomethyl); C4(Carbamidomethyl); N17(Deamidated:18O(1)); C18(Carbamidomethyl)	0	0	47.6	2	2272.99	64.8317
High	GISYQMFGnHSK	66346693	N9(Deamidated:18O(1))	943412416	0	47.49	2	1371.62	42.8493
High	TQDEILFSnSTR	227430301	N9(Deamidated:18O(1))	1951955328	0	47.39	2	1413.68	45.0692
High	HPScWNLVnGTVVPLGEMR	225637520	C4(Carbamidomethyl); N9(Deamidated:18O(1))	35520886	0	47.26	3	2169.05	65.7039
High	LVNQnASR	4557369	N5(Deamidated:18O(1))	975127232	0	47.14	2	904.475	13.0576
High	GSLSYLnVTR	4503143	N7(Deamidated:18O(1))	14338599424	0	47.08	2	1112.58	47.2479
High	VVLGAnGTYScLVR	67188443	N6(Deamidated:18O(1)); C11(Carbamidomethyl)	414889228	0	46.93	2	1511.78	52.2731
High	DVncSVMGPQEK	189083844	N3(Deamidated:18O(1)); C4(Carbamidomethyl)	5.60509e+09	0	46.68	2	1366.59	27.2268
High	IDQDnSSFDSLSPEPK	7656888	N5(Deamidated:18O(1))	70675146	0	46.31	2	1781.79	43.936
High	HGNLYDLKPLGLnDTIVSAGEYTYYFR	119964726	N13(Deamidated:18O(1))	6.89821e+07	0	46.21	4	3122.54	73.0011
High	nLTEVPTDLPAYVR	5729718	N1(Deamidated:18O(1))	288199552	0	46.19	2	1590.83	62.3542
High	ncTDIDEcR	281485550	N1(Deamidated:18O(1)); C2(Carbamidomethyl); C8(Carbamidomethyl)	0	0	45.98	2	1185.44	19.5742
High	VInQTTcENLLPQQITPR	11415040	N3(Deamidated:18O(1)); C7(Carbamidomethyl)	36412318	0	45.83	2	2128.11	54.6271
High	NcGVncSGDVFTALIGEIASPNYPKPYPENSR	41393602	C2(Carbamidomethyl); N5(Deamidated:18O(1)); C6(Carbamidomethyl)	3310647480	0	45.76	4	3529.62	76.4958
High	GASnLTWR	4504061	N4(Deamidated:18O(1))	8.04989e+08	0	45.32	2	907.451	32.9658
High	VNVVnSTLAEVHWDPVPLK	302191651	N5(Deamidated:18O(1))	1675776800	0	44.93	2	2120.13	71.9656
High	SnSSMHITDcR	4506547	N2(Deamidated:18O(1)); C10(Carbamidomethyl)	2.70615e+09	0	44.8	2	1310.54	20.9002
High	TFAnGSLAFR	375298691	N4(Deamidated:18O(1))	115999772	0	44.44	2	1086.54	49.9766
High	VVDDVSnQTScR	4758062	N7(Deamidated:18O(1)); C11(Carbamidomethyl)	0	0	44.29	2	1382.61	19.7804
High	WGHnITEFQQR	7657069	N4(Deamidated:18O(1))	772981600	0	44.26	2	1418.67	40.4439
High	QFNDPDnITEcLQR	197333800	N7(Deamidated:18O(1)); C11(Carbamidomethyl)	75269256	0	44.23	2	1752.77	51.2329
High	KLHINHNnLTESVGPLPK	4505047	N8(Deamidated:18O(1))	599195328	0	44.23	3	2014.1	41.3723
High	FLSYnVTR	31982953	N5(Deamidated:18O(1))	1.23372e+07	0	44.01	2	1002.51	41.6846
High	cInQSIcEK	333440461	C1(Carbamidomethyl); N3(Deamidated:18O(1)); C7(Carbamidomethyl)	379334928	0	43.74	2	1154.51	23.3774
High	MLnTSSLLEQLnEQFNWVSR	355594753	N3(Deamidated:18O(1)); N12(Deamidated:18O(1))	0	0	43.42	3	2415.17	75.5965
High	KnASNMEYR	238624149	N2(Deamidated:18O(1))	1.42832e+08	0	43.35	2	1115.5	15.6955
High	YHYnGSLMDGTLFDSSYSR	192448443	N4(Deamidated:18O(1))	72364254	0	42.95	3	2215.95	63.3518
High	nETQVDGAR	7656967	N1(Deamidated:18O(1))	159253740	0	42.9	2	992.455	13.814
High	EDNPDKNPEAPLnVSR	225637520	N13(Deamidated:18O(1))	209983392	0	42.81	3	1797.85	29.3665
High	RPASnVSASIQR	380503846	N5(Deamidated:18O(1))	1.13747e+09	0	42.74	2	1288.69	20.8013
High	KGTnFTHLVADR	157388902	N4(Deamidated:18O(1))	19241542	0	42.74	2	1361.7	36.1384
High	MPSQAPTGNFYPQPLLnSSMcLEDSR	333440461	N17(Deamidated:18O(1)); C21(Carbamidomethyl)	63732278	0	42.73	3	2943.33	69.4143
High	VIDLWDLAQSAnLTDK	4505021	N12(Deamidated:18O(1))	66669984	0	42.56	2	1804.92	75.2555
High	EnTSDPSLVIAFGR	112380628	N2(Deamidated:18O(1))	684219412	0	42.44	2	1508.74	58.5712
High	AEPPLnASASDQGEK	5453832	N6(Deamidated:18O(1))	1135921376	0	42.34	2	1516.7	23.5769
High	HLnGTITAK	227430301	N3(Deamidated:18O(1))	2452006144	0	41.92	2	957.524	18.2644
High	APKPVEMVEnSTDPHPIK	221316593	N10(Deamidated:18O(1))	8.55041e+08	0	41.91	2	1992	42.1443
High	QTMIDFLQnHTEGSRPPAcPR	145580631	N9(Deamidated:18O(1)); C19(Carbamidomethyl)	606337639	0	41.81	3	2458.14	55.9717
High	KVnASVPR	4885065	N3(Deamidated:18O(1))	71266082	0	41.68	2	873.506	16.8919
High	QNNGAFnETLFR	189458817	N7(Deamidated:18O(1))	5.13253e+08	0	41.66	2	1413.67	54.4833
High	FnLTANQHLLAPGFVSETR	38683827	N2(Deamidated:18O(1))	3.04114e+07	0	41.59	3	2118.09	63.922
High	EVQcLSTnQTLSTR	38016904	C4(Carbamidomethyl); N8(Deamidated:18O(1))	0	0	41.22	2	1639.78	33.6683
High	RPPLAELAALnLSGSR	5729718	N11(Deamidated:18O(1))	45473992	0	41.13	3	1667.93	64.2764
High	AnLTSMLIQR	51477716	N2(Deamidated:18O(1))	39465996	0	41.11	2	1149.62	56.2854
High	AGHFQnTSSPSAR	4505039	N6(Deamidated:18O(1))	393840797	0	41.06	2	1362.63	16.588
High	HVYNnLTEEQK	13376115	N5(Deamidated:18O(1))	181972920	0	40.96	2	1377.66	23.4012
High	VVAnGTGTQGQLK	268834192	N4(Deamidated:18O(1))	348049856	0	40.53	2	1275.68	20.2721
High	KFnSTQIAAMAPEHEEPR	153791276	N3(Deamidated:18O(1))	1.24896e+08	0	40.51	3	2058.99	41.4509
High	HLnSSHPR	39753957	N3(Deamidated:18O(1))	1.85406e+07	0	40.38	3	950.469	10.8521
High	LLnnLTSIK	145309326	N3(Deamidated:18O(1)); N4(Deamidated:18O(1))	129042616	0	40.14	2	1021.59	47.6514
High	QVVEnMTR	119393891	N5(Deamidated:18O(1))	376305364	0	40.01	2	979.475	22.4251
High	LnATADILR	4504991	N2(Deamidated:18O(1))	146980464	0	39.76	2	989.551	44.1426
High	LSLQNTAEIQHcLVNAGDVGcGVFEcFEnNScEIR	4507267	C12(Carbamidomethyl); C21(Carbamidomethyl); C26(Carbamidomethyl); N29(Deamidated:18O(1)); C32(Carbamidomethyl)	4.35977e+08	0	39.33	3	4043.78	74.8381
High	LnLTTDPK	224586817	N2(Deamidated:18O(1))	311845200	0	39.28	2	904.486	28.416
High	GNVISSHGNPILLnSSIPEDPSIK	325651886	N14(Deamidated:18O(1))	0	0	39.24	3	2491.29	58.5617
High	TTnSSAADPR	209447096	N3(Deamidated:18O(1))	6.16508e+07	0	39.13	2	1022.46	11.4522
High	SEDIKnVSR	73747889	N6(Deamidated:18O(1))	451420688	0	39.08	2	1050.53	17.1176
High	EQInITLDHR	32307144	N4(Deamidated:18O(1))	409079024	0	39.01	2	1241.64	37.9777
High	EMLHnATFcLVPR	46370066	N5(Deamidated:18O(1)); C9(Carbamidomethyl)	7.19009e+08	0	38.96	2	1590.76	55.8199
High	FYnYTLcR	240255478	N3(Deamidated:18O(1)); C7(Carbamidomethyl)	134185982	0	38.91	2	1139.51	44.058
High	ncTSISGDLHILPVAFR	41327734	N1(Deamidated:18O(1)); C2(Carbamidomethyl)	25732803	0	38.52	3	1902.96	69.4488
High	nLTNVLGTQSR	8392830	N1(Deamidated:18O(1))	6.76394e+08	0	38.3	2	1205.64	44.0046
High	YHQPGHEAVTSAVDQLQQEFHccGSnNSQDWR	21237748	C22(Carbamidomethyl); C23(Carbamidomethyl); N26(Deamidated:18O(1))	2.60158e+08	0	38.15	4	3788.62	61.3656
High	ISLHcPccTFVPSNNYIIPnKSEELEAR	4507463	C5(Carbamidomethyl); C7(Carbamidomethyl); C8(Carbamidomethyl); N20(Deamidated:18O(1))	1334632827	0	37.9	3	3351.56	58.6884
High	KIESINQQLLPLGnISDNMDR	189217425	N14(Deamidated:18O(1))	8.33334e+07	0	37.76	2	2401.22	65.373
High	ccLLPQAncSVHTAPPAEASMGTR	31317307	C1(Carbamidomethyl); C2(Carbamidomethyl); N8(Deamidated:18O(1)); C9(Carbamidomethyl)	1.87433e+09	0	37.67	2	2631.17	47.1996
High	nVTLHVPSK	13435366	N1(Deamidated:18O(1))	967294560	0	37.55	2	997.556	29.3862
High	KPNNLnDTIK	4506951	N6(Deamidated:18O(1))	1827795328	0	37.5	2	1159.62	20.9874
High	QVYnLTVR	66346693	N4(Deamidated:18O(1))	1175487616	0	37.49	2	995.54	37.532
High	YAVYWnSSNPR	4503487	N6(Deamidated:18O(1))	1174005192	0	37.39	2	1359.62	44.199
High	FnHTQTIQQK	302191651	N2(Deamidated:18O(1))	9395525632	0	37.32	2	1247.63	17.1535
High	LGGWnITGPWAK	164519138	N5(Deamidated:18O(1))	101447587	0	37.23	2	1302.67	66.91
High	IQGEEIVFHDLnLTAHGISHcPTcR	126012571	N12(Deamidated:18O(1)); C21(Carbamidomethyl); C24(Carbamidomethyl)	1395991088	0	37.21	3	2907.37	63.3182
High	TSnSSQVSNEQDK	122891870	N3(Deamidated:18O(1))	48256692	0	37.19	2	1426.61	12.0432
High	HIGHAnLTFEQLR	148743793	N6(Deamidated:18O(1))	163228680	0	37.07	2	1538.79	42.8122
High	KTnESVSEPR	153252201	N3(Deamidated:18O(1))	1.56036e+08	0	36.56	2	1149.57	13.9208
High	VTGLncTTNHPINPK	56237029	N5(Deamidated:18O(1)); C6(Carbamidomethyl)	109311477	0	36.47	3	1668.82	27.6761
High	VWcLGnETR	224994173	C3(Carbamidomethyl); N6(Deamidated:18O(1))	1.14626e+09	0	35.98	2	1137.52	42.4388
High	SSDnVSVTVLR	239787919	N4(Deamidated:18O(1))	83988898	0	34.91	2	1179.61	38.765
High	LAPnLTELR	59710104	N4(Deamidated:18O(1))	1.76954e+07	0	34.63	2	1029.58	46.6816
High	nFTENDLLVR	4503635	N1(Deamidated:18O(1))	311725778	0	34.62	2	1223.62	53.9085
High	MVGcDYEIDSnATEDR	51558724	C4(Carbamidomethyl); N11(Deamidated:18O(1))	0	0	34.36	2	1877.75	40.2249
High	LnTTGVSAGcTADLLVGR	21264602	N2(Deamidated:18O(1)); C10(Carbamidomethyl)	298455044	0	34.22	2	1807.9	56.2205
High	IADTnITSIPQGLPPSLTELHLDGNK	19743848	N5(Deamidated:18O(1))	143087272	0	34.14	3	2747.44	69.2013
High	WWHQQTnATQEVVR	291045220	N7(Deamidated:18O(1))	81014524	0	34.01	2	1785.85	40.7848
High	SnFTLTAAR	320461732	N2(Deamidated:18O(1))	3.22561e+07	0	33.96	2	983.504	35.7908
High	TLSELMSQTGHLGLAnASAPSGEQLLR	21264602	N16(Deamidated:18O(1))	347174816	0	33.95	3	2784.41	69.1207
High	nGSLFAFR	88853069	N1(Deamidated:18O(1))	1.43645e+08	0	33.83	2	914.46	59.2585
High	LEnWTDASR	41152506	N3(Deamidated:18O(1))	259194520	0	33.83	2	1094.5	31.6603
High	AENQVnVTcQVR	341914298	N6(Deamidated:18O(1)); C9(Carbamidomethyl)	7.0883e+07	0	33.7	2	1420.67	26.276
High	GcScFSDWQGPGcSVPVPAnQSFWTR	333440461	C2(Carbamidomethyl); C4(Carbamidomethyl); C13(Carbamidomethyl); N20(Deamidated:18O(1))	204134870	0	33.64	3	2990.25	69.7489
High	EQYIHEnYSR	4505891	N7(Deamidated:18O(1))	7461563488	0	33.24	2	1341.59	25.1198
High	ncSAAPQPEPAAGLASYPELR	5453601	N1(Deamidated:18O(1)); C2(Carbamidomethyl)	90257460	0	33.02	2	2202.04	54.8931
High	YnASSFAK	221316593	N2(Deamidated:18O(1))	1.0741e+09	0	32.96	2	890.413	26.289
High	GPLANPIWnVTGFTGR	18860902	N9(Deamidated:18O(1))	20127797	0	32.73	3	1702.88	72.1411
High	IDGGPVILLQAGTPHnLTcR	166295173	N16(Deamidated:18O(1)); C19(Carbamidomethyl)	207290288	0	32.7	3	2135.12	59.7729
High	IGYSnnGSDWK	66864913	N5(Deamidated:18O(1)); N6(Deamidated:18O(1))	188192048	0	32.68	2	1246.54	35.4367
High	DnHTHSDIQVK	72534684	N2(Deamidated:18O(1))	366715360	0	32.54	2	1296.61	15.733
High	RPAPPAAVLGcYLFncTAR	239787919	C11(Carbamidomethyl); N15(Deamidated:18O(1)); C16(Carbamidomethyl)	1.42032e+08	0	32.52	3	2137.06	69.3284
High	cGAnGTIER	310110100	C1(Carbamidomethyl); N4(Deamidated:18O(1))	1.48402e+08	0	32.32	2	980.434	15.6213
High	QPESMnVTR	66932918	N6(Deamidated:18O(1))	135206928	0	32.16	2	1064.49	20.658
High	LVQLFPnDTSLK	14589866	N7(Deamidated:18O(1))	897590656	0	31.68	2	1377.75	59.8793
High	QSTHSIYMFFnTSELR	63025222	N11(Deamidated:18O(1))	0	0	31.41	2	1963.91	67.3413
High	AIGGIDWDSHPFGYnLTLQAK	66346693	N15(Deamidated:18O(1))	1.88384e+08	0	30.96	3	2306.13	70.4023
High	NTNENPQEcFnASK	153252201	C9(Carbamidomethyl); N11(Deamidated:18O(1))	101095888	0	30.85	2	1655.68	26.7887
High	nVTLHcTDGSSR	341913724	N1(Deamidated:18O(1)); C6(Carbamidomethyl)	119342372	0	30.74	2	1349.6	18.7778
High	nSTcLDDSWIHPR	23238208	N1(Deamidated:18O(1)); C4(Carbamidomethyl)	4.30413e+07	0	30.3	2	1603.71	48.0368
High	HVFPHnHTADIQSEVHcIFSPQIEEPSQcPDcVVSALGAK	42741655	N6(Deamidated:18O(1)); C17(Carbamidomethyl); C29(Carbamidomethyl); C32(Carbamidomethyl)	1.25229e+10	0	30.22	4	4544.09	66.3477
High	YFYnnQTK	73760409	N4(Deamidated:18O(1)); N5(Deamidated:18O(1))	366328512	0	30.07	2	1083.48	27.1348
High	ETnFSLASGLEAK	22035692	N3(Deamidated:18O(1))	3.8014e+07	0	29.64	2	1369.67	53.9129
High	IVVYNQPYInYSR	7706387	N10(Deamidated:18O(1))	0	0	28.89	2	1631.83	51.4012
High	GSALHEDIYVLHEnGTLEIPVAqK	302191651	N14(Deamidated:18O(1)); Q23(Deamidated:18O(1))	2.81464e+09	0	28.73	3	2639.35	60.3338
High	MFSQnDTR	16418467	N5(Deamidated:18O(1))	1434500736	0	28.68	2	1001.42	20.5269
High	FnLTETSEAEIHQSFQHLLR	50659080	N2(Deamidated:18O(1))	209424132	0	28.65	3	2403.19	70.7316
High	WFSAGLASnSSWLR	32171249	N9(Deamidated:18O(1))	19718912	0	28.44	2	1584.77	70.5759
High	YHYncSLLDGTQLFTSHDYGAPQEATLGANK	192448443	N4(Deamidated:18O(1)); C5(Carbamidomethyl)	4.65236e+07	0	28.44	4	3474.58	66.6348
High	VncSVPEEK	313760624	N2(Deamidated:18O(1)); C3(Carbamidomethyl)	1.03486e+08	0	27.98	2	1064.48	18.9014
High	nNSMcTTMR	209447096	N1(Deamidated:18O(1)); C5(Carbamidomethyl)	3.25715e+07	0	27.89	2	1117.43	20.752
High	nLTVcPDGALFEQK	4502281	N1(Deamidated:18O(1)); C5(Carbamidomethyl)	2.17457e+08	0	27.76	2	1594.77	56.6274
High	YPHKPEInSTTHPGADLQENFcR	4503635	N8(Deamidated:18O(1)); C22(Carbamidomethyl)	2212533744	0	27.66	4	2714.25	40.9437
High	DnGSYFFR	294862302	N2(Deamidated:18O(1))	3.20785e+07	0	27.6	2	1008.43	48.8683
High	LTSPPEDYPEPEEVPPEVISIYnSTR	4507463	N23(Deamidated:18O(1))	1029067336	0	27.49	3	2961.41	71.8868
High	YSnnSWR	63025222	N3(Deamidated:18O(1)); N4(Deamidated:18O(1))	76470164	0	27.44	2	932.388	21.6705
High	MYnGSVPFEER	170650661	N3(Deamidated:18O(1))	0	0	27.4	2	1331.58	45.1042
High	LGAnGSHIPQTSSVFSIEVYPEDHSELQSVR	294997306	N4(Deamidated:18O(1))	3605009728	0	27.2	4	3386.64	63.2864
High	NLnVTSLGFR	54792100	N3(Deamidated:18O(1))	4.51477e+07	0	27.08	2	1123.6	56.7836
High	nGTGHGnSTHHGPEYMR	11321561	N1(Deamidated:18O(1)); N7(Deamidated:18O(1))	6.13856e+07	0	27.06	2	1857.77	17.0574
High	VAVVQHAPSESVDnASMPPVK	240255535	N14(Deamidated:18O(1))	280971598	0	26.89	3	2165.08	39.9052
High	LGQAPANWYnDTYPLSPPQR	20270339	N10(Deamidated:18O(1))	0	0	26.6	3	2291.1	61.5878
High	LnSSQEDPGTVYQcVVR	320461732	N2(Deamidated:18O(1)); C14(Carbamidomethyl)	7.71598e+07	0	26.57	2	1954.91	48.0387
High	ELISnASDALDK	20149594	N5(Deamidated:18O(1))	111414006	0	26.3	2	1278.63	44.2007
High	ELHHLQEQnVSnAFLDK	4557485	N9(Deamidated:18O(1)); N12(Deamidated:18O(1))	340728232	0	26.14	2	2027.98	47.3213
High	nATSYPPMcTQDPK	68508957	N1(Deamidated:18O(1)); C9(Carbamidomethyl)	18739008256	0	26.03	2	1612.69	30.8017
High	nDTLQEAK	224586817	N1(Deamidated:18O(1))	121528938	0	25.98	2	921.442	15.7178
High	LHNQLLPnVTTVER	218505805	N8(Deamidated:18O(1))	868258177	0	25.81	2	1636.89	49.0858
High	EGSLPGnSTISIR	189217425	N7(Deamidated:18O(1))	400318240	0	25.75	2	1333.68	42.5945
High	LHHHLDHnNTHHFHnDSITPSER	55741750	N8(Deamidated:18O(1)); N15(Deamidated:18O(1))	1221384480	0	25.58	4	2801.27	21.8008
High	TnVSGSIR	40255029	N2(Deamidated:18O(1))	31611807	0	25.56	2	836.437	17.999
High	nITIVTGAPR	4504747	N1(Deamidated:18O(1))	5.76252e+08	0	25.55	2	1044.59	39.2524
High	GNWEnLTSPGPTK	38683827	N5(Deamidated:18O(1))	27613639	0	25.33	2	1403.66	43.5295
High	VPGnQTSTTLK	221316760	N4(Deamidated:18O(1))	57775652	0	25.15	2	1148.6	20.6714
High	YELSLHPnLTSMTFR	61742775	N8(Deamidated:18O(1))	68612354	0	24.55	3	1811.88	65.2845
High	HVLVLPnNSITLDGSR	356640192	N7(Deamidated:18O(1))	0	0	24.43	2	1737.94	54.0378
High	nLScIVNEGK	300244535	N1(Deamidated:18O(1)); C4(Carbamidomethyl)	309296600	0	24.3	2	1136.55	40.0553
High	NTAFnLTcQAVGPPEPVNIFWVQnSSR	66932918	N5(Deamidated:18O(1)); C8(Carbamidomethyl); N24(Deamidated:18O(1))	43457551	0	24.24	3	3052.45	74.7396
High	LQLDcRPLEGnSTVTGQPR	13899338	C5(Carbamidomethyl); N11(Deamidated:18O(1))	2.51769e+08	0	24.14	3	2144.06	44.5711
High	nGTHFDIDK	302191651	N1(Deamidated:18O(1))	304635352	0	24.08	2	1049.48	26.324
High	YHYnGTFEDGK	192448443	N4(Deamidated:18O(1))	124532220	0	24.06	2	1333.56	28.3028
High	ISVQVHnATcTVR	66932918	N7(Deamidated:18O(1)); C10(Carbamidomethyl)	105825656	0	24.04	2	1487.75	29.5492
High	WGQncScHHGGYYNcEDK	119360348	N4(Deamidated:18O(1)); C5(Carbamidomethyl); C7(Carbamidomethyl); C15(Carbamidomethyl)	139301030	0	24	2	2274.83	24.5755
High	RnMTQGR	4506547	N2(Deamidated:18O(1))	46031031	0	23.75	2	865.42	10.9353
High	HnFTASLLTLR	30089937	N2(Deamidated:18O(1))	84606332	0	23.58	2	1275.69	57.3593
High	DFEDLYTPVnGSIVIVR	189458817	N10(Deamidated:18O(1))	565951184	0	23.43	2	1939.99	71.7164
High	cHEGnGTFEcGAcR	19743823	C1(Carbamidomethyl); N5(Deamidated:18O(1)); C10(Carbamidomethyl); C13(Carbamidomethyl)	133122928	0	23.29	3	1657.6	20.4709
High	HVVYWnSSNPR	100913200	N6(Deamidated:18O(1))	67879423	0	22.97	3	1361.65	30.7559
High	FnLSQIPEGEVVTAAEFR	4502425	N2(Deamidated:18O(1))	1.45267e+08	0	22.73	2	2010.01	71.2066
High	SWPAVGncSSALR	11321561	N7(Deamidated:18O(1)); C8(Carbamidomethyl)	231549672	0	22.56	2	1407.66	47.1757
High	nNSADWIQLEK	27436940	N1(Deamidated:18O(1))	2.79864e+07	0	22.32	2	1320.63	52.5889
High	VQQVGHYPPAnSSLSSR	30089937	N11(Deamidated:18O(1))	36057179	0	22.27	2	1829.9	29.1439
High	LASPPSQGEVPPGPLPEAVLALYnSTR	63025222	N24(Deamidated:18O(1))	868235600	0	22.26	3	2763.45	76.974
High	nQSLPSSER	68161541	N1(Deamidated:18O(1))	4.04095e+08	0	22.17	2	1020.49	17.4157
High	VVTVAALGTnISIHKDEIGK	154146262	N10(Deamidated:18O(1))	73732204	0	21.97	2	2068.15	54.8736
High	QPVSPVIHPPVSYnDTAPR	17136148	N14(Deamidated:18O(1))	58572022	0	21.23	3	2077.06	46.5947
High	GPTnNTcVVR	27477134	N4(Deamidated:18O(1)); C7(Carbamidomethyl)	58808874	0	21.2	2	1120.53	19.5559
High	WEPFGYnVTR	157419150	N7(Deamidated:18O(1))	176332904	0	20.9	2	1271.59	57.1476
High	EINSLnLTESHNSR	119395742	N6(Deamidated:18O(1))	0	0	20.67	2	1616.77	31.9121
High	nLHQSnTSR	126012571	N1(Deamidated:18O(1)); N6(Deamidated:18O(1))	7.33376e+07	0	20.53	2	1062.49	12.2523
High	LLEPDKEMENFYVFHnGSLVIESPR	32469517	N16(Deamidated:18O(1))	74965176	0	20.46	3	2966.44	69.7735
High	nLSMPLLPADFHK	73858566	N1(Deamidated:18O(1))	148837326	0	19.84	3	1485.76	64.6964
High	TVAANTPFnLScQAQGPPEPVDLLWLQDAVPLATAPGHGPQR	21536468	N9(Deamidated:18O(1)); C12(Carbamidomethyl)	83353503	0	19.77	4	4437.21	77.027
High	nFTSPnGTIESPGFPEK	41872557	N1(Deamidated:18O(1)); N6(Deamidated:18O(1))	90195265	0	19.4	2	1827.86	53.824
High	GLLYAASHSGVVQVPMAncSLYR	39777608	N18(Deamidated:18O(1)); C19(Carbamidomethyl)	103776611	0	19.39	3	2496.22	64.7249
High	SGAVnSSAAR	21264359	N5(Deamidated:18O(1))	5.48786e+07	0	19.24	2	922.444	11.7029
High	GnSTHGcSSEETFLIDcR	53829379	N2(Deamidated:18O(1)); C7(Carbamidomethyl); C17(Carbamidomethyl)	43280561	0	19.07	2	2072.85	45.257
High	WQMnFTVR	4504957	N4(Deamidated:18O(1))	1.16342e+08	0	18.64	2	1084.51	58.1806
High	GYVEGVHnSSIALSDcFGLR	4501915	N8(Deamidated:18O(1)); C16(Carbamidomethyl)	1.15572e+07	0	18.57	3	2184.03	63.8594
High	VGnHTAEGTGTNK	82659083	N3(Deamidated:18O(1))	48311884	0	18.41	2	1288.6	11.1098
High	KIPAInqTITEANEK	145309326	N6(Deamidated:18O(1)); Q7(Deamidated:18O(1))	0	0	18.41	2	1675.89	40.8903
High	GVnVTMPAQPGTPPLSSTQLQIDPSLHEFQLVDLSR	126012571	N3(Deamidated:18O(1))	1.75445e+08	0	18.21	3	3875.98	73.0567
High	QTPEYQnESSR	4557010	N7(Deamidated:18O(1))	25618473	0	17.88	2	1341.58	17.4215
High	EQMQDALGNnSSFHHR	4557369	N10(Deamidated:18O(1))	36296374	0	17.34	4	1873.81	30.6796
High	SFMVnWTHAPGNVEK	55743096	N5(Deamidated:18O(1))	2.68469e+07	0	17.32	3	1719.8	55.4547
High	TLnSTSPFPSK	21536376	N3(Deamidated:18O(1))	0	0	16.55	2	1181.59	34.2679
High	ALHALnVTWR	50659093	N6(Deamidated:18O(1))	39551780	0	16.04	2	1183.65	49.7172
High	VLLGnEScTLTLSESTMnTLK	42741655	N5(Deamidated:18O(1)); C8(Carbamidomethyl); N18(Deamidated:18O(1))	3.17034e+09	0	15.99	3	2317.15	74.84
High	QnITNQLEK	8923855	N2(Deamidated:18O(1))	35183764	0	15.37	2	1090.56	27.1079
High	VGEEYQELQLDGFDNESSnK	194097398	N19(Deamidated:18O(1))	0	0	12.43	2	2304	56.7496
High	DQcIVDDITYnVnDTFHK	47132549	C3(Carbamidomethyl); N11(Deamidated:18O(1)); N13(Deamidated:18O(1))	6931695168	0	12.26	3	2202.98	60.3782
High	nSSLGDAINK	5454058	N1(Deamidated:18O(1))	94405140	0	12.21	2	1021.5	25.7795
High	AnLTGWDPQK	27597078	N2(Deamidated:18O(1))	58796104	0	11.94	2	1132.55	41.0119
High	KEcYYNLNDASLcDnVLAPnVTK	261337165	C3(Carbamidomethyl); C13(Carbamidomethyl); N15(Deamidated:18O(1)); N20(Deamidated:18O(1))	3.08901e+08	0	11.92	2	2707.26	57.9326
High	YHYnGTFLDGTLFDSSHnR	33469985	N4(Deamidated:18O(1)); N18(Deamidated:18O(1))	2.49141e+08	0	11.88	2	2250.01	60.7478
High	TVLTPATNHMGnVTFTIPAnR	115298678	N12(Deamidated:18O(1)); N20(Deamidated:18O(1))	6366890384	0	11.7	2	2261.15	57.0529
High	FDTHEYRnESR	209447096	N8(Deamidated:18O(1))	2.79362e+07	0	10.08	2	1456.63	20.6597
High	KVcqDcPLLAPLnDTR	156523970	C3(Carbamidomethyl); Q4(Deamidated:18O(1)); C6(Carbamidomethyl); N13(Deamidated:18O(1))	23593150	0	9.57	3	1905.92	55.146
High	DPNSGFVFNLNPLnSSqGYnVSGIGK	119964726	N14(Deamidated:18O(1)); Q17(Deamidated:18O(1)); N20(Deamidated:18O(1))	171038664	0	8.95	3	2734.3	73.6429
High	YVQDQVAAPFqLSnHTGR	261337165	Q11(Deamidated:18O(1)); N14(Deamidated:18O(1))	1031003328	0	8.82	3	2037	49.1769
High	nTTWQAGHNFYnVDMSYLK	4503139	N1(Deamidated:18O(1)); N12(Deamidated:18O(1))	2246494130	0	8.43	2	2295.03	64.2298
High	AWGTPcEMcPAVnTSEYK	281485550	C6(Carbamidomethyl); C9(Carbamidomethyl); N13(Deamidated:18O(1))	0	0	6.94	2	2103.87	53.0052
High	TVRPQcEVcETHSFSFHPMAGcEGcncSR	189217425	C6(Carbamidomethyl); C9(Carbamidomethyl); C22(Carbamidomethyl); C25(Carbamidomethyl); N26(Deamidated:18O(1)); C27(Carbamidomethyl)	4.2754e+07	0	6.42	3	3503.38	44.514
High	GcSSSTSVLLTLDNnVVnGSSPAIR	40317626	C2(Carbamidomethyl); N15(Deamidated:18O(1)); N18(Deamidated:18O(1))	2.26568e+09	0	5.97	3	2554.26	68.0678
High	GSVALVIHnITAqEnGTYR	308522730	N9(Deamidated:18O(1)); Q13(Deamidated:18O(1)); N15(Deamidated:18O(1))	2.42438e+07	0	5.84	3	2052.05	64.5059
High	LHTFESHKDEIFQVHWSPHnETILASSGTDR	4506439	N20(Deamidated:18O(1))	157492692	0	5.59	3	3621.74	54.425
High	VWQGHAnASFcPHGYGcR	21264602	N7(Deamidated:18O(1)); C11(Carbamidomethyl); C17(Carbamidomethyl)	186454332	0	5.44	4	2106.89	36.8807
High	ELSEYnATAIK	111118978	N6(Deamidated:18O(1))	30616134	0	5.34	2	1241.61	36.5124
High	YHVLHInTTK	197382758	N7(Deamidated:18O(1))	24768529	0	4.86	3	1228.66	28.8322
High	GILnATISVAEInHPVTTYK	315138990	N4(Deamidated:18O(1)); N13(Deamidated:18O(1))	0	0	4.1	3	2147.16	65.2521
High	SGGnATLQVDSWPVNER	21166382	N4(Deamidated:18O(1))	1.09599e+08	0	3.08	2	1832.86	53.8729
High	AVSSFDPEIDLSnQSGR	157419150	N13(Deamidated:18O(1))	39180116	0	2.87	2	1824.85	54.4706
High	AGFEAVEnGTVcR	111118978	N8(Deamidated:18O(1)); C12(Carbamidomethyl)	146948754	0	1.68	2	1412.64	39.8345
High	EGANDFVVTFnTSHLQK	28610151	N11(Deamidated:18O(1))	3.26067e+07	0	1.45	3	1909.92	56.656
High	YSAHSSHVTNVSFTHnDSHLISTGGK	223029510	N16(Deamidated:18O(1))	120799804	0	0.45	3	2786.32	33.9902
High	TMFPnLTDVR	295849303	N5(Deamidated:18O(1))	287069728	0.000139	25.06	2	1196.59	58.6438
High	DHPnATVWR	323362946	N4(Deamidated:18O(1))	1.45562e+08	0.000139	19.36	2	1098.52	27.1061
High	GDKnVTMGQSSAR	17978489	N4(Deamidated:18O(1))	3.24554e+07	0.000139	19.01	3	1353.63	15.4497
High	ILnQTADMLqLASK	6912236	N3(Deamidated:18O(1)); Q10(Deamidated:18O(1))	507374480	0.000139	8.27	2	1551.82	59.1065
High	HSnYTLPLEESMLYSISR	20302038	N3(Deamidated:18O(1))	0	0.000139	7.03	2	2143.03	71.1964
High	AInDTAAR	13435366	N3(Deamidated:18O(1))	129004534	0.00054	56.38	2	834.424	14.8249
High	DAnLTGLSDNK	4826904	N3(Deamidated:18O(1))	246068195	0.00054	34.45	2	1150.55	29.3653
High	SnISILR	14589889	N2(Deamidated:18O(1))	1081451584	0.00054	34.22	2	805.466	37.3587
High	TVPPMVnVTR	294660768	N7(Deamidated:18O(1))	7.28349e+07	0.00054	33.24	2	1116.6	39.0324
High	InGTHAR	221316593	N2(Deamidated:18O(1))	44971818	0.00054	32.35	2	771.399	10.6769
High	GYnVTYWR	221316760	N3(Deamidated:18O(1))	3.38839e+07	0.00054	25.89	2	1061.49	47.4118
High	GHTLTLnFTR	112380628	N7(Deamidated:18O(1))	44902858	0.00054	23.16	3	1162.61	45.1061
High	SnLTVLR	20127446	N2(Deamidated:18O(1))	33810627	0.00054	21.31	2	805.466	32.2557
High	nATLVNEADKLR	157266300	N1(Deamidated:18O(1))	38649703	0.00054	16.06	2	1346.71	42.3097
High	LSFGSnSSDFK	40255043	N6(Deamidated:18O(1))	9.91247e+06	0.00054	14.71	2	1191.54	43.708
High	nATLAEQAK	5453832	N1(Deamidated:18O(1))	1495276000	0.00054	14.34	2	948.489	17.0895
High	EnYSHHTQDDR	4507353	N2(Deamidated:18O(1))	8.89749e+06	0.00054	2.76	2	1404.57	12.0751
High	LnLSEnYTLSISNAR	343168772	N2(Deamidated:18O(1)); N6(Deamidated:18O(1))	4.42466e+07	0.000674	1.46	2	1700.85	62.7989
High	SLSnSTAR	32454741	N4(Deamidated:18O(1))	1.21166e+09	0.000804	41.27	2	838.416	13.627
High	KInSSLQLPDR	39777608	N3(Deamidated:18O(1))	135995012	0.000804	13.81	3	1273.7	36.4728
High	DLEITnATLQSEEDSR	11641261	N6(Deamidated:18O(1))	166172584	0.000804	10.92	2	1823.85	50.7371
High	cRDGTcIGnSSR	126012562	C1(Carbamidomethyl); C6(Carbamidomethyl); N9(Deamidated:18O(1))	2.32223e+07	0.000929	11.71	2	1385.58	14.9554
High	InATDADEPNTLnSK	116534898	N2(Deamidated:18O(1)); N13(Deamidated:18O(1))	871797632	0.000929	1.7	2	1608.75	27.8503
High	LVHHnVTR	157276593	N5(Deamidated:18O(1))	104798560	0.00106	9.99	3	978.535	12.3691
High	AcMnETR	164519138	C2(Carbamidomethyl); N4(Deamidated:18O(1))	9.35937e+07	0.001173	42.42	2	884.35	13.4841
High	InLTWHK	4758598	N2(Deamidated:18O(1))	250225848	0.001173	34.93	2	914.497	38.2474
High	nATTPLWR	5729941	N1(Deamidated:18O(1))	95235882	0.001173	29.44	2	961.503	42.0075
High	GTDnITVR	45594240	N4(Deamidated:18O(1))	1.62462e+07	0.001173	21.27	2	878.448	21.0864
High	InTTADEK	4557251	N2(Deamidated:18O(1))	87584900	0.001173	18.43	2	894.431	13.2013
High	NPcTSEqncTSPFSYK	19743823	C3(Carbamidomethyl); Q7(Deamidated:18O(1)); N8(Deamidated:18O(1)); C9(Carbamidomethyl)	896843142	0.001173	5.14	2	1925.79	39.2796
High	MnVTWR	15147240	N2(Deamidated:18O(1))	3.61619e+07	0.001276	45.71	2	809.386	36.4746
High	FFnFSWR	164519138	N3(Deamidated:18O(1))	2.34336e+07	0.001276	38.98	2	1006.47	68.797
High	ALVnFTR	126012571	N4(Deamidated:18O(1))	805333776	0.001276	35.62	2	823.455	41.5409
High	NLnFSTR	302191651	N3(Deamidated:18O(1))	785872000	0.001276	30.15	2	854.425	30.6139
High	DTFVnASR	73858568	N5(Deamidated:18O(1))	166872584	0.001276	28.16	2	912.43	23.6917
High	SPTnTTPHVPAEGPELI	51873067	N4(Deamidated:18O(1))	2.77918e+07	0.001276	19.77	2	1762.88	54.6488
High	nLTFEGPLPEK	321267600	N1(Deamidated:18O(1))	205938232	0.001276	16.63	2	1247.64	52.5968
High	LnGSITSPGWPK	4502421	N2(Deamidated:18O(1))	562276976	0.001276	15.08	2	1259.65	47.0436
High	NIETnYTR	5729772	N5(Deamidated:18O(1))	116442704	0.001276	10.32	2	1013.48	24.8916
High	nSTVMSR	18765694	N1(Deamidated:18O(1))	8.16822e+07	0.001401	38.86	2	797.373	14.671
High	LFGnYSR	5454058	N4(Deamidated:18O(1))	102788288	0.001526	22.05	2	859.418	32.0324
High	SLLEFnTTVScDQQGTnHR	119964726	N6(Deamidated:18O(1)); C11(Carbamidomethyl); N17(Deamidated:18O(1))	206716792	0.001526	3.98	2	2213.02	50.8525
High	nTTSYVLR	153946395	N1(Deamidated:18O(1))	394882840	0.00177	27.64	2	956.493	30.6113
High	LAnVSER	254028242	N3(Deamidated:18O(1))	3.42282e+07	0.00177	22.14	2	791.413	17.0946
High	GnGSRPSSPEEVK	55743096	N2(Deamidated:18O(1))	8.0487e+07	0.00177	16.76	2	1346.64	15.8292
High	NVFnETK	27262667	N4(Deamidated:18O(1))	2645391872	0.001889	31.88	2	854.413	25.1018
High	nQTAEKEEFEHQqK	5729877	N1(Deamidated:18O(1)); Q13(Deamidated:18O(1))	1.9906e+08	0.001889	10.74	2	1751.8	20.0293
High	GnVSAcAR	4557541	N2(Deamidated:18O(1)); C6(Carbamidomethyl)	1.62738e+07	0.002011	21.27	2	837.374	12.3646
High	AFEnVTDLQWLILDHnLLENSK	4505047	N4(Deamidated:18O(1)); N16(Deamidated:18O(1))	222292492	0.002011	14.03	2	2618.33	76.849
High	VLHnGTLAELQGLPHIR	5729718	N4(Deamidated:18O(1))	0	0.002011	7.15	4	1871.04	56.3315
High	nYTIFYR	300244535	N1(Deamidated:18O(1))	44302623	0.002867	26.44	2	979.477	51.4559
High	nISQDLEK	145309326	N1(Deamidated:18O(1))	328042800	0.003468	30.22	2	949.473	28.8212
High	LHnETR	380503846	N3(Deamidated:18O(1))	0	0.003712	26	2	772.385	10.4374
High	nQTNLER	29550838	N1(Deamidated:18O(1))	8.66888e+09	0.004308	33.01	2	877.426	14.5483
High	nMTISR	223468595	N1(Deamidated:18O(1))	5.70808e+07	0.004785	34.77	2	724.352	19.8412
High	nITLTWR	167857788	N1(Deamidated:18O(1))	32674158	0.004785	34.5	2	906.493	53.7793
High	NLnMSR	231563300	N3(Deamidated:18O(1))	1.21338e+08	0.005743	35.07	2	737.349	18.8282
High	FVnDTK	73747889	N3(Deamidated:18O(1))	201867768	0.005743	24.18	2	726.354	14.2786
High	nFTMNEK	4503987	N1(Deamidated:18O(1))	358427775	0.00586	7.68	2	886.386	24.7357
High	RGnISAVAVR	157694524	N3(Deamidated:18O(1))	110954048	0.006093	19.29	2	1045.6	23.0717
High	EAPnISR	5031613	N4(Deamidated:18O(1))	4.05077e+07	0.008114	17.01	2	789.398	17.2313
High	EEAMLYHnQTAELR	5454038	N8(Deamidated:18O(1))	0	0.009163	3.36	2	1707.78	39.1469
High	nYTLWR	22538442	N1(Deamidated:18O(1))	4.1205e+08	0.009506	24.58	2	855.423	48.5042
High	GTAGNALMDGASQLMGEnR	296080754	N18(Deamidated:18O(1))	216734712	0	92.37	2	1895.85	63.7746
High	cDQcEENYFYnR	145309326	C1(Carbamidomethyl); C4(Carbamidomethyl); N11(Deamidated:18O(1))	1514799838	0	69.06	2	1700.62	40.8574
High	LGIYADVGnK	4504009	N9(Deamidated:18O(1))	619690368	0	65.19	2	1052.55	40.3685
High	AGLQAFFQVQEcnK	4557485	C12(Carbamidomethyl); N13(Deamidated:18O(1))	550405500	0	64.25	2	1642.78	67.3602
High	GQTEIQVNcPPAVTEnK	33239443	C9(Carbamidomethyl); N16(Deamidated:18O(1))	1151139804	0	64.19	2	1887.9	37.9955
High	MSVINFEcnK	119964726	C8(Carbamidomethyl); N9(Deamidated:18O(1))	1673311136	0	61.09	2	1244.55	49.1935
High	ADDcALPYLGAIcYcDLFcnR	324711034	C4(Carbamidomethyl); C13(Carbamidomethyl); C15(Carbamidomethyl); C19(Carbamidomethyl); N20(Deamidated:18O(1))	103868828	0	58.4	2	2570.06	75.9139
High	AAGTLEDVYnR	304571945	N10(Deamidated:18O(1))	2.64192e+08	0	56.2	2	1211.58	36.4126
High	IGGIWTWVGTnK	262206315	N11(Deamidated:18O(1))	149529236	0	56.04	2	1334.7	68.4053
High	DDFFGHYAcDQNGnK	4557679	C9(Carbamidomethyl); N14(Deamidated:18O(1))	324197736	0	54.32	2	1790.7	42.4909
High	FGcEIEnnR	4502337	C3(Carbamidomethyl); N7(Deamidated:18O(1)); N8(Deamidated:18O(1))	71058212	0	54.3	2	1144.47	26.7524
High	GEPSNEPSTETnK	55741750	N12(Deamidated:18O(1))	162175264	0	49.44	2	1392.6	14.3061
High	LNSAPVEGYSEHVGnK	109633046	N15(Deamidated:18O(1))	82280684	0	46.53	3	1703.81	30.8042
High	DIYTFDGALnK	38683836	N10(Deamidated:18O(1))	1.14156e+07	0	44.48	2	1259.61	52.5592
High	AKPQGQWAEDVLGnK	294660768	N14(Deamidated:18O(1))	209888468	0	41.45	3	1643.83	46.0734
High	FEVLTDLAnK	63003905	N9(Deamidated:18O(1))	53603762	0	40.73	2	1152.6	55.609
High	SYAGFLTVnK	83641874	N9(Deamidated:18O(1))	302162840	0	39.97	2	1102.56	50.7689
High	GQFFPSEDLQEQIYLnR	7656967	N16(Deamidated:18O(1))	0	0	39.61	2	2087	68.1846
High	EHYLSSVnK	113722116	N8(Deamidated:18O(1))	1.53594e+08	0	35.26	2	1079.52	22.0284
High	DLQSLEDILHQVEnK	70906437	N14(Deamidated:18O(1))	143088932	0	33.07	3	1783.9	73.9012
High	cGLVPVLAENYnK	4557871	C1(Carbamidomethyl); N12(Deamidated:18O(1))	167292496	0	32.95	2	1479.74	70.8849
High	LSWTFLnK	38638698	N7(Deamidated:18O(1))	1.52736e+07	0	32.53	2	1011.54	63.6019
High	GSQWSDIEEFcnR	10835143	C11(Carbamidomethyl); N12(Deamidated:18O(1))	894191019	0	30.81	2	1630.67	55.8508
High	DHLLLPATTHnK	56786157	N11(Deamidated:18O(1))	99227085	0	28.96	3	1362.72	29.455
High	MDGSLNFnR	4503689	N8(Deamidated:18O(1))	26574573	0	28.34	2	1056.47	37.2197
High	DLEAEHVEVEDTTLnR	73622130	N15(Deamidated:18O(1))	2.50969e+07	0	28.16	2	1872.9	43.358
High	TFYWDFYTnR	4505821	N9(Deamidated:18O(1))	2.56762e+07	0	27.37	2	1415.61	68.4597
High	FGYILHTDnR	21264359	N9(Deamidated:18O(1))	2.57915e+08	0	27.2	2	1238.6	40.8263
High	RNDAGSYEcEIQnPASAnR	40255013	C9(Carbamidomethyl); N13(Deamidated:18O(1)); N18(Deamidated:18O(1))	0	0	25.89	2	2157.94	34.5289
High	SLHVPGLnK	21536468	N8(Deamidated:18O(1))	734768672	0	22.91	3	967.545	37.6791
High	VEQVVKPPQnK	113415639	N10(Deamidated:18O(1))	511960160	0	22.25	2	1268.71	20.2282
High	VTAQGPGLEPSGNIAnK	116063573	N16(Deamidated:18O(1))	1.03199e+08	0	20.6	2	1655.85	34.1063
High	DGSSVTGYnK	15147240	N9(Deamidated:18O(1))	24739089	0	4.46	2	1030.46	17.6765
High	TFLHYDcGnK	126723295	C7(Carbamidomethyl); N9(Deamidated:18O(1))	3.03308e+07	0	4.04	3	1257.54	31.6214
High	SPHRPILQAGLPAnK	13186236	N14(Deamidated:18O(1))	9.13175e+06	0	3.96	2	1601.9	31.6474
High	YAVYWnR	27894381	N6(Deamidated:18O(1))	7.90008e+07	0.000139	27.14	2	974.461	44.0599
High	TcHESYnR	24497519	C2(Carbamidomethyl); N7(Deamidated:18O(1))	313771392	0.000139	24.78	3	1069.42	11.6587
High	VIQTFnR	5454048	N6(Deamidated:18O(1))	77083049	0.000804	40.27	2	880.477	26.216
High	VTYQNHnK	221316760	N7(Deamidated:18O(1))	1.68143e+07	0.000929	24.53	2	1006.48	11.3716
High	GFDPDcnK	7656967	C6(Carbamidomethyl); N7(Deamidated:18O(1))	4.30407e+07	0.001173	22.04	2	955.373	20.4004
High	EQYTIInR	300244535	N7(Deamidated:18O(1))	320972456	0.001526	18.98	2	1039.53	32.2105
High	LKPLFnK	333440434	N6(Deamidated:18O(1))	143443732	0.002132	25.46	2	862.527	31.7208
High	IYIPLnK	24638433	N6(Deamidated:18O(1))	53479241	0.004308	17.5	2	863.511	45.6257
High	EWLPLnR	333440461	N6(Deamidated:18O(1))	837946080	0.005743	18.16	2	930.492	53.0144
High	DYYLnK	164519138	N5(Deamidated:18O(1))	1.9886e+07	0.00667	22.4	2	818.381	27.7294

## Sheet: HCCLM3_HILIC_8
	N-glycopeptides	Protein Group Accessions	Modifications	Precursor Area	p-Value	IonScore	Charge	MH+ [Da]	RT [min]
High	InSSVTDIEEIIGVR	66346693	N2(Deamidated:18O(1))	1.18244e+09	0	125.42	2	1647.87	73.0273
High	AALAAFNAQNnGSNFQLEEISR	156523970	N11(Deamidated:18O(1))	4776730782	0	118.56	2	2368.14	63.808
High	EPGSnVTMSVDAEcVPMVR	5031863	N5(Deamidated:18O(1)); C14(Carbamidomethyl)	19669844905	0	118.49	2	2080.92	57.8086
High	WncSTVDnTSVFGR	371502087	N2(Deamidated:18O(1)); C3(Carbamidomethyl); N8(Deamidated:18O(1))	3.86458e+07	0	115.43	2	1648.71	53.1889
High	TAnDTSTEAYNLLLR	145309326	N3(Deamidated:18O(1))	3547529304	0	114.79	2	1684.83	60.178
High	SInVTGQGFSLIQR	149363636	N3(Deamidated:18O(1))	4.02341e+07	0	112.44	2	1522.81	59.0726
High	EnLTAPGSDSAVFFEQGTTR	4557485	N2(Deamidated:18O(1))	19581670272	0	108.32	2	2129.99	57.9575
High	EQnYSDDVLANMISEPR	209915573	N3(Deamidated:18O(1))	296949562	0	107.54	2	1983.88	65.7976
High	AnQSWEDSNTDLVPAPAVR	153792495	N2(Deamidated:18O(1))	8598937856	0	107.44	2	2072.98	53.357
High	DINSQQELQnITTDTR	109633039	N10(Deamidated:18O(1))	468398816	0	105.98	2	1878.9	50.7983
High	YnATVYSQAAnGTEGQPQAIEFR	148728160	N2(Deamidated:18O(1)); N11(Deamidated:18O(1))	2.1166e+08	0	105.11	2	2521.16	54.1885
High	NIQNnVScYLEGK	4557040	N5(Deamidated:18O(1)); C8(Carbamidomethyl)	161384416	0	103.84	2	1541.72	58.0804
High	RHEEGHmLncTcFGQGR	47132549	M7(Oxidation); N9(Deamidated:18O(1)); C10(Carbamidomethyl); C12(Carbamidomethyl)	17661262080	0	102.42	2	2107.88	23.9956
High	YLGnATAIFFLPDEGK	50363217	N4(Deamidated:18O(1))	33452266240	0	101.09	2	1758.88	75.4032
High	FVGTPEVnQTTLYQR	4507509	N8(Deamidated:18O(1))	119981772736	0	101.02	2	1755.88	49.3215
High	LAnLTQGEDQYYLR	355594753	N3(Deamidated:18O(1))	106206658560	0	100.82	2	1686.82	53.2846
High	YLPVnSSLLTSDcSER	154146262	N5(Deamidated:18O(1)); C13(Carbamidomethyl)	913604672	0	100.37	2	1843.86	56.1572
High	IDSTGnVTNELR	333440461	N6(Deamidated:18O(1))	1713251648	0	98.88	2	1321.65	35.3901
High	KVcQDcPLLAPLnDTR	156523970	C3(Carbamidomethyl); C6(Carbamidomethyl); N13(Deamidated:18O(1))	1780423936	0	96.57	2	1902.93	54.7329
High	GTFTDcALAnMTEQIR	115527070	C6(Carbamidomethyl); N10(Deamidated:18O(1))	762450640	0	95.89	2	1830.83	67.2394
High	nFTSPnGTIESPGFPEK	41872557	N1(Deamidated:18O(1)); N6(Deamidated:18O(1))	548119512	0	95.75	2	1827.85	53.894
High	VTTYcnETMTGWVHDVLGR	189083844	C5(Carbamidomethyl); N6(Deamidated:18O(1))	1036772128	0	95.54	2	2242.02	72.0415
High	EDAQInTTIGSVTAQDPDAAR	4826673	N6(Deamidated:18O(1))	819383290	0	94.65	2	2176.02	49.6686
High	LNLSEnYTLSISNAR	343168772	N6(Deamidated:18O(1))	1.23207e+08	0	94.59	2	1697.86	61.7727
High	QYLSYETLYAnGSR	6005882	N11(Deamidated:18O(1))	402667314	0	94.18	2	1667.78	55.0043
High	FVAcQMELLHSnGSQR	18426875	C4(Carbamidomethyl); N12(Deamidated:18O(1))	6.75341e+08	0	93.41	2	1879.87	47.4909
High	VNVVnSTLAEVHWDPVPLK	302191651	N5(Deamidated:18O(1))	2402049184	0	93.02	2	2120.13	71.954
High	DnATEEEILVYLEK	11386147	N2(Deamidated:18O(1))	1.03968e+09	0	92.83	2	1668.81	71.7045
High	IVSPEPGGAVGPnLTcR	166235138	N13(Deamidated:18O(1)); C16(Carbamidomethyl)	1127290568	0	92.34	2	1726.87	44.3403
High	LDAPTNLQFVnETDSTVLVR	47132549	N11(Deamidated:18O(1))	3330781216	0	91.71	3	2235.14	65.6047
High	TILVDNNTWnNTHISR	22749415	N10(Deamidated:18O(1))	66701227	0	90.23	2	1900.94	48.2052
High	VQGnSTLLHITDLQAR	55953135	N4(Deamidated:18O(1))	4.85708e+07	0	89.71	2	1768.95	54.8476
High	nQSLVQDMDSMVR	229091322	N1(Deamidated:18O(1))	166834014	0	89.69	2	1525.69	65.5556
High	DIVEYYNDSnGSHVLQGR	4502337	N10(Deamidated:18O(1))	623724735	0	89.65	2	2068.95	49.0063
High	MDGASnVTcINSR	62739186	N6(Deamidated:18O(1)); C9(Carbamidomethyl)	7498136432	0	89.38	2	1427.61	30.0882
High	AFnSTLPTMAQMEK	48255943	N3(Deamidated:18O(1))	16589350067	0	88.64	2	1571.73	56.6563
High	LGQAPANWYnDTYPLSPPQR	20270339	N10(Deamidated:18O(1))	1.23476e+09	0	88.53	2	2291.1	62.7363
High	LGDVEVNAGQnATFQcIATGR	18860902	N11(Deamidated:18O(1)); C16(Carbamidomethyl)	277848467	0	88.43	2	2224.07	56.6102
High	AVLVNnITTGER	29550838	N6(Deamidated:18O(1))	6547097014	0	87.96	2	1289.7	41.355
High	IDFSGSQDnLTITMHR	5453613	N9(Deamidated:18O(1))	102803766	0	87.22	2	1837.86	54.0262
High	IAVDWESLGYnITR	18860902	N11(Deamidated:18O(1))	1230292032	0	86.72	2	1639.82	71.7078
High	VWnSTFIEDYR	4504747	N3(Deamidated:18O(1))	368559063	0	86.63	2	1432.66	60.9683
High	TASnLTVSVLEAEGVFEK	227430301	N4(Deamidated:18O(1))	4.17811e+08	0	86.06	2	1896.97	72.0995
High	MDPPcTnTTAASTYLNNPYVR	189163485	C5(Carbamidomethyl); N7(Deamidated:18O(1))	652468377	0	85.47	2	2389.07	57.4505
High	ALGFEnATQALGR	5031863	N6(Deamidated:18O(1))	116485625856	0	85.08	3	1350.69	55.0644
High	LPPGLLAnFTLLR	16418467	N8(Deamidated:18O(1))	3.33374e+08	0	85.05	2	1427.85	77.1119
High	IPcSQPPQIEHGTInSSR	62739186	C3(Carbamidomethyl); N15(Deamidated:18O(1))	15460810752	0	84.65	2	2023.97	34.2943
High	LnASLPALLLIR	17136148	N2(Deamidated:18O(1))	3332886067	0	84.57	2	1296.81	76.0088
High	AQLLQGLGFnLTER	73858564	N10(Deamidated:18O(1))	539493904	0	84.34	2	1562.84	70.7074
High	VASVININPnTTHSTGScR	4504957	N10(Deamidated:18O(1)); C18(Carbamidomethyl)	1596987424	0	84.06	2	2030.98	38.1899
High	HNnDTQHIWESDSNEFSVIADPR	4507677	N3(Deamidated:18O(1))	1.43248e+09	0	83.18	3	2714.2	57.71
High	AQTLAMnVTNFWK	167857788	N7(Deamidated:18O(1))	6.01816e+07	0	83.16	2	1526.76	72.0017
High	TPMTnSSIQFLDNAFR	4504061	N5(Deamidated:18O(1))	379003992	0	83.02	2	1844.87	72.0981
High	IIISPEEnVTLTcTAENQLER	343168772	N8(Deamidated:18O(1)); C13(Carbamidomethyl)	6.13713e+08	0	82.31	2	2433.2	66.6301
High	LGDcISEDSYPDGnITWYR	343168772	C4(Carbamidomethyl); N14(Deamidated:18O(1))	4.02424e+09	0	81.85	2	2263.97	61.8228
High	AYLLPAPPAPGnASESEEDR	62243068	N12(Deamidated:18O(1))	11599726172	0	81.76	3	2086.98	52.0857
High	GPLANPIWnVTGFTGR	18860902	N9(Deamidated:18O(1))	538906572	0	81.6	2	1702.88	72.2091
High	EIPAnGTDIVYDMK	5453872	N5(Deamidated:18O(1))	2.06301e+08	0	80.78	2	1568.73	54.5238
High	KInSSLQLPDR	39777608	N3(Deamidated:18O(1))	780582784	0	80.76	2	1273.7	37.0607
High	DAGVVcTnETR	5031863	C6(Carbamidomethyl); N8(Deamidated:18O(1))	2.06235e+10	0	80.73	2	1224.53	21.4067
High	GYVEGVHnSSIALSDcFGLR	4501915	N8(Deamidated:18O(1)); C16(Carbamidomethyl)	1.08016e+09	0	80.28	2	2184.02	62.1014
High	VnASTTEPnSTVEQSALMR	167614504	N2(Deamidated:18O(1)); N9(Deamidated:18O(1))	2015844882	0	80.27	2	2040.95	44.9399
High	SFDDHFQHLLnDSER	167001141	N11(Deamidated:18O(1))	5.501e+09	0	80.21	2	1862.82	54.6317
High	QYNPILSMLTnQTGEAGR	9845238	N11(Deamidated:18O(1))	157340688	0	79.87	2	1995.98	72.9826
High	GLnLTEDTYKPR	5031863	N3(Deamidated:18O(1))	133033864024	0	79.79	2	1409.72	38.5417
High	VScPImPcSnATVPDGEccPR	40317626	C3(Carbamidomethyl); M6(Oxidation); C8(Carbamidomethyl); N10(Deamidated:18O(1)); C18(Carbamidomethyl); C19(Carbamidomethyl)	449120748	0	79.34	2	2425.99	40.2406
High	QDQcIYnTTYLNVQR	167857790	C4(Carbamidomethyl); N7(Deamidated:18O(1))	18146267712	0	79.14	2	1918.88	51.5905
High	GETASLLcnISVR	331284207	C8(Carbamidomethyl); N9(Deamidated:18O(1))	60226954	0	78.93	2	1422.71	58.9218
High	LLAnSSMLGEGQVLR	166235138	N4(Deamidated:18O(1))	398523110	0	78.68	2	1590.84	57.4659
High	SVVAPATDGGLnLTSTFLR	32171249	N12(Deamidated:18O(1))	1093721456	0	78.41	2	1922.01	70.0589
High	LNPTVTYGnDSFSAK	167466198	N9(Deamidated:18O(1))	5799201664	0	78.22	2	1616.77	44.7291
High	EnYSSVDAnGIQSQMLSR	4758022	N2(Deamidated:18O(1)); N9(Deamidated:18O(1))	164880674	0	78.09	2	2004.89	48.9377
High	TVLEnSTSYEEAK	189011550	N5(Deamidated:18O(1))	977362828	0	78.03	2	1473.68	31.6628
High	FEnQTGFPPPDSR	21361116	N3(Deamidated:18O(1))	570311760	0	78.03	2	1494.68	39.3806
High	nASGIYAEIDGAK	380503846	N1(Deamidated:18O(1))	228465708	0	77.13	2	1311.63	49.7222
High	LWnSTFLEEYSK	119395742	N3(Deamidated:18O(1))	162879178	0	76.87	2	1519.72	67.9306
High	ncTTSMcTAEQFR	157384998	N1(Deamidated:18O(1)); C2(Carbamidomethyl); C7(Carbamidomethyl)	3.27976e+07	0	76.87	2	1608.63	37.8503
High	nHSIFLADINQER	217272890	N1(Deamidated:18O(1))	833817384	0	76.36	2	1559.77	52.3214
High	LTScATnASIcGDEAR	126012562	C4(Carbamidomethyl); N7(Deamidated:18O(1)); C11(Carbamidomethyl)	4.77249e+08	0	76.22	2	1728.74	28.723
High	TADInSSEVEVLYLR	47524177	N5(Deamidated:18O(1))	5.45537e+07	0	76.16	2	1711.87	64.1305
High	SDFSQTMLFQAnTTR	194097398	N12(Deamidated:18O(1))	103977759	0	76.07	2	1749.8	58.6091
High	HLnASNPTEPATIIFTAAR	21450775	N3(Deamidated:18O(1))	5.83482e+07	0	76.06	2	2027.04	59.2854
High	TQnFTLLVQGSPELK	61742797	N3(Deamidated:18O(1))	227603360	0	76	2	1677.9	62.2678
High	EnTSDPSLVIAFGR	112380628	N2(Deamidated:18O(1))	1063609440	0	75.78	2	1508.75	58.9507
High	LnTTGVSAGcTADLLVGR	21264602	N2(Deamidated:18O(1)); C10(Carbamidomethyl)	4.07975e+08	0	75.56	2	1807.91	56.4793
High	LnSTHcQDINEcAMPGVcR	256017124	N2(Deamidated:18O(1)); C6(Carbamidomethyl); C12(Carbamidomethyl); C18(Carbamidomethyl)	2589954435	0	75.44	2	2264.94	37.7063
High	FnDTEVLQR	4557373	N2(Deamidated:18O(1))	2921845246	0	75.31	2	1124.55	37.1948
High	NPnGTVTVISR	42560233	N3(Deamidated:18O(1))	2.8842e+08	0	75.31	2	1160.62	28.5697
High	IETILLnGTDR	126012562	N7(Deamidated:18O(1))	802655392	0	74.99	2	1247.67	50.1011
High	SVHnVTGAQVGLScEVR	56090548	N4(Deamidated:18O(1)); C14(Carbamidomethyl)	2.77692e+09	0	74.95	3	1815.89	37.9844
High	DAGVGFPEYQEEDnSTYNFR	119964726	N14(Deamidated:18O(1))	7.7777e+08	0	74.81	3	2340.98	58.3194
High	QNQcFYnSSYLNVQR	4505529	C4(Carbamidomethyl); N7(Deamidated:18O(1))	5314987296	0	74.7	2	1923.85	58.3368
High	FnSTEYQVVTR	126012562	N2(Deamidated:18O(1))	1154824584	0	74.42	2	1346.65	40.1428
High	DnATLQATLHAAR	21264602	N2(Deamidated:18O(1))	1.04849e+09	0	74.28	2	1384.71	38.1312
High	EDALnETR	355594753	N5(Deamidated:18O(1))	313238782	0	73.71	2	950.43	19.0521
High	VYKPSAGnNSLYR	153266841	N8(Deamidated:18O(1))	28639011738	0	73.46	3	1471.74	28.3974
High	ADLnGSNMETVIGR	157384998	N4(Deamidated:18O(1))	68031798	0	73.35	2	1479.7	47.8848
High	cTnLSEGVLSVR	46370069	C1(Carbamidomethyl); N3(Deamidated:18O(1))	212452520	0	73.34	2	1337.66	48.38
High	FnSSYLQGTNQITGR	105990532	N2(Deamidated:18O(1))	4.65627e+08	0	72.95	2	1688.82	48.1159
High	SEASEGnITVTcR	294660768	N7(Deamidated:18O(1)); C12(Carbamidomethyl)	166474272	0	72.89	2	1426.64	26.9223
High	ncSTITLQnITR	294997306	N1(Deamidated:18O(1)); C2(Carbamidomethyl); N9(Deamidated:18O(1))	1438668224	0	72.87	2	1426.7	52.5386
High	YNSQnQSNNQFVLYR	156231037	N5(Deamidated:18O(1))	131632800	0	72.54	2	1877.87	46.5992
High	LEnLSSSEMGYTATLTR	119393891	N3(Deamidated:18O(1))	217917088	0	71.89	2	1875.89	54.802
High	TLSDVPSAAPQnLSLEVR	290656011	N12(Deamidated:18O(1))	384193859	0	71.8	3	1899.99	57.2721
High	VnNTLSSQISR	145309326	N2(Deamidated:18O(1))	3.49463e+09	0	71.5	2	1221.63	28.8666
High	AEPPLnASASDQGEK	5453832	N6(Deamidated:18O(1))	1095353056	0	71.44	2	1516.7	23.5688
High	QNNGAFnETLFR	189458817	N7(Deamidated:18O(1))	4.30409e+08	0	71.29	2	1413.66	54.9146
High	LPEMAQPVDPAHnVSR	89264696	N13(Deamidated:18O(1))	643939675	0	71.25	2	1763.87	41.2921
High	VDYESQSTDTQnFSSESK	62243068	N12(Deamidated:18O(1))	339104064	0	71.22	2	2054.86	32.994
High	MEMPSTPQQLQnLTEDIR	167614504	N12(Deamidated:18O(1))	883682494	0	71.11	2	2134.01	70.1238
High	nmTFDLPSDATVVLnR	112380628	N1(Deamidated:18O(1)); M2(Oxidation); N15(Deamidated:18O(1))	1.64591e+08	0	71.08	2	1814.86	66.4301
High	TALWVATDHNMDnTSTVLR	31377697	N13(Deamidated:18O(1))	472190448	0	70.73	2	2148.03	56.4832
High	VTGLncTTNHPINPK	56237029	N5(Deamidated:18O(1)); C6(Carbamidomethyl)	2.07168e+08	0	70.57	2	1668.83	27.3437
High	nHTWLPVSDDAcYR	27502405	N1(Deamidated:18O(1)); C12(Carbamidomethyl)	1.38639e+09	0	70.14	2	1736.76	51.5428
High	EHEGAIYPDnTTDFQR	4557485	N10(Deamidated:18O(1))	23262508211	0	70.06	2	1895.83	39.7956
High	TTVTGDKDSVnLTcSTnDTGISIR	68161541	N11(Deamidated:18O(1)); C14(Carbamidomethyl); N17(Deamidated:18O(1))	201058650	0	69.31	3	2561.2	47.7974
High	QSVPAHFVALnGSK	295849303	N11(Deamidated:18O(1))	4.15141e+08	0	68.82	2	1457.76	41.0478
High	EHEAQSnASLDVFLGHTNVEELMK	66347875	N7(Deamidated:18O(1))	5.82373e+08	0	68.67	2	2701.26	69.1157
High	MTGSGIYAPnSSR	223633991	N10(Deamidated:18O(1))	399875027	0	68.5	2	1343.62	28.4929
High	GSLSYLnVTR	4503143	N7(Deamidated:18O(1))	15765168640	0	68.45	2	1112.58	47.1112
High	YcGLGLQMnHSIESK	54792129	C2(Carbamidomethyl); N9(Deamidated:18O(1))	1469339404	0	68.32	2	1739.79	47.0784
High	IGYSNnGSDWK	66864913	N6(Deamidated:18O(1))	1103879232	0	68.24	2	1243.55	33.1003
High	RnFTAADWGQSR	87196339	N2(Deamidated:18O(1))	7951203930	0	68.17	2	1411.66	36.1907
High	VALLGQAncSSEALAQPATDYHFHFYR	7019335	N8(Deamidated:18O(1)); C9(Carbamidomethyl)	312040488	0	67.9	4	3069.45	64.3089
High	NELMLnSSLMR	54873613	N6(Deamidated:18O(1))	2638812024	0	67.87	2	1310.63	57.4818
High	NYLGEAVSHnASLEVAILR	224994173	N10(Deamidated:18O(1))	6.92467e+07	0	67.71	2	2059.08	69.2655
High	HTGNVVITncSAAHSR	58696422	N9(Deamidated:18O(1)); C10(Carbamidomethyl)	7.84026e+07	0	67.7	2	1726.82	20.3808
High	SYnVTSVLFR	38455402	N3(Deamidated:18O(1))	13611072752	0	67.69	2	1188.62	62.7515
High	NPNNDQVFPnGTLAPSIPIWGGSWR	154146262	N10(Deamidated:18O(1))	1.60548e+09	0	67.65	2	2740.34	75.6285
High	nFSScSAEDFEK	4501915	N1(Deamidated:18O(1)); C5(Carbamidomethyl)	4.96048e+07	0	67.09	2	1423.56	39.9543
High	YHYnGSLMDGTLFDSSYSR	192448443	N4(Deamidated:18O(1))	167933044	0	66.99	2	2215.95	64.0034
High	DITDLInNTFIR	17149834	N7(Deamidated:18O(1))	162557268	0	66.59	2	1437.75	74.6488
High	EEEAIQLDGLnASQIR	4507677	N11(Deamidated:18O(1))	702170513	0	66.37	2	1788.88	56.8492
High	EETLLYDSnTSSMADR	61742775	N9(Deamidated:18O(1))	1.54508e+08	0	66.34	2	1834.79	46.6211
High	ELHHLQEQnVSNAFLDK	4557485	N9(Deamidated:18O(1))	14541008896	0	66.2	2	2024.99	45.8343
High	DGnSSLIAAVAEVR	4557679	N3(Deamidated:18O(1))	52164202	0	66.11	2	1404.72	64.4186
High	SLEEIGIQnYSTTSScQAR	7657465	N9(Deamidated:18O(1)); C16(Carbamidomethyl)	100224451	0	66.06	2	2146.98	50.5217
High	AnLTVVLLR	167466198	N2(Deamidated:18O(1))	1512442032	0	65.98	2	1001.62	59.347
High	EAFSnFSSSTLTEVQAISTHGGSVGDK	18426875	N5(Deamidated:18O(1))	111014260	0	65.96	3	2759.3	68.3155
High	nITQIVGHSGcEAK	323276688	N1(Deamidated:18O(1)); C11(Carbamidomethyl)	3.06467e+09	0	65.91	2	1516.73	35.2069
High	FnQTMQPLLTAQNALLEDDTYR	4506951	N2(Deamidated:18O(1))	272188900	0	65.89	2	2585.25	72.7405
High	YTGnASALFILPDQDK	50659080	N4(Deamidated:18O(1))	1319688264	0	65.76	2	1755.87	65.2001
High	WFSAGLASnSSWLR	32171249	N9(Deamidated:18O(1))	223070820	0	65.71	2	1584.77	70.6663
High	IEVANLnGTSR	119709832	N7(Deamidated:18O(1))	3.64926e+08	0	65.42	2	1176.61	33.6625
High	GAFISnFSMTVDGK	70778918	N6(Deamidated:18O(1))	9.72384e+07	0	65.39	2	1476.69	65.2359
High	ccGAAnYTDWEK	91199546	C1(Carbamidomethyl); C2(Carbamidomethyl); N6(Deamidated:18O(1))	1010928015	0	65.35	2	1477.56	40.9893
High	DTGELnVTSILDR	116534898	N6(Deamidated:18O(1))	518501348	0	65.31	2	1435.72	64.7275
High	GInASSMAWAR	21264602	N3(Deamidated:18O(1))	1.10659e+09	0	65.22	2	1166.55	48.2656
High	cnASSQFLcSSGR	126012562	C1(Carbamidomethyl); N2(Deamidated:18O(1)); C9(Carbamidomethyl)	154861274	0	65.2	2	1476.61	33.0249
High	TVIRPFYLTnSSGVD	5031863	N10(Deamidated:18O(1))	3218389696	0	65.13	2	1671.85	59.7973
High	SMAGSGHnVSQEALAIK	5454058	N8(Deamidated:18O(1))	1.10627e+08	0	64.91	2	1702.83	38.1044
High	VITVQVAnFTLR	154146262	N8(Deamidated:18O(1))	342625808	0	64.83	2	1363.78	66.1738
High	AAIPSALDTnSSK	5031863	N10(Deamidated:18O(1))	104999870464	0	64.78	2	1277.65	32.2453
High	VWQGHAnASFcPHGYGcR	21264602	N7(Deamidated:18O(1)); C11(Carbamidomethyl); C17(Carbamidomethyl)	564426756	0	64.55	2	2106.89	36.9502
High	LGFLGnQSQGcLPAR	357933596	N6(Deamidated:18O(1)); C11(Carbamidomethyl)	1496940960	0	64.19	2	1620.8	52.6915
High	LSnISHLNYcEPDLR	9845238	N3(Deamidated:18O(1)); C10(Carbamidomethyl)	503009728	0	64.1	2	1833.87	49.0767
High	HHDYYITSTSnGSLEGLENR	4758248	N11(Deamidated:18O(1))	5.85216e+08	0	63.81	3	2296.04	46.1923
High	VnSTELFHVDR	145701025	N2(Deamidated:18O(1))	21750636	0	63.76	2	1319.65	43.2064
High	ERPPTFLTPEGnASNK	302191651	N12(Deamidated:18O(1))	5529123584	0	63.63	2	1760.87	38.4974
High	LnASIADLQSQLR	21264602	N2(Deamidated:18O(1))	1989609728	0	63.6	2	1431.77	58.0571
High	VWDTAVGLnHTAEPSLQTLER	51100978	N9(Deamidated:18O(1))	176467772	0	63.56	2	2340.17	60.4412
High	VLNSIGSDIDnVTQR	224994199	N11(Deamidated:18O(1))	0	0	63.51	2	1633.83	54.2967
High	LPSGMLVISnATEGDGGLYR	290656011	N10(Deamidated:18O(1))	2.1486e+07	0	63.37	2	2053.01	67.9952
High	LLVLDAnDNSPFVLYPLQnGSAPcTELVPR	9256618	N7(Deamidated:18O(1)); N19(Deamidated:18O(1)); C24(Carbamidomethyl)	113875553	0	63.15	3	3318.7	75.3677
High	QnGSASSVAGPASGLDK	350276158	N2(Deamidated:18O(1))	9.22847e+08	0	62.92	2	1548.74	27.5417
High	IAPASnVSHTVVLRPLK	4507239	N6(Deamidated:18O(1))	199343556	0	62.83	2	1805.05	43.6814
High	nTSAASTAQLVEATEELR	119703755	N1(Deamidated:18O(1))	0	0	62.78	2	1893.93	63.7349
High	LFnVTPQDEQK	27477039	N3(Deamidated:18O(1))	916588084	0	62.51	2	1321.65	39.1376
High	FAnNTEGQcGTcTNDR	341915544	N3(Deamidated:18O(1)); C9(Carbamidomethyl); C12(Carbamidomethyl)	0	0	62.36	2	1847.72	19.3
High	DLGPTLAnSTHHNVR	284807150	N8(Deamidated:18O(1))	8574123008	0	62.3	2	1634.81	29.0721
High	GSSVILncSAYSEPSPK	290656011	N7(Deamidated:18O(1)); C8(Carbamidomethyl)	708838416	0	61.75	2	1798.84	43.9394
High	VnGScEDVDEcATGGR	110347437	N2(Deamidated:18O(1)); C5(Carbamidomethyl); C11(Carbamidomethyl)	90759392	0	61.74	2	1728.67	22.4351
High	EGFSAnYSVLQSSVSEDFK	66864913	N6(Deamidated:18O(1))	683381648	0	61.3	2	2096.97	69.0603
High	IDQDnSSFDSLSPEPK	7656888	N5(Deamidated:18O(1))	126961910	0	61.24	2	1781.8	43.9177
High	KDFEDLYTPVnGSIVIVR	189458817	N11(Deamidated:18O(1))	734099340	0	61.19	3	2068.08	65.5128
High	KLDIGQYLLnVSVTDGK	66346693	N10(Deamidated:18O(1))	18463892	0	61.16	3	1866.01	70.2939
High	GTAnTTTAGVPcQR	205277383	N4(Deamidated:18O(1)); C12(Carbamidomethyl)	51365201	0	61.06	2	1436.68	20.1478
High	nLTEVVPQLLDQLR	380503846	N1(Deamidated:18O(1))	177684970	0	60.51	2	1640.91	77.0743
High	GGNSNGALcHFPFLYNNHnYTDcTSEGR	47132549	C9(Carbamidomethyl); N19(Deamidated:18O(1)); C23(Carbamidomethyl)	8301234012	0	60.27	3	3205.34	58.4779
High	TQDEILFSnSTR	227430301	N9(Deamidated:18O(1))	2602769728	0	60.16	2	1413.67	45.9886
High	VVGVPYQGnATALFILPSEGK	194018472	N9(Deamidated:18O(1))	3819310632	0	60.05	2	2163.16	72.1152
High	KIPAInQTITEANEK	145309326	N6(Deamidated:18O(1))	264663584	0	60.02	2	1672.91	42.3282
High	KLDFIILnETK	18765694	N8(Deamidated:18O(1))	310765900	0	59.98	2	1336.76	59.9984
High	IHVAGETDSSNLnVSEPR	148728160	N13(Deamidated:18O(1))	262789967	0	59.79	2	1927.92	35.5625
High	nHScSEGQISIFR	333440461	N1(Deamidated:18O(1)); C4(Carbamidomethyl)	823618288	0	59.73	2	1537.69	43.6951
High	ELFYGHGDHLIDQGLDVGnLTQQR	32698686	N19(Deamidated:18O(1))	4.50086e+08	0	59.59	3	2728.32	63.9641
High	LNLQTSTSIPnVTEMK	116295258	N11(Deamidated:18O(1))	79818352	0	59.28	2	1778.91	57.4164
High	ISSLQTTEKnDTVAGQGER	223468595	N10(Deamidated:18O(1))	141135435	0	58.73	3	2037	27.1156
High	GPYTLQGLLGcELGPDnTSVPTAK	209862839	C11(Carbamidomethyl); N17(Deamidated:18O(1))	67938597	0	58.2	3	2491.22	71.258
High	GLcVnASAVSR	62243068	C3(Carbamidomethyl); N5(Deamidated:18O(1))	2511513408	0	57.99	2	1136.56	34.2324
High	LnGSLATFSTDQELR	291084739	N2(Deamidated:18O(1))	162615142	0	57.88	2	1654.81	54.2929
High	FLnDTMAVYEAK	21361302	N3(Deamidated:18O(1))	74808791	0	57.47	2	1404.66	53.1329
High	FEAEHISnYTALLLSR	39777608	N8(Deamidated:18O(1))	1.80653e+08	0	57.01	3	1866.94	68.9109
High	VAYSnDSANWTEYQDPR	167830475	N5(Deamidated:18O(1))	604504576	0	56.46	2	2018.86	46.8215
High	YGEnNSLSVEGFR	153252201	N4(Deamidated:18O(1))	605080148	0	56.4	2	1474.67	48.6013
High	FAnLTPEEFVGDYWR	66346693	N3(Deamidated:18O(1))	3.43916e+08	0	56.38	3	1846.86	74.5618
High	HnGTGHDQWALDHVEVVLTR	27436940	N2(Deamidated:18O(1))	8.60567e+07	0	56.28	4	2287.11	57.0844
High	SVQLHDSGnYScYR	332309226	N9(Deamidated:18O(1)); C12(Carbamidomethyl)	3.06111e+08	0	56.19	3	1688.72	30.9265
High	KVEVEPLnSTAVHVYWK	109633039	N8(Deamidated:18O(1))	88476500	0	55.53	3	2002.06	55.6079
High	KGTnFTHLVADR	157388902	N4(Deamidated:18O(1))	52116042	0	55.29	2	1361.7	36.1497
High	VnETEMDIAK	4503037	N2(Deamidated:18O(1))	646500528	0	55.27	2	1152.53	30.4003
High	YAESDPTVPcnETR	4506775	C10(Carbamidomethyl); N11(Deamidated:18O(1))	1.132e+08	0	55.09	2	1641.69	27.2283
High	IDGGPVILLQAGTPHnLTcR	166295173	N16(Deamidated:18O(1)); C19(Carbamidomethyl)	4.45254e+08	0	54.78	3	2135.11	60.324
High	SAEFFnYTVR	4505891	N6(Deamidated:18O(1))	7714994432	0	54.59	2	1236.58	55.89
High	LnATADILR	4504991	N2(Deamidated:18O(1))	170759112	0	54.34	2	989.551	43.7886
High	LLISSLSESPASVSILSQADnTSK	154146262	N21(Deamidated:18O(1))	221731268	0	54.29	3	2450.28	69.731
High	VSnVScQASVSR	5453914	N3(Deamidated:18O(1)); C6(Carbamidomethyl)	72595933	0	54.27	2	1296.61	18.9609
High	DVncSVMGPQEK	189083844	N3(Deamidated:18O(1)); C4(Carbamidomethyl)	9764746985	0	54.22	2	1366.59	27.0613
High	IINDnATYcR	32483374	N5(Deamidated:18O(1)); C9(Carbamidomethyl)	0	0	54.2	2	1242.57	24.8278
High	VVAnGTGTQGQLK	268834192	N4(Deamidated:18O(1))	123001560	0	54.2	2	1275.68	20.0356
High	LSPYVnYSFR	302191651	N6(Deamidated:18O(1))	71203720	0	54.19	2	1248.61	52.9353
High	LnYTLSQGHR	157266300	N2(Deamidated:18O(1))	82673238	0	54.08	2	1191.6	27.4906
High	HIPGLIHnMTAR	221316616	N8(Deamidated:18O(1))	5.09743e+08	0	53.67	3	1362.72	42.3363
High	VFDLQQNLGSVnVSTGcAPALQAQTPGLGPR	21264602	N12(Deamidated:18O(1)); C17(Carbamidomethyl)	212478084	0	53.61	3	3198.62	68.3259
High	SLVnSSDK	28373099	N4(Deamidated:18O(1))	4.13712e+06	0	53.57	2	852.428	16.584
High	AMnTSQVEALGIQMLPGYR	31377697	N3(Deamidated:18O(1))	95669292	0	53.41	2	2082.03	71.3478
High	ILAPAYFILGGnQSGEGcVITR	189011550	N12(Deamidated:18O(1)); C18(Carbamidomethyl)	1.61616e+08	0	53.34	3	2339.2	73.964
High	TnSTFVQALVEHVKEEcDR	11386147	N2(Deamidated:18O(1)); C17(Carbamidomethyl)	3.93248e+08	0	52.97	3	2265.07	69.1137
High	EnGTDTVQEEEESPAEGSK	5453832	N2(Deamidated:18O(1))	2349011112	0	52.94	2	2038.85	23.7763
High	YncSIESPR	62739166	N2(Deamidated:18O(1)); C3(Carbamidomethyl)	1.67037e+09	0	52.69	2	1128.49	24.7
High	WTGHnVTVVQR	126012562	N5(Deamidated:18O(1))	9.36077e+08	0	52.64	3	1299.67	29.062
High	nGSSIVDLSPLIHR	119964726	N1(Deamidated:18O(1))	26186592	0	52.6	3	1510.81	60.0847
High	LnWTAADQAYEHFIIQVQEANK	153946395	N2(Deamidated:18O(1))	53120208	0	52.37	3	2592.27	75.6842
High	AEFnITLIHPK	157266300	N4(Deamidated:18O(1))	115443584	0	52.28	2	1285.7	55.0428
High	TASVSInQTEPPK	32967311	N7(Deamidated:18O(1))	1.13954e+08	0	52.22	2	1374.7	28.0202
High	IQnYSVMDIcDYDESSGR	18765694	N3(Deamidated:18O(1)); C10(Carbamidomethyl)	88237472	0	52.03	2	2154.88	57.6955
High	nASEIEVPFVTR	211904152	N1(Deamidated:18O(1))	38679867392	0	51.87	2	1364.69	61.2335
High	GnTTTLISENGHAADTLTATNFR	261337173	N2(Deamidated:18O(1))	140828904	0	51.86	3	2408.17	53.4032
High	LGAnGSHIPQTSSVFSIEVYPEDHSELQSVR	294997306	N4(Deamidated:18O(1))	6881510797	0	51.84	3	3386.64	63.4436
High	ALPQPQnVTSLLGcTH	11321561	N7(Deamidated:18O(1)); C14(Carbamidomethyl)	228829160	0	51.73	2	1738.87	64.9921
High	TLSELMSQTGHLGLAnASAPSGEQLLR	21264602	N16(Deamidated:18O(1))	5.17004e+08	0	51.66	2	2784.41	69.1176
High	DAnLTGLSDNK	4826904	N3(Deamidated:18O(1))	3.77281e+08	0	51.52	2	1150.55	29.0862
High	ccLLPQAncSVHTAPPAEASMGTR	31317307	C1(Carbamidomethyl); C2(Carbamidomethyl); N8(Deamidated:18O(1)); C9(Carbamidomethyl)	1551482512	0	51.47	2	2631.18	47.065
High	DPcSnVTcSFGSTcAR	54873613	C3(Carbamidomethyl); N5(Deamidated:18O(1)); C8(Carbamidomethyl); C14(Carbamidomethyl)	1.25254e+09	0	51.24	2	1821.7	38.7854
High	VEDEGnYTcLFVTFPQGSR	209413730	N6(Deamidated:18O(1)); C9(Carbamidomethyl)	1.63079e+09	0	51.06	2	2221.99	68.2563
High	nFTVAcQHR	42741655	N1(Deamidated:18O(1)); C6(Carbamidomethyl)	14841902976	0	50.96	2	1135.52	22.7824
High	IGPGEPLELLcnVSGALPPAGR	331284207	C11(Carbamidomethyl); N12(Deamidated:18O(1))	1.12613e+08	0	50.89	2	2220.16	75.8256
High	TELFSSScPGGIMLnETGQGYQR	371873523	C8(Carbamidomethyl); N15(Deamidated:18O(1))	1.40146e+08	0	50.85	2	2535.14	63.2968
High	AnLTSMLIQR	51477716	N2(Deamidated:18O(1))	3.33835e+07	0	50.82	2	1149.62	56.6378
High	DPGAAVPGAAnASAQQPR	20149540	N11(Deamidated:18O(1))	2.45853e+08	0	50.7	3	1680.82	27.9236
High	RPPLAELAALnLSGSR	5729718	N11(Deamidated:18O(1))	193783637	0	50.55	3	1667.93	64.597
High	nYSLLIDQPDK	9845238	N1(Deamidated:18O(1))	438343987	0	50.34	2	1308.66	52.1691
High	ELQQFnYTWLR	32698686	N6(Deamidated:18O(1))	4.34437e+08	0	50.28	2	1500.74	66.6833
High	GnETIVNLIHSTR	4503009	N2(Deamidated:18O(1))	557512896	0	50.11	2	1456.77	54.109
High	DVYSnLSHLPGAPGGPPAPQGLPYcPER	315467841	N5(Deamidated:18O(1)); C25(Carbamidomethyl)	596738087	0	50	3	2949.41	66.887
High	GcSSSTSVLLTLDnNVVnGSSPAIR	40317626	C2(Carbamidomethyl); N14(Deamidated:18O(1)); N18(Deamidated:18O(1))	52948126	0	49.85	2	2554.25	65.3273
High	YnLSEVLQGK	258613957	N2(Deamidated:18O(1))	331419344	0	49.83	2	1153.6	57.156
High	NcGVncSGDVFTALIGEIASPNYPKPYPENSR	41393602	C2(Carbamidomethyl); N5(Deamidated:18O(1)); C6(Carbamidomethyl)	2.08434e+09	0	49.82	3	3529.62	76.5154
High	FnSSSSSLEEK	11968009	N2(Deamidated:18O(1))	8.48323e+07	0	49.81	2	1217.55	22.5571
High	GAEYVISPLPnASAPAAQR	21265058	N11(Deamidated:18O(1))	302825038	0	49.81	2	1914.98	52.7155
High	GSKDnATDSVPLR	126012562	N5(Deamidated:18O(1))	124675992	0	49.73	2	1362.67	23.1489
High	FnLTANQHLLAPGFVSETR	38683827	N2(Deamidated:18O(1))	2.00975e+07	0	49.52	3	2118.09	64.1175
High	TFAnGSLAFR	375298691	N4(Deamidated:18O(1))	196210319	0	49.34	2	1086.55	50.2077
High	LnSSQEDPGTVYQcVVR	320461732	N2(Deamidated:18O(1)); C14(Carbamidomethyl)	7.16349e+07	0	49.18	2	1954.91	48.1607
High	SDAVSHTGnYTcEVTELTR	38683836	N9(Deamidated:18O(1)); C12(Carbamidomethyl)	262319406	0	48.96	2	2142.95	47.5948
High	LVQLFPnDTSLK	258613943	N7(Deamidated:18O(1))	1162308736	0	48.71	2	1377.75	59.814
High	nGSGAVFPVAGADVQTLR	51873067	N1(Deamidated:18O(1))	2826104448	0	48.39	3	1761.9	57.5353
High	VVnSTTGPGEHLR	40317626	N3(Deamidated:18O(1))	0	0	48.16	3	1369.7	41.0201
High	TWnQSIALR	105990535	N3(Deamidated:18O(1))	236432408	0	47.76	2	1091.57	47.3475
High	EVQcLSTnQTLSTR	38016904	C4(Carbamidomethyl); N8(Deamidated:18O(1))	0	0	46.99	2	1639.78	33.6752
High	FnISTPAFR	189217425	N2(Deamidated:18O(1))	412668328	0	46.94	2	1055.54	54.2891
High	GTDnITVR	45594240	N4(Deamidated:18O(1))	48177588	0	46.81	2	878.448	20.7487
High	FnLSQIPEGEVVTAAEFR	4502425	N2(Deamidated:18O(1))	1.74794e+08	0	46.59	2	2010.01	71.2996
High	AALSnASLLAEAcHQIFEGK	21717810	N5(Deamidated:18O(1)); C13(Carbamidomethyl)	232724888	0	46.33	3	2133.05	71.3516
High	nVTAQIcIDK	87196339	N1(Deamidated:18O(1)); C7(Carbamidomethyl)	390551144	0	46.28	2	1164.58	40.6944
High	WSDIWnATK	4557351	N6(Deamidated:18O(1))	30579800	0	46.21	2	1123.53	54.7128
High	YKPDTLAVAVEnGTGTDR	14042970	N12(Deamidated:18O(1))	1.42926e+08	0	46.2	2	1909.94	46.7593
High	NTNENPQEcFnASK	153252201	C9(Carbamidomethyl); N11(Deamidated:18O(1))	261517240	0	45.99	2	1655.69	26.6995
High	MHLnGSNVQVLHR	126012562	N4(Deamidated:18O(1))	369952144	0	45.98	3	1507.77	35.1275
High	ALMnGSESR	38372925	N4(Deamidated:18O(1))	1.56069e+08	0	45.96	2	967.438	19.3993
High	LASPPSQGEVPPGPLPEAVLALYnSTR	63025222	N24(Deamidated:18O(1))	1069038528	0	45.8	2	2763.44	77.0225
High	LSGnLTLLR	262118282	N4(Deamidated:18O(1))	132713260	0	45.75	2	989.588	51.7644
High	VIDLWDLAQSAnLTDK	4505021	N12(Deamidated:18O(1))	45055402	0	45.73	2	1804.93	75.4219
High	nQTAEKEEFEHQQK	5729877	N1(Deamidated:18O(1))	33533331	0	45.63	2	1748.79	19.9056
High	RPAPPAAVLGcYLFncTAR	239787919	C11(Carbamidomethyl); N15(Deamidated:18O(1)); C16(Carbamidomethyl)	155765504	0	45.52	3	2137.06	69.5898
High	ELGPLYTnITADIGTDPR	315467841	N8(Deamidated:18O(1))	3.13791e+07	0	45.32	2	1948.98	69.3359
High	DPYcAWSVnTSR	157388902	C4(Carbamidomethyl); N9(Deamidated:18O(1))	171570962	0	45.31	2	1458.62	45.6759
High	VVLGAnGTYScLVR	13376852	N6(Deamidated:18O(1)); C11(Carbamidomethyl)	493296954	0	45.25	2	1511.77	52.2851
High	TAADTTGLQPILNQFTPAnISR	223468595	N19(Deamidated:18O(1))	9.22535e+07	0	45.09	3	2332.21	71.2293
High	WSFSnGTSWR	4557791	N5(Deamidated:18O(1))	6.14398e+08	0	45.08	2	1230.54	57.4137
High	EQInITLDHR	32307144	N4(Deamidated:18O(1))	921222480	0	44.94	2	1241.64	39.9344
High	VAVVQHAPSESVDnASMPPVK	240255535	N14(Deamidated:18O(1))	1.76884e+08	0	44.87	3	2165.08	39.949
High	GASnLTWR	4504061	N4(Deamidated:18O(1))	1047271274	0	44.86	2	907.451	33.1923
High	TcTEFHncTEcR	20336246	C2(Carbamidomethyl); N7(Deamidated:18O(1)); C8(Carbamidomethyl); C11(Carbamidomethyl)	83668042	0	44.79	3	1617.6	20.2058
High	WTPLnSSTIIGYR	47132557	N5(Deamidated:18O(1))	241068480	0	44.58	3	1510.78	65.4714
High	AGHFQnTSSPSAR	4505039	N6(Deamidated:18O(1))	2.96489e+07	0	44.49	2	1362.64	16.6379
High	NTAFnLTcQAVGPPEPVNIFWVQnSSR	66932918	N5(Deamidated:18O(1)); C8(Carbamidomethyl); N24(Deamidated:18O(1))	49912771	0	44.15	3	3052.47	74.8139
High	QTMIDFLQnHTEGSRPPAcPR	145580631	N9(Deamidated:18O(1)); C19(Carbamidomethyl)	6.51138e+08	0	43.9	3	2458.14	56.8147
High	KIESINQQLLPLGnISDNMDR	189217425	N14(Deamidated:18O(1))	96932093	0	43.88	3	2401.23	65.6891
High	TLnSSGLPFGSYTFEK	209447096	N3(Deamidated:18O(1))	1.34818e+08	0	43.87	2	1750.84	65.4848
High	YGAAcHLEcScHNnSTcEPATGTcR	110347457	C5(Carbamidomethyl); C9(Carbamidomethyl); C11(Carbamidomethyl); N14(Deamidated:18O(1)); C17(Carbamidomethyl); C24(Carbamidomethyl)	1.52867e+08	0	43.79	3	2916.12	25.1913
High	SnFTLTAAR	320461732	N2(Deamidated:18O(1))	29640665	0	43.77	2	983.504	35.8194
High	VPGnVTAVLGETLK	31377806	N4(Deamidated:18O(1))	188886088	0	43.37	2	1400.79	62.4247
High	GLPGGnASLPR	8392830	N6(Deamidated:18O(1))	738211286	0	43.35	2	1041.56	35.1577
High	YHGFLnTSYHR	197100230	N6(Deamidated:18O(1))	73600154	0	43.24	3	1397.65	35.5213
High	APSTEYnQSHIK	32698686	N7(Deamidated:18O(1))	51151452	0	43.21	2	1377.65	19.9964
High	QQQHLFGSnVTDcSGNFcLFR	4557871	N9(Deamidated:18O(1)); C13(Carbamidomethyl); C18(Carbamidomethyl)	7791328704	0	43.07	4	2518.11	65.5968
High	EDNPDKNPEAPLnVSR	225637524	N13(Deamidated:18O(1))	315045378	0	43.04	3	1797.85	29.3627
High	YPHKPEInSTTHPGADLQENFcR	4503635	N8(Deamidated:18O(1)); C22(Carbamidomethyl)	1212241827	0	43.01	3	2714.26	41.3389
High	nVTLHVPSK	13435366	N1(Deamidated:18O(1))	1632129152	0	42.85	2	997.556	29.3371
High	nETHSIcTAcDEScK	205360958	N1(Deamidated:18O(1)); C7(Carbamidomethyl); C10(Carbamidomethyl); C14(Carbamidomethyl)	4.25396e+07	0	42.81	2	1814.69	20.2787
High	nMTLFSDLVAEK	115527070	N1(Deamidated:18O(1))	163385216	0	42.6	2	1370.67	71.323
High	nLTFEGPLPEK	321267600	N1(Deamidated:18O(1))	299618624	0	42.59	2	1247.64	52.645
High	DVEcGEGHFcHDnQTccR	4504151	C4(Carbamidomethyl); C10(Carbamidomethyl); N13(Deamidated:18O(1)); C16(Carbamidomethyl); C17(Carbamidomethyl)	232758892	0	41.9	2	2283.82	22.0737
High	FANEYPnITR	315138990	N7(Deamidated:18O(1))	485840464	0	41.86	2	1227.59	40.3297
High	LQGVPHVGAnVTLScQSPR	148664205	N10(Deamidated:18O(1)); C15(Carbamidomethyl)	71957565	0	41.83	2	2023.03	46.3657
High	LHHHLDHnNTHHFHnDSITPSER	55741750	N8(Deamidated:18O(1)); N15(Deamidated:18O(1))	143300340	0	41.78	3	2801.29	21.445
High	QPESMnVTR	66932918	N6(Deamidated:18O(1))	3.56623e+07	0	41.77	2	1064.5	20.3959
High	ELISnASDALDK	20149594	N5(Deamidated:18O(1))	110498922	0	41.7	2	1278.63	44.279
High	nNSNNFDLNR	315138990	N1(Deamidated:18O(1))	153442956	0	41.56	2	1210.53	28.9197
High	WLcDGDNDcGNSEDESnATcSAR	126012562	C3(Carbamidomethyl); C9(Carbamidomethyl); N17(Deamidated:18O(1)); C20(Carbamidomethyl)	44688025	0	41.49	3	2635.94	35.3366
High	nGTSSGLGPScSDAPTTPIK	120587029	N1(Deamidated:18O(1)); C11(Carbamidomethyl)	6.5368e+08	0	41.18	2	1949.89	37.4296
High	nVTWQEcccTVGEGWGSGcR	110347437	N1(Deamidated:18O(1)); C7(Carbamidomethyl); C8(Carbamidomethyl); C9(Carbamidomethyl); C19(Carbamidomethyl)	0	0	41.12	2	2405.92	54.2096
High	KEnSSEIcSNnGEcVcGQcVcR	19743823	N3(Deamidated:18O(1)); C8(Carbamidomethyl); N11(Deamidated:18O(1)); C14(Carbamidomethyl); C16(Carbamidomethyl); C19(Carbamidomethyl); C21(Carbamidomethyl)	0	0	41.12	3	2653.02	29.2837
High	ncTSISGDLHILPVAFR	41327734	N1(Deamidated:18O(1)); C2(Carbamidomethyl)	4.01415e+07	0	40.58	3	1902.96	69.5579
High	ETnFSLASGLEAK	22035692	N3(Deamidated:18O(1))	4.16183e+07	0	40.56	2	1369.67	54.1328
High	cVcNYLGTVQEHcnGSDcQcDK	167614504	C1(Carbamidomethyl); C3(Carbamidomethyl); C13(Carbamidomethyl); N14(Deamidated:18O(1)); C18(Carbamidomethyl); C20(Carbamidomethyl)	4.72424e+08	0	40.51	3	2707.02	40.551
High	GNVISSHGNPILLnSSIPEDPSIK	325651886	N14(Deamidated:18O(1))	2.93998e+08	0	40.2	3	2491.29	58.8184
High	TPLVQEVHQnFSAWcSQVVR	291045220	N10(Deamidated:18O(1)); C15(Carbamidomethyl)	5.26919e+07	0	39.89	3	2388.16	71.6126
High	cEIcAPGFYGNALLPGncTR	21264602	C1(Carbamidomethyl); C4(Carbamidomethyl); N17(Deamidated:18O(1)); C18(Carbamidomethyl)	0	0	39.88	2	2273	65.038
High	QDQQLQncTEPGEQPSPK	5231228	N7(Deamidated:18O(1)); C8(Carbamidomethyl)	1034698432	0	39.82	2	2086.93	24.4208
High	VInQTTcENLLPQQITPR	11415040	N3(Deamidated:18O(1)); C7(Carbamidomethyl)	23473143	0	39.68	2	2128.1	54.7348
High	nSTcLDDSWIHPR	23238208	N1(Deamidated:18O(1)); C4(Carbamidomethyl)	6.42182e+07	0	39.64	2	1603.71	48.2539
High	HVLVLPnNSITLDGSR	270265859	N7(Deamidated:18O(1))	1.85056e+07	0	39.53	2	1737.94	54.1347
High	HLnGTITAK	227430301	N3(Deamidated:18O(1))	234343800	0	39.49	2	957.524	18.0428
High	DHHGAnFScR	167466198	N6(Deamidated:18O(1)); C9(Carbamidomethyl)	64098415	0	39.47	3	1203.5	15.426
High	HYHSMEVFTHYDLLNLnGTK	4505011	N17(Deamidated:18O(1))	17898338	0	39.37	4	2422.14	61.1942
High	EGYSnISYIVVNHQGISSR	62530391	N5(Deamidated:18O(1))	3.53393e+07	0	39.1	2	2126.04	55.6649
High	YHYncSLLDGTQLFTSHDYGAPQEATLGANK	192448443	N4(Deamidated:18O(1)); C5(Carbamidomethyl)	245866512	0	39.07	3	3474.59	66.9535
High	LnLTTDPK	224586817	N2(Deamidated:18O(1))	438899168	0	39.01	2	904.488	27.7962
High	GISYQmFGnHSK	66346693	M6(Oxidation); N9(Deamidated:18O(1))	0	0	38.97	2	1387.62	31.7389
High	DLEITnATLQSEEDSR	11641261	N6(Deamidated:18O(1))	130653484	0	38.81	2	1823.85	50.9046
High	QVYnLTVR	66346693	N4(Deamidated:18O(1))	4.61284e+08	0	38.65	2	995.54	37.6215
High	YSVLIMAEKPVGDLSSPnETK	41152506	N18(Deamidated:18O(1))	68706436	0	38.65	2	2281.15	58.683
High	nSTIEAANLAGLK	48928056	N1(Deamidated:18O(1))	239622996	0	38.51	2	1304.7	49.9062
High	MYnGSVPFEER	170650661	N3(Deamidated:18O(1))	4.59852e+07	0	38.14	2	1331.58	45.3154
High	APSnVSTIIHILYLPEDAK	27436940	N4(Deamidated:18O(1))	2.07007e+08	0	38.14	2	2084.12	74.4059
High	VWcLGnETR	224994173	C3(Carbamidomethyl); N6(Deamidated:18O(1))	2.78769e+08	0	37.93	2	1137.53	42.6239
High	SFMVnWTHAPGNVEK	55743096	N5(Deamidated:18O(1))	93410364	0	37.93	2	1719.8	55.7419
High	AIGGIDWDSHPFGYnLTLQAK	66346693	N15(Deamidated:18O(1))	1.22653e+08	0	37.92	2	2306.14	70.5624
High	nISDGFDGIPDNVDAALALPAHSYSGR	88853069	N1(Deamidated:18O(1))	638558992	0	37.7	3	2775.32	71.0975
High	LGGWnITGPWAK	164519138	N5(Deamidated:18O(1))	106431155	0	37.48	2	1302.67	67.3141
High	GPPGVnGTQGFQGcPGQR	240255535	N6(Deamidated:18O(1)); C14(Carbamidomethyl)	1.35388e+07	0	37.33	2	1816.83	33.0307
High	NnHTASILDR	91199546	N2(Deamidated:18O(1))	3593544832	0	37.32	3	1143.56	24.3715
High	LLNnLTSIK	145309326	N4(Deamidated:18O(1))	1221543776	0	37.26	2	1018.6	48.8533
High	ALHALnVTWR	50659093	N6(Deamidated:18O(1))	43640803	0	36.97	3	1183.65	50.0038
High	VInETWAWK	5453832	N3(Deamidated:18O(1))	782340096	0	36.79	2	1149.58	54.9706
High	GVTFnVTTVDTK	14251209	N5(Deamidated:18O(1))	200383824	0	36.78	2	1284.66	46.44
High	FnLTETSEAEIHQSFQHLLR	50659080	N2(Deamidated:18O(1))	242960484	0	36.65	4	2403.18	70.8088
High	HnFTASLLTLR	30089937	N2(Deamidated:18O(1))	119404204	0	36.62	2	1275.69	57.9325
High	LEnWTDASR	41152506	N3(Deamidated:18O(1))	415768583	0	36.51	2	1094.5	31.8309
High	APQHVVNHLPPYTnVSLK	18860902	N14(Deamidated:18O(1))	1805654656	0	36.2	2	2017.08	46.099
High	HVFPHnHTADIQSEVHcIFSPQIEEPSQcPDcVVSALGAK	42741655	N6(Deamidated:18O(1)); C17(Carbamidomethyl); C29(Carbamidomethyl); C32(Carbamidomethyl)	9.14136e+09	0	36.06	4	4544.11	67.2909
High	TYTYADTPDDFQLHnFSLPEEDTK	284807150	N15(Deamidated:18O(1))	1100414080	0	36.05	3	2850.25	66.6712
High	GHTLTLnFTR	112380628	N7(Deamidated:18O(1))	393273824	0	35.99	2	1162.61	45.2506
High	IQGEEIVFHDLnLTAHGISHcPTcR	126012571	N12(Deamidated:18O(1)); C21(Carbamidomethyl); C24(Carbamidomethyl)	1.30708e+09	0	35.98	4	2907.38	64.095
High	VYWNAPSSAPnHTQFLVTVVEK	147900821	N11(Deamidated:18O(1))	38416489	0	35.74	3	2490.26	64.7091
High	SPIVTHcnVSTVNK	6005715	C7(Carbamidomethyl); N8(Deamidated:18O(1))	53353812	0	35.71	2	1558.78	24.6768
High	LGVQDLFnSSK	13489087	N8(Deamidated:18O(1))	30352855	0	35.7	2	1210.62	59.1997
High	VIInDTEDEPTLEFDKK	256000767	N4(Deamidated:18O(1))	4.65823e+07	0	35.7	2	2008.99	51.5049
High	SLDAYPILNQAQALEnHTEVQFQK	4504747	N16(Deamidated:18O(1))	143895928	0	35.58	3	2760.37	71.0305
High	TVVTYHIPQnSSLENVDSR	27477039	N10(Deamidated:18O(1))	2.45332e+08	0	35.4	3	2162.06	48.9685
High	HDYILLPEDALTnTTR	27436940	N13(Deamidated:18O(1))	99248267	0	35.28	3	1874.94	61.5555
High	LTGVAGnYTVcQK	223633991	N7(Deamidated:18O(1)); C11(Carbamidomethyl)	175608208	0	35.26	2	1413.69	34.6341
High	FGTcSQLcnNTK	126012562	C4(Carbamidomethyl); C8(Carbamidomethyl); N9(Deamidated:18O(1))	340587552	0	34.96	2	1432.61	26.9527
High	TYnGTNPDAASR	270483821	N3(Deamidated:18O(1))	1.46695e+07	0	34.72	2	1269.56	17.269
High	HPDAVAWAnLTNAIR	229091322	N9(Deamidated:18O(1))	1.44232e+08	0	34.66	3	1651.85	64.2965
High	LVGPSSVVcLPnGTWTGEQPHcR	189491647	C9(Carbamidomethyl); N12(Deamidated:18O(1)); C22(Carbamidomethyl)	74543436	0	34.61	3	2554.2	58.6075
High	FnHTQTIQQK	302191651	N2(Deamidated:18O(1))	1427277472	0	34.58	2	1247.63	16.9834
High	YNQETPMEIcLnGTPALAYLASAPPPLcPSGR	72534684	C10(Carbamidomethyl); N12(Deamidated:18O(1)); C28(Carbamidomethyl)	1.85725e+08	0	34.4	3	3491.65	75.78
High	nGSLFAFR	88853069	N1(Deamidated:18O(1))	2.07589e+08	0	34.39	2	914.461	59.7114
High	IYSnHSALESLALIPLQAPLK	5453914	N4(Deamidated:18O(1))	5.70558e+07	0	34.39	3	2281.27	73.6647
High	EQMQDALGNnSSFHHR	4557369	N10(Deamidated:18O(1))	222508152	0	34.38	2	1873.82	30.986
High	VQQVGHYPPAnSSLSSR	30089937	N11(Deamidated:18O(1))	55200676	0	34.1	2	1829.9	28.8103
High	LLETVEYnISGAER	153946395	N8(Deamidated:18O(1))	303335593	0	34	2	1596.8	56.3855
High	KLHInHNnLTESVGPLPK	4505047	N5(Deamidated:18O(1)); N8(Deamidated:18O(1))	236919362	0	33.98	3	2017.08	44.8978
High	WEPFGYnVTR	157419150	N7(Deamidated:18O(1))	2.2887e+08	0	33.9	2	1271.59	57.6853
High	SEDIKnVSR	73747889	N6(Deamidated:18O(1))	6.65044e+07	0	33.68	2	1050.53	17.0859
High	cInQSIcEK	333440461	C1(Carbamidomethyl); N3(Deamidated:18O(1)); C7(Carbamidomethyl)	664412752	0	33.21	2	1154.5	22.9897
High	YnASSFAK	221316593	N2(Deamidated:18O(1))	1650450192	0	32.96	2	890.413	26.1041
High	nNSADWIQLEK	27436940	N1(Deamidated:18O(1))	0	0	32.93	2	1320.63	52.7054
High	EMLHnATFcLVPR	46370066	N5(Deamidated:18O(1)); C9(Carbamidomethyl)	712202138	0	32.12	2	1590.77	56.2209
High	TmFPnLTDVR	295849303	M2(Oxidation); N5(Deamidated:18O(1))	178948893	0	32.08	2	1212.58	52.9403
High	EAInITLDHK	62739166	N4(Deamidated:18O(1))	22298405	0	32.05	3	1156.61	37.3287
High	QVTQEMLnHTIAIR	66346693	N8(Deamidated:18O(1))	792338016	0	32.03	2	1656.86	51.5949
High	YELSLHPnLTSMTFR	61742775	N8(Deamidated:18O(1))	9.22235e+07	0	31.88	3	1811.89	65.5568
High	LAnNTHQHVFDDLR	17149834	N3(Deamidated:18O(1))	0	0	31.84	4	1682.81	35.592
High	EDNAVQPnSSYTYVWHATER	105990535	N8(Deamidated:18O(1))	447892485	0	31.77	3	2370.05	51.593
High	ncSAAPQPEPAAGLASYPELR	5453601	N1(Deamidated:18O(1)); C2(Carbamidomethyl)	275613376	0	31.68	2	2202.04	55.2695
High	nLTVcPDGALFEQK	4502281	N1(Deamidated:18O(1)); C5(Carbamidomethyl)	267955179	0	31.66	2	1594.77	56.9867
High	FYnYTLcR	240255478	N3(Deamidated:18O(1)); C7(Carbamidomethyl)	132466253	0	31.62	2	1139.51	44.2338
High	AENQVnVTcQVR	341914298	N6(Deamidated:18O(1)); C9(Carbamidomethyl)	4.67441e+07	0	31.62	2	1420.67	26.0547
High	LHKDnTTcYEFK	126012562	N5(Deamidated:18O(1)); C8(Carbamidomethyl)	76564084	0	31.43	2	1558.71	25.0215
High	FFnFSWR	164519138	N3(Deamidated:18O(1))	1.54333e+07	0	31.37	2	1006.47	69.182
High	WWHQQTnATQEVVR	291045220	N7(Deamidated:18O(1))	130436263	0	31.28	2	1785.85	40.9518
High	NVGPnTTSTVISTDAFRPGVR	4557040	N5(Deamidated:18O(1))	99046596	0	31.26	3	2192.11	51.384
High	nGTHFDIDK	302191651	N1(Deamidated:18O(1))	656238576	0	31.19	2	1049.48	25.9864
High	WVSLDnWTYSK	84798622	N6(Deamidated:18O(1))	60924624	0	30.92	2	1401.66	64.7917
High	nVTLHcTDGSSR	341915544	N1(Deamidated:18O(1)); C6(Carbamidomethyl)	0	0	30.89	2	1349.6	18.6856
High	IFLQALNLGIEVInTTDHLK	257471010	N14(Deamidated:18O(1))	1.08009e+08	0	30.75	3	2255.25	77.327
High	GQFESVAPSQnFSDSSESDTHPFVIAK	21361116	N11(Deamidated:18O(1))	892791284	0	30.7	3	2914.33	56.3623
High	InATDADEPNTLnSK	116534898	N2(Deamidated:18O(1)); N13(Deamidated:18O(1))	186013364	0	30.42	2	1608.74	29.0887
High	SWPAVGncSSALR	11321561	N7(Deamidated:18O(1)); C8(Carbamidomethyl)	498545616	0	30.36	2	1407.66	47.381
High	EQYIHEnYSR	4505891	N7(Deamidated:18O(1))	9327351424	0	30.33	2	1341.59	24.9033
High	nFTENDLLVR	4503635	N1(Deamidated:18O(1))	233561326	0	30.1	2	1223.62	53.7633
High	HVYNnLTEEQK	13376115	N5(Deamidated:18O(1))	424933300	0	30.07	2	1377.65	23.0978
High	LYWISSGnHTINR	126012562	N8(Deamidated:18O(1))	169688712	0	30.03	2	1563.78	48.3357
High	nQTHYALQASLK	11641261	N1(Deamidated:18O(1))	26788233	0	30	2	1376.7	35.474
High	TVAANTPFnLScQAQGPPEPVDLLWLQDAVPLATAPGHGPQR	21536468	N9(Deamidated:18O(1)); C12(Carbamidomethyl)	26428993	0	29.89	4	4437.22	77.02
High	LnLSEnYTLSISNAR	343168772	N2(Deamidated:18O(1)); N6(Deamidated:18O(1))	4.22383e+07	0	29.5	2	1700.82	62.3989
High	VVTVAALGTnISIHKDEIGK	154146262	N10(Deamidated:18O(1))	228698784	0	29.21	3	2068.14	55.2403
High	VFGSQnLTTVK	5453832	N6(Deamidated:18O(1))	301475416	0	29.2	2	1196.64	41.857
High	nLTNVLGTQSR	8392830	N1(Deamidated:18O(1))	593949342	0	28.97	2	1205.64	43.7402
High	SSDnVSVTVLR	239787919	N4(Deamidated:18O(1))	124083068	0	28.88	2	1179.61	39.1296
High	nATLVNEADKLR	157266300	N1(Deamidated:18O(1))	2.32201e+07	0	28.84	2	1346.72	42.5202
High	FLSSSPHLPPSSYFnASGR	5729770	N15(Deamidated:18O(1))	0	0	28.68	2	2053.98	55.6474
High	IVVYNQPYInYSR	7706387	N10(Deamidated:18O(1))	3.97174e+07	0	28.54	2	1631.83	51.5167
High	LQLDcRPLEGnSTVTGQPR	13899338	C5(Carbamidomethyl); N11(Deamidated:18O(1))	3.00612e+08	0	28.01	3	2144.07	44.6013
High	QPVSPVIHPPVSYnDTAPR	17136148	N14(Deamidated:18O(1))	6.85694e+07	0	27.79	3	2077.05	46.7343
High	LTDVETQVLnQTSR	315434240	N10(Deamidated:18O(1))	27131216	0	27.69	2	1606.82	49.3822
High	LLIAGTnSSDLQQILSLLESNK	61744483	N7(Deamidated:18O(1))	19390814	0	27.61	3	2360.28	77.3136
High	nHSGTTIPTLEccHEDMcNYR	6912534	N1(Deamidated:18O(1)); C12(Carbamidomethyl); C13(Carbamidomethyl); C18(Carbamidomethyl)	273251196	0	27.49	3	2598.03	44.4998
High	ILLTcSLnDSATEVTGHR	38372925	C5(Carbamidomethyl); N8(Deamidated:18O(1))	490265168	0	27.37	2	1989.98	54.0942
High	LNAInITSALDR	10835047	N5(Deamidated:18O(1))	128397943	0	27.31	2	1303.71	61.0716
High	LTSPPEDYPEPEEVPPEVISIYnSTR	4507463	N23(Deamidated:18O(1))	1647897597	0	26.85	3	2961.41	71.5577
High	nDTGPYEcEIQNPVSAnR	68161541	N1(Deamidated:18O(1)); C8(Carbamidomethyl); N17(Deamidated:18O(1))	715548128	0	26.73	2	2069.88	45.4264
High	LLEPDKEMENFYVFHnGSLVIESPR	32469517	N16(Deamidated:18O(1))	58759311	0	26.46	3	2966.44	69.7904
High	nITIVTGAPR	4504747	N1(Deamidated:18O(1))	525442437	0	26.23	2	1044.59	39.1247
High	QVcDQGWTMnNSR	67782349	C3(Carbamidomethyl); N10(Deamidated:18O(1))	4.12679e+07	0	26.04	2	1598.66	35.487
High	IPGVPGSMPnASWTGNLR	21717810	N10(Deamidated:18O(1))	175133784	0	26	2	1856.92	63.3446
High	nLScIVNEGK	300244535	N1(Deamidated:18O(1)); C4(Carbamidomethyl)	220369600	0	25.88	2	1136.55	39.9477
High	YFFnVSDEAALLEK	116295258	N4(Deamidated:18O(1))	2.04542e+07	0	25.82	2	1648.8	71.6962
High	MnFTGGDTcHK	119964726	N2(Deamidated:18O(1)); C9(Carbamidomethyl)	97948352	0	25.65	2	1270.5	22.0048
High	VGEEYQELQLDGFDNESSnK	194097398	N19(Deamidated:18O(1))	55760717	0	25.56	2	2304.01	57.2384
High	nLSMPLLPADFHK	73858566	N1(Deamidated:18O(1))	226472704	0	25.48	2	1485.77	65.0365
High	GNWEnLTSPGPTK	38683827	N5(Deamidated:18O(1))	50776502	0	25.45	2	1403.67	43.6313
High	DEGLcSAnVTR	5730091	C5(Carbamidomethyl); N8(Deamidated:18O(1))	169352732	0	25.44	2	1224.54	27.1362
High	WQMnFTVR	4504957	N4(Deamidated:18O(1))	56121686	0	25.33	2	1084.51	58.6653
High	TSnSSQVSNEQDKIDAYK	122891870	N3(Deamidated:18O(1))	170315608	0	25.27	3	2016.93	30.598
High	GEYFVnVTTR	116295258	N6(Deamidated:18O(1))	60714372	0	24.67	2	1188.58	46.447
High	nATSYPPMcTQDPK	68508957	N1(Deamidated:18O(1)); C9(Carbamidomethyl)	29519640576	0	24.63	2	1612.69	30.7516
High	LFnTSVEVLPFDNPQSDK	7710152	N3(Deamidated:18O(1))	85963854	0	24.46	2	2053.01	69.3106
High	IADTnITSIPQGLPPSLTELHLDGNK	19743848	N5(Deamidated:18O(1))	1.43772e+08	0	24.28	3	2747.44	69.556
High	DQcIVDDITYnVnDTFHK	47132549	C3(Carbamidomethyl); N11(Deamidated:18O(1)); N13(Deamidated:18O(1))	33879213568	0	24.27	3	2202.97	60.8576
High	YnYTEDPTILR	262118282	N2(Deamidated:18O(1))	164018236	0	23.88	2	1387.66	48.1277
High	YHQPGHEAVTSAVDQLQQEFHccGSnNSQDWR	21237748	C22(Carbamidomethyl); C23(Carbamidomethyl); N26(Deamidated:18O(1))	2.14608e+08	0	23.83	4	3788.6	62.1028
High	HVVYWnSSNPR	100913200	N6(Deamidated:18O(1))	8.10257e+07	0	23.74	3	1361.65	30.6018
High	LHEITnETFR	88702793	N6(Deamidated:18O(1))	529827376	0	23.7	2	1262.63	34.4616
High	ENVGIYnLSK	27734709	N7(Deamidated:18O(1))	320167256	0	23.69	2	1139.58	43.7849
High	VLInNSLDEPR	157384998	N4(Deamidated:18O(1))	2.45094e+07	0	23.59	2	1272.67	42.0672
High	nISGVVLADHSGAFHNK	24638433	N1(Deamidated:18O(1))	53824714	0	23.52	3	1768.89	44.5658
High	YSVAnDTGFVDIPKQEK	4503155	N5(Deamidated:18O(1))	19643911	0	23.5	3	1913.94	49.2774
High	cHEGnGTFEcGAcR	19743823	C1(Carbamidomethyl); N5(Deamidated:18O(1)); C10(Carbamidomethyl); C13(Carbamidomethyl)	4.79311e+07	0	22.94	2	1657.61	20.2744
High	VncSVPEEK	313760624	N2(Deamidated:18O(1)); C3(Carbamidomethyl)	3.33051e+07	0	22.55	2	1064.48	18.8115
High	LnFSHGTHEYHAETIK	33286418	N2(Deamidated:18O(1))	3.89349e+07	0	22.49	2	1886.89	31.5778
High	EnDTHcIDFSYLLYSQK	18860902	N2(Deamidated:18O(1)); C6(Carbamidomethyl)	184163584	0	22.41	3	2135.94	65.7781
High	DnHTHSDIQVK	72534684	N2(Deamidated:18O(1))	77957568	0	22.13	2	1296.62	15.6555
High	EGSLPGnSTISIR	189217425	N7(Deamidated:18O(1))	90110824	0	21.71	2	1333.68	42.756
High	SPDVInGSPISQK	62739186	N6(Deamidated:18O(1))	107763616	0	21.6	2	1344.69	35.7504
High	GcScFSDWQGPGcSVPVPAnQSFWTR	333440461	C2(Carbamidomethyl); C4(Carbamidomethyl); C13(Carbamidomethyl); N20(Deamidated:18O(1))	3.398e+08	0	21.48	3	2990.24	69.8486
High	nFTSVHLSYVELK	209447096	N1(Deamidated:18O(1))	9.94914e+06	0	20.94	3	1539.79	58.7155
High	NNVITLnITGK	208022658	N7(Deamidated:18O(1))	141326232	0	20.87	2	1189.67	51.7148
High	HIWSLEISNKPnVSEPEEPK	315138990	N12(Deamidated:18O(1))	64925868	0	20.71	3	2336.16	50.9612
High	QVVEnMTR	119393891	N5(Deamidated:18O(1))	4.24854e+07	0	20.45	2	979.474	22.1724
High	LQGLENWGQDPGVSAnASK	19923830	N16(Deamidated:18O(1))	28438231	0	20.41	2	1973.94	51.564
High	YHYnGTFEDGK	192448443	N4(Deamidated:18O(1))	306100128	0	20	2	1333.56	28.5128
High	LcHTHGWnETSEFMPQGAVFScLYR	224586817	C2(Carbamidomethyl); N8(Deamidated:18O(1)); C22(Carbamidomethyl)	0	0	19.73	3	3030.33	68.8529
High	QAIHVGnQTFNDGTIVEK	83641874	N7(Deamidated:18O(1))	235137504	0	19.72	2	1973.97	46.9976
High	ISVQVHnATcTVR	66932918	N7(Deamidated:18O(1)); C10(Carbamidomethyl)	131756946	0	19.32	2	1487.75	29.2302
High	GEnFTETDVK	4506113	N3(Deamidated:18O(1))	2058955776	0	19.28	2	1142.51	27.4894
High	ILnQTADmLQLASK	6912236	N3(Deamidated:18O(1)); M8(Oxidation)	34978315	0	18.8	2	1564.81	46.5331
High	cATPHGDnASLEATFVK	34734068	C1(Carbamidomethyl); N8(Deamidated:18O(1))	0	0	18.37	3	1820.84	44.7175
High	EVFVHPnYSK	4506115	N7(Deamidated:18O(1))	170067968	0	18.35	2	1222.6	29.4474
High	WGHnITEFQQR	7657069	N4(Deamidated:18O(1))	183098656	0	17.31	3	1418.67	40.7631
High	TVLTPATnHmGnVTFTIPANR	115298678	N8(Deamidated:18O(1)); M10(Oxidation); N12(Deamidated:18O(1))	2.47848e+08	0	17.2	3	2277.14	53.4915
High	GPSTPLPEDPNWnVTEFHTTPK	157266300	N13(Deamidated:18O(1))	219200120	0	16.35	3	2467.16	57.6011
High	VFHIHnESWVLLTPK	333440461	N6(Deamidated:18O(1))	1.15377e+07	0	16.25	2	1822.97	61.105
High	cVEESGSAHcVcPMLTcPEAnATK	54873613	C1(Carbamidomethyl); C10(Carbamidomethyl); C12(Carbamidomethyl); C17(Carbamidomethyl); N21(Deamidated:18O(1))	2106293152	0	16.23	3	2711.11	44.55
High	HIGHAnLTFEQLR	148743793	N6(Deamidated:18O(1))	2.4352e+07	0	16.04	2	1538.8	43.1152
High	NYPGTYPnHTVcEK	27735143	N8(Deamidated:18O(1)); C12(Carbamidomethyl)	2.79532e+08	0	16.04	2	1682.74	26.413
High	YHVLHInTTK	197382758	N7(Deamidated:18O(1))	19644128	0	16.02	3	1228.66	28.3412
High	NYFHYnQSYPPTYNVK	51317399	N6(Deamidated:18O(1))	85319379	0	16	2	2037.92	48.1045
High	DVQIIVFPEDGIHGFnFTR	4557373	N16(Deamidated:18O(1))	219091283	0	15.95	2	2207.11	73.1246
High	nLTEVPTDLPAYVR	5729718	N1(Deamidated:18O(1))	3.47147e+08	0	15.76	2	1590.83	62.3107
High	DTWGLSDEHFQPRPEAVQFFnVTTLQK	5453601	N21(Deamidated:18O(1))	1.65724e+08	0	15.65	4	3193.55	71.0573
High	VLLGnEScTLTLSESTMnTLK	42741655	N5(Deamidated:18O(1)); C8(Carbamidomethyl); N18(Deamidated:18O(1))	0	0	15.6	3	2317.14	68.7877
High	IFLYSGEPTYLGnETSVFGPTGnK	5729772	N13(Deamidated:18O(1)); N23(Deamidated:18O(1))	3.23772e+07	0	15.35	2	2597.26	71.5265
High	KEcYYNLNDASLcDnVLAPnVTK	261337173	C3(Carbamidomethyl); C13(Carbamidomethyl); N15(Deamidated:18O(1)); N20(Deamidated:18O(1))	2.74616e+08	0	14.58	2	2707.26	58.3594
High	WGQncScHHGGYYNcEDK	119360348	N4(Deamidated:18O(1)); C5(Carbamidomethyl); C7(Carbamidomethyl); C15(Carbamidomethyl)	3.21688e+08	0	14.2	2	2274.83	24.4261
High	YGccPMPnATccSDHLHccPQDTVcDLIQSK	4504151	C3(Carbamidomethyl); C4(Carbamidomethyl); N8(Deamidated:18O(1)); C11(Carbamidomethyl); C12(Carbamidomethyl); C18(Carbamidomethyl); C19(Carbamidomethyl); C25(Carbamidomethyl)	1676418204	0	14.04	4	3787.48	55.9487
High	ELSEYnATAIK	111118978	N6(Deamidated:18O(1))	0	0	13.83	2	1241.62	36.667
High	SELVANnVTLPAGEQR	73760401	N7(Deamidated:18O(1))	2.26893e+07	0	13.27	2	1700.87	45.6205
High	NQELEDNVHISPnGSIITIVGTRPSNHGTYR	126012571	N13(Deamidated:18O(1))	132812224	0	12.57	3	3421.7	56.7025
High	EGHFYYnISEVK	5453914	N7(Deamidated:18O(1))	26311273	0	12.42	3	1488.69	47.7701
High	NQKPRPTInVTcTR	46255041	N9(Deamidated:18O(1)); C12(Carbamidomethyl)	387387408	0	12.12	3	1687.88	22.8068
High	SnSSmHITDcR	4506547	N2(Deamidated:18O(1)); M5(Oxidation); C10(Carbamidomethyl)	1.62753e+07	0	12.05	3	1326.53	20.728
High	cDVcAEGFTGFPScYPTPSSSnDTR	21264602	C1(Carbamidomethyl); C4(Carbamidomethyl); C14(Carbamidomethyl); N22(Deamidated:18O(1))	0	0	11.81	3	2815.11	67.5196
High	GSnYSEILDK	5901956	N3(Deamidated:18O(1))	5.75612e+07	0	11.73	2	1128.53	40.8367
High	VPLQSAHLYYnVTEK	226371643	N11(Deamidated:18O(1))	92044176	0	11.5	3	1764.91	49.0953
High	SLGNVnFTVSAEALESQELcGTEVPSVPEHGR	66932947	N6(Deamidated:18O(1)); C20(Carbamidomethyl)	4.33125e+06	0	11.46	3	3416.63	69.8118
High	IAVISDMAFQnLTSLER	7019381	N11(Deamidated:18O(1))	7.70192e+06	0	11.38	2	1910.98	74.9173
High	YnWSFIHcPAcQcnGHSK	333440461	N2(Deamidated:18O(1)); C8(Carbamidomethyl); C11(Carbamidomethyl); C13(Carbamidomethyl); N14(Deamidated:18O(1))	56181120	0	11.03	4	2271.92	51.3453
High	EcTcPPGMFQSnATcAPHTVcPVGWGVR	7657039	C2(Carbamidomethyl); C4(Carbamidomethyl); N12(Deamidated:18O(1)); C15(Carbamidomethyl); C21(Carbamidomethyl)	427785568	0	10.78	3	3179.34	58.5652
High	APKPVEMVEnSTDPHPIK	221316593	N10(Deamidated:18O(1))	237445322	0	10.21	2	1992.01	42.2579
High	ASSSWQSVnESGDQVHWSPGQAR	27735143	N9(Deamidated:18O(1))	99621080	0	9.97	3	2503.11	47.5934
High	GEPSNEPSTETnKTQEQSDVK	55741750	N12(Deamidated:18O(1))	1.57303e+07	0	8.87	3	2308.03	18.032
High	SQnDTVTPDVWYTSKPK	40068512	N3(Deamidated:18O(1))	2663533184	0	8.71	2	1968.94	44.8874
High	EQMQDALGnnSSFHHR	4557369	N9(Deamidated:18O(1)); N10(Deamidated:18O(1))	42945913	0	8.57	3	1876.81	31.3614
High	LSNLDPGnYSFR	270265859	N8(Deamidated:18O(1))	0	0	8.56	2	1385.66	51.6543
High	YTPVQQGPVGVnVTYGGDPIPK	116063573	N12(Deamidated:18O(1))	0	0	8.33	2	2289.16	56.3754
High	VPVTLALnNTLFLIEER	157266300	N8(Deamidated:18O(1))	6.81362e+06	0	8.1	3	1945.09	77.2665
High	EHWQPQETnESLK	7657178	N9(Deamidated:18O(1))	1.83149e+07	0	7.07	2	1628.74	31.1697
High	NVNFEDPASAcDSINAWVKnETR	211904152	C11(Carbamidomethyl); N20(Deamidated:18O(1))	47786350	0	6.37	3	2640.18	68.5202
High	HFnDSGAcVPR	54792100	N3(Deamidated:18O(1)); C8(Carbamidomethyl)	109796436	0	6.31	2	1262.54	24.3193
High	TVRPQcEVcETHSFSFHPMAGcEGcncSR	189217425	C6(Carbamidomethyl); C9(Carbamidomethyl); C22(Carbamidomethyl); C25(Carbamidomethyl); N26(Deamidated:18O(1)); C27(Carbamidomethyl)	84956789	0	4.92	3	3503.41	44.6032
High	VLPSLGISNVFTSHADLSGISnHSNIQVSEMVHK	194018472	N22(Deamidated:18O(1))	4.40186e+07	0	4.79	5	3620.82	69.7942
High	LNAEnnATFYFK	156231037	N5(Deamidated:18O(1)); N6(Deamidated:18O(1))	0	0	4.54	2	1437.67	55.7227
High	GVnVTMPAQPGTPPLSSTQLQIDPSLHEFQLVDLSR	126012571	N3(Deamidated:18O(1))	2.93073e+08	0	3.61	3	3875.98	72.9807
High	ISLHcPccTFVPSNNYIIPnKSEELEAR	4507463	C5(Carbamidomethyl); C7(Carbamidomethyl); C8(Carbamidomethyl); N20(Deamidated:18O(1))	1.0539e+09	0	3.45	4	3351.56	58.7802
High	ADANPPATEYHWTTLnGSLPK	42560233	N16(Deamidated:18O(1))	1.44333e+08	0	1.91	2	2286.1	56.5194
High	NIETnYTR	5729772	N5(Deamidated:18O(1))	207057620	0.000114	40.42	2	1013.48	24.7777
High	LAPnLTELR	59710104	N4(Deamidated:18O(1))	1.57921e+07	0.000114	39.97	2	1029.59	46.8397
High	HnSTGcLR	355594753	N2(Deamidated:18O(1)); C6(Carbamidomethyl)	109497376	0.000114	28.39	3	947.427	12.4615
High	QTLFFnGTR	21686977	N6(Deamidated:18O(1))	149019628	0.000114	27.51	2	1086.55	48.4356
High	GYnVTYWR	221316760	N3(Deamidated:18O(1))	36792718	0.000114	25.8	2	1061.5	47.6986
High	LHNQLLPnVTTVER	218505805	N8(Deamidated:18O(1))	396804906	0.000114	24.23	2	1636.9	49.2954
High	RnWTITR	14589889	N2(Deamidated:18O(1))	1114604928	0.000114	23.65	2	949.51	27.6103
High	LTVnLTNDR	300244535	N4(Deamidated:18O(1))	227266816	0.000114	19.42	2	1048.55	36.407
High	nSSLGDAINK	5454058	N1(Deamidated:18O(1))	185248192	0.000114	16.13	2	1021.51	25.6498
High	InGSAnFSFNDEEMK	227430301	N2(Deamidated:18O(1)); N6(Deamidated:18O(1))	1.44413e+07	0.000114	10.24	2	1708.72	51.1159
High	nATVVWMK	343168772	N1(Deamidated:18O(1))	1595433216	0.000226	40.77	2	951.486	45.5872
High	ALSnISLR	149363636	N4(Deamidated:18O(1))	147526944	0.000226	39.84	2	876.505	39.4059
High	SnLSDLLEK	176866369	N2(Deamidated:18O(1))	1.4559e+07	0.000226	22.65	2	1021.53	53.7887
High	VEAAqnLTLPGSLR	153946395	Q5(Deamidated:18O(1)); N6(Deamidated:18O(1))	0	0.000226	13.12	2	1474.81	52.9366
High	DVLnFTcEPK	194328712	N4(Deamidated:18O(1)); C7(Carbamidomethyl)	1.18129e+07	0.000226	12.75	2	1225.57	50.4513
High	mFSQnDTR	16418467	M1(Oxidation); N5(Deamidated:18O(1))	112139312	0.000333	42.61	2	1017.42	20.3282
High	YFYnnQTK	73760409	N4(Deamidated:18O(1)); N5(Deamidated:18O(1))	636250544	0.000333	30.43	2	1083.48	27.3704
High	NLHQSnTSR	126012571	N6(Deamidated:18O(1))	3.4002e+06	0.000333	24.71	2	1059.51	10.92
High	nATLAEQAK	5453832	N1(Deamidated:18O(1))	275550968	0.000333	21.96	2	948.49	17.0509
High	DGTcIGnSSR	126012562	C4(Carbamidomethyl); N7(Deamidated:18O(1))	0	0.000333	5.83	2	1069.46	15.4537
High	TLFcnASK	62912466	C4(Carbamidomethyl); N5(Deamidated:18O(1))	63134034	0.000427	39.56	2	943.443	27.9209
High	YSnNSWR	63025222	N3(Deamidated:18O(1))	2358364155	0.000427	37.1	2	929.399	24.2473
High	InLTWHK	4758598	N2(Deamidated:18O(1))	3.8245e+08	0.000427	35.42	2	914.497	38.6783
High	ALVnFTR	126012571	N4(Deamidated:18O(1))	276154664	0.000427	30.45	2	823.458	41.347
High	NVFnETK	27262663	N4(Deamidated:18O(1))	4592028416	0.000427	30.19	2	854.414	24.7179
High	VINTncSAVR	74271816	N5(Deamidated:18O(1)); C6(Carbamidomethyl)	29064184	0.000427	27.26	2	1136.56	21.2377
High	nISQDLEK	145309326	N1(Deamidated:18O(1))	883433184	0.000427	25.23	2	949.473	29.0061
High	NLnVTSLGFR	54792100	N3(Deamidated:18O(1))	5.46608e+07	0.000427	25.17	2	1123.6	57.1769
High	DHPnATVWR	323362946	N4(Deamidated:18O(1))	2.53125e+08	0.000427	21.26	2	1098.52	26.7649
High	VnFTEIQK	4501989	N2(Deamidated:18O(1))	0	0.000427	3.66	2	981.516	40.2436
High	SPTnTTPHVPAEGPELI	51873067	N4(Deamidated:18O(1))	0	0.000427	3.14	2	1762.87	54.711
High	GSnGTIcDNQR	40548389	N3(Deamidated:18O(1)); C7(Carbamidomethyl)	0	0.000427	1.01	2	1224.53	14.8988
High	LFGnYSR	5454058	N4(Deamidated:18O(1))	110199859	0.000533	24.39	2	859.419	32.163
High	NLnFSTR	302191651	N3(Deamidated:18O(1))	1403809728	0.000635	36.5	2	854.426	30.6458
High	KnASNMEYR	238624149	N2(Deamidated:18O(1))	1.01686e+07	0.000635	22.94	2	1115.51	15.8327
High	TVPPMVnVTR	294660768	N7(Deamidated:18O(1))	0	0.000635	22.62	2	1116.59	39.0042
High	SnISILR	14589889	N2(Deamidated:18O(1))	995844032	0.00084	38.05	2	805.467	37.2081
High	ncSIQVK	66932918	N1(Deamidated:18O(1)); C2(Carbamidomethyl)	14047705	0.00084	23.07	2	851.417	19.2121
High	nYTnAMFK	257471010	N1(Deamidated:18O(1)); N4(Deamidated:18O(1))	8.9191e+06	0.00084	7.77	2	994.43	43.305
High	HTVFWnSSnPK	33359680	N6(Deamidated:18O(1)); N9(Deamidated:18O(1))	0	0.00084	3.95	2	1322.63	33.3389
High	GHVnITR	4503635	N4(Deamidated:18O(1))	0	0.001048	24.65	2	799.434	15.3227
High	EnGTISR	167857790	N2(Deamidated:18O(1))	1.39823e+07	0.001149	42.84	2	779.379	12.2007
High	MnVTWR	15147240	N2(Deamidated:18O(1))	4.23557e+07	0.001149	42.33	2	809.386	36.717
High	LLnGSQR	226371643	N3(Deamidated:18O(1))	0	0.001149	14.67	2	790.436	16.8069
High	nYTIFYR	300244535	N1(Deamidated:18O(1))	7.48601e+07	0.001149	13.58	2	979.476	51.6136
High	EKKPNNLnDTIK	4506951	N8(Deamidated:18O(1))	16516971	0.00125	11.52	2	1416.77	19.3753
High	LnNTNIR	11545873	N2(Deamidated:18O(1))	0	0.001558	31.4	2	847.451	17.2108
High	nTTSYVLR	153946395	N1(Deamidated:18O(1))	573293200	0.001558	28.13	2	956.493	30.3667
High	AnFTIYDcSR	157694524	N2(Deamidated:18O(1)); C8(Carbamidomethyl)	4.25143e+07	0.002166	10.86	2	1249.54	42.7695
High	TLnQSETAIQPSWYF	21717810	N3(Deamidated:18O(1))	0	0.002166	1.73	2	1787.84	73.2617
High	nITLTWR	167857788	N1(Deamidated:18O(1))	4.78016e+07	0.002569	29.62	2	906.493	54.0171
High	DTFVnASR	73858568	N5(Deamidated:18O(1))	237335136	0.002569	20.81	2	912.43	23.7472
High	SIncSGVTR	4758422	N3(Deamidated:18O(1)); C4(Carbamidomethyl)	118089632	0.003173	19.92	2	996.47	18.5569
High	EAPnISR	5031613	N4(Deamidated:18O(1))	5317296	0.00356	10.41	2	789.402	17.1779
High	nISQVLEK	4557251	N1(Deamidated:18O(1))	445234024	0.00356	9.09	2	933.515	38.708
High	ISELEIInSSFEnILqEKEqEK	55770834	N8(Deamidated:18O(1)); N13(Deamidated:18O(1)); Q16(Deamidated:18O(1)); Q20(Deamidated:18O(1))	0	0.00356	1.26	3	2632.29	48.0889
High	nQTNLER	29550838	N1(Deamidated:18O(1))	1.10274e+08	0.003746	34.65	2	877.429	14.4275
High	mYHInETR	194306539	M1(Oxidation); N5(Deamidated:18O(1))	1.34141e+08	0.003943	17.29	2	1082.49	38.9203
High	HTGSGILSMAnAGPnTnGSqFFIcTAK	178057341	N11(Deamidated:18O(1)); N15(Deamidated:18O(1)); N17(Deamidated:18O(1)); Q20(Deamidated:18O(1)); C24(Carbamidomethyl)	1.39322e+08	0.003943	0.82	3	2793.31	65.4018
High	LnGSFR	126012562	N2(Deamidated:18O(1))	4.44168e+07	0.004741	25.44	2	696.361	20.863
High	FVnDTK	73747889	N3(Deamidated:18O(1))	0	0.005424	32.7	2	726.358	14.4328
High	nQSVPLSccR	270483821	N1(Deamidated:18O(1)); C8(Carbamidomethyl); C9(Carbamidomethyl)	1.71381e+08	0.005717	6.49	2	1223.54	25.3077
High	YTGTRPSNLAnNTILVK	45827767	N11(Deamidated:18O(1))	4176232	0.006014	3.44	2	1864.99	43.3031
High	nNTmIR	105990535	N1(Deamidated:18O(1)); M4(Oxidation)	6.77779e+06	0.007079	18.7	2	767.361	17.906
High	nFTMNEK	4503987	N1(Deamidated:18O(1))	744610655	0.007566	12.61	2	886.387	24.5863
High	RPYVSYVnNSIAR	50659093	N8(Deamidated:18O(1))	8.63859e+07	0.009895	1.4	2	1541.8	40.4225
High	cDQcEENYFYnR	145309326	C1(Carbamidomethyl); C4(Carbamidomethyl); N11(Deamidated:18O(1))	399271259	0	79.72	2	1700.62	41.5605
High	IcPQGYTccTSEMEENLAnR	167001141	C2(Carbamidomethyl); C8(Carbamidomethyl); C9(Carbamidomethyl); N19(Deamidated:18O(1))	1530109875	0	76.37	2	2435.98	52.1444
High	VDKDLQSLEDILHQVEnK	70906437	N17(Deamidated:18O(1))	370137104	0	76.09	2	2126.08	71.693
High	GTAGNALMDGASQLMGEnR	296080754	N18(Deamidated:18O(1))	2.60213e+08	0	75.73	2	1895.85	64.1991
High	AGLQAFFQVQEcnK	4557485	C12(Carbamidomethyl); N13(Deamidated:18O(1))	389208635	0	69.68	2	1642.77	65.2485
High	GQTEIQVNcPPAVTEnK	33239443	C9(Carbamidomethyl); N16(Deamidated:18O(1))	1560596288	0	66.68	2	1887.9	38.0198
High	AKPQGQWAEDVLGnK	294660768	N14(Deamidated:18O(1))	240925503	0	62.61	3	1643.83	46.3259
High	ADDcALPYLGAIcYcDLFcnR	324711034	C4(Carbamidomethyl); C13(Carbamidomethyl); C15(Carbamidomethyl); C19(Carbamidomethyl); N20(Deamidated:18O(1))	115459168	0	62.04	3	2570.07	76.0358
High	MSVINFEcnK	119964726	C8(Carbamidomethyl); N9(Deamidated:18O(1))	1894256600	0	61.14	2	1244.55	49.5662
High	GSQWSDIEEFcnR	10835143	C11(Carbamidomethyl); N12(Deamidated:18O(1))	1.00644e+09	0	61.08	2	1630.67	56.6458
High	IGGIWTWVGTnK	262206315	N11(Deamidated:18O(1))	171499056	0	60.18	2	1334.7	68.603
High	GQFFPSEDLQEQIYLnR	7656967	N16(Deamidated:18O(1))	0	0	54.84	2	2087	68.3297
High	DDFFGHYAcDQnGnK	4557679	C9(Carbamidomethyl); N12(Deamidated:18O(1)); N14(Deamidated:18O(1))	1.25163e+09	0	46.32	2	1793.68	44.2749
High	DIYTFDGALnK	38683836	N10(Deamidated:18O(1))	0	0	45.33	2	1259.6	52.6335
High	LGIYADVGnK	4504009	N9(Deamidated:18O(1))	2.28826e+08	0	44.58	2	1052.55	40.5754
High	FGYILHTDnR	73623026	N9(Deamidated:18O(1))	170958599	0	43.86	2	1238.6	41.1776
High	nDAGSYEcEIQNPASAnR	40255013	N1(Deamidated:18O(1)); C8(Carbamidomethyl); N17(Deamidated:18O(1))	0	0	42.46	2	2001.83	41.8317
High	cLQHFYGPNHEHcFnR	42741655	C1(Carbamidomethyl); C13(Carbamidomethyl); N15(Deamidated:18O(1))	24918419968	0	40.92	3	2118.89	31.525
High	cGLVPVLAEnYnK	4557871	C1(Carbamidomethyl); N10(Deamidated:18O(1)); N12(Deamidated:18O(1))	6.55853e+07	0	40.18	2	1482.72	58.9532
High	SYAGFLTVnK	83641874	N9(Deamidated:18O(1))	399681840	0	37.55	2	1102.57	50.9453
High	LNSAPVEGYSEHVGnK	109633046	N15(Deamidated:18O(1))	127419588	0	35.99	3	1703.81	30.8389
High	FEVLTDLAnK	63003905	N9(Deamidated:18O(1))	5.89766e+07	0	35.77	2	1152.6	55.6287
High	MDGSLNFnR	4503689	N8(Deamidated:18O(1))	31309068	0	35.39	2	1056.47	37.3411
High	AAGTLEDVYnR	304571945	N10(Deamidated:18O(1))	3.04954e+08	0	32.8	2	1211.58	36.6024
High	HMSLALnR	4504009	N7(Deamidated:18O(1))	1990721600	0	30.82	2	944.487	30.15
High	DHLLLPATTHnK	56786157	N11(Deamidated:18O(1))	118741352	0	30.06	3	1362.73	29.1427
High	QLVHSFAEGQDQGSAYAnR	13376852	N18(Deamidated:18O(1))	140090456	0	25.75	3	2080.95	36.7366
High	VTAQGPGLEPSGNIAnK	116063573	N16(Deamidated:18O(1))	1.06738e+08	0	24.94	2	1655.85	34.108
High	EHYLSSVnK	113722116	N8(Deamidated:18O(1))	4.65085e+07	0	24.86	2	1079.53	21.7324
High	YDLPASINFILnK	51317399	N12(Deamidated:18O(1))	105205688	0	17.85	2	1510.81	73.7839
High	LITEEAnR	380503846	N7(Deamidated:18O(1))	171241568	0.000114	42.3	2	948.493	20.7963
High	LSWTFLnK	38638698	N7(Deamidated:18O(1))	2.19579e+07	0.000114	40.93	2	1011.54	64.1194
High	TFYWDFYTnR	4505821	N9(Deamidated:18O(1))	1.21868e+07	0.000114	25.31	2	1415.62	68.6633
High	SLHVPGLnK	21536468	N8(Deamidated:18O(1))	1489849488	0.000114	23.46	2	967.546	37.4051
High	IScTIAnR	47132549	C3(Carbamidomethyl); N7(Deamidated:18O(1))	186840784	0.000226	53.61	2	937.466	21.5131
High	cTSQHLLnR	14702169	C1(Carbamidomethyl); N8(Deamidated:18O(1))	0	0.000226	17.79	2	1131.55	20.5691
High	VEQVVKPPQnK	113415639	N10(Deamidated:18O(1))	85586006	0.000226	17.49	3	1268.72	20.1841
High	VIQTFnR	5454048	N6(Deamidated:18O(1))	1.10626e+08	0.000427	36.67	2	880.478	25.8929
High	YAVYWnR	27894381	N6(Deamidated:18O(1))	73756246	0.000427	33.18	2	974.461	44.3159
High	EQYTIInR	300244535	N7(Deamidated:18O(1))	361186272	0.000427	19.96	2	1039.53	32.6055
High	DFQHLLnR	46909592	N7(Deamidated:18O(1))	1.8189e+07	0.000635	14.14	3	1045.53	47.772
High	SAEGTFFInK	189181666	N9(Deamidated:18O(1))	1.6493e+07	0.000635	4.4	2	1116.55	50.7887
High	EWLPLnR	333440461	N6(Deamidated:18O(1))	1092833088	0.00084	15.04	2	930.492	52.7951
High	IYIPLnK	24638433	N6(Deamidated:18O(1))	6.97915e+07	0.001353	22.35	2	863.513	45.6615
High	LKPLFnK	333440434	N6(Deamidated:18O(1))	218207048	0.002266	9.14	2	862.53	31.512
