# Supplementary material for: N-glycoproteome Analysis of the Secretome of Human Metastatic Hepatocellular Carcinoma Cell Lines Combining Hydrazide Chemistry, HILIC Enrichment and Mass Spectrometry
Source: PLoS One. 2013 Dec 4;8(12):e81921. doi: 10.1371/journal.pone.0081921 (PMC3852754; doi:10.1371/journal.pone.0081921)
Supplement: Table S2 — A total of 1,165 unique N-glycopeptides and 1,213 N-glycosites were recognized and mapped to 611 glycoproteins. (XLSX) [file pone.0081921.s002.xlsx]

## Sheet: Sheet1
N-glycosites	Motif	N-glycopeptides	GI Number
119964726-2136	QEVQMVnGTITNP	AAcAVKPQEVQMVnGTITNPInGK	119964726
304571945-276	AAGTLEDVYnR(T)	AAGTLEDVYnR(T)	304571945
5031863-551	PSALDTnSSK	AAIPSALDTnSSK	5031863
153082696-176	EATATFnSTADR	AAPAPQEATATFnSTADR	153082696
157266300-234	HPKAEFnITLIHP	AEFnITLIHPK	157266300
5453832-931	KAEPPLnASASDQ	AEPPLnASASDQGEK	5453832
48255943-57	QMEKAFnSTLPTM	AFnSTLPTMAQMEK	48255943
4505039-177	RAGHFQnTSSPSA	AGHFQnTSSPSAR	4505039
4557485-358	AGLQAFFQVQEcnK(S)	AGLQAFFQVQEcnK(S)	4557485
24308201-160	AYKAGPnGTLFVA	AGPnGTLFVADAYK	24308201
294660768-79	AKPQGQWAEDVLGnK(T)	AKPQGQWAEDVLGnK(T)	294660768
5031863-69	RALGFEnATQALG	ALGFEnATQALGR	5031863
38372923-88	ESRALmnGSESR	ALmnGSESR	38372923
30578410-641	YKAMSSnETAAYK	AMSSnETAAYK	30578410
157694524-696	YDcSRAnFTIYDc	AnFTIYDcSR	157694524
5031631-105	NIQFGDnGTTISA	ANIQFGDnGTTISAVSNK	5031631
42741655-106	GGVWKAnLSGGVW	AnLSGGVWK	42741655
27597078-380	WDPQKAnLTGWDP	AnLTGWDPQK	27597078
153792495-70	APAVRAnQSWEDS	AnQSWEDSnTDLVPAPAVR	153792495
119703755-1348	SASARAnTSALAV	AnTSALAVPSPVSNSASAR	119703755
13435366-392	YTILKAnYTILK	AnYTILK	13435366
221316593-250	PVEMVEnSTDPHP	APKPVEMVEnSTDPHPIK	221316593
18860902-462	HLPPYTnVSLK	APQHVVNHLPPYTnVSLK	18860902
32698686-406	APSTEYnQSHIK	APSTEYnQSHIK	32698686
73858564-96	LQGLGFnLTER	AQLLQGLGFnLTER	73858564
21264602-2568	AQQLLAnSTALEE	AQQLLAnSTALEEAMLQEQQR	21264602
4502951-1367	HcKASqnITYHcK	ASqnITYHcK	4502951
40548389-96	LPPSYHnETNTDT	ASSEVNLANLPPSYHnETNTDTK	40548389
29550838-109	RAVLVNnITTGER	AVLVNnITTGER	29550838
62243068-136	APPAPGnASESEE	AYLLPAPPAPGnASESEEDR	62243068
34734068-98	ATPHGDnASLEAT	cATPHGDnASLEATFVK	34734068
91199546-150	KccGAAnYTDWEK	ccGAAnYTDWEK	91199546
31317307-533	cLLPQAncSVHTA	ccLLPQAncSVHTAPPAEASMGTR	31317307
126012562-357	cDMDGQnR(T)	cDMDGQnR(T)	126012562
145309326-1022	cDQcEENYFYnR(S)	cDQcEENYFYnR(S)	145309326
21264602-2019	NALLPGncTR	cEIcAPGFYGNALLPGncTR	21264602
333440461-966	TTGKcEnLTTGK	cEnLTTGK	333440461
94818891-414	MEVDALnSSHPVS	cFDAMEVDALnSSHPVSTPVEnPAQIR	94818891
4557871-432	cGLVPVLAENYnK(S)	cGLVPVLAENYnK(S)	4557871
11415038-72	cGWSPEEEWnR(T)	cGWSPEEEWnR(T)	11415038
42741655-399	cLQHFYGPNHEHcFnR(T)	cLQHFYGPNHEHcFnR(T)	42741655
4557679-559	EDYEGKncSHLK	cPEDYEGKncSHLK	4557679
110347457-1246	FLGTDcnLTcPQG	cPTGFLGTDcnLTcPQGR	110347457
167614504-1041	TVQEHcnGSDcQc	cVcNYLGTVQEHcnGSDcQcDK	167614504
54873613-932	LTcPEAnATK	cVEESGSAHcVcPmLTcPEAnATK	54873613
4758598-219	HEGQqYnITR	cVLTFAHEGQqYnITR	4758598
119964726-747	EYqEEDnSTYNFR	DAGVGFPEYqEEDnSTYNFR	119964726
5031863-125	AGVVcTnETR	DAGVVcTnETR	5031863
4826904-321	SDNKDAnLTGLSD	DAnLTGLSDNK	4826904
46370066-89	SIYKDAnSSIYK	DAnSSIYK	46370066
4557679-217	DDFFGHYAcDQNGnK(T)	DDFFGHYAcDQNGnK(T)	4557679
46909592-237	DFQHLLnR(T)	DFQHLLnR(T)	46909592
73858566-188	SSKDFVnASSK	DFVnASSK	73858566
10834992-215	DFYIcVnGSSENK	DFYIcVnGSSENKPIR	10834992
4557679-1045	AEVRDGnSSLIAA	DGnSSLIAAVAEVR	4557679
126012562-2620	DGTcIGnSSR	DGTcIGnSSR	126012562
7110719-256	DHHQASnSSR	DHHQASnSSR	7110719
56786157-584	DHLLLPATTHnK(T)	DHLLLPATTHnK(T)	56786157
327315343-26	DITDLInNTFIR	DITDLInNTFIR	327315343
4502337-112	EYYNDSnGSHVLQ	DIVEYYNDSnGSHVLQGR	4502337
38683836-73	DIYTFDGALnK(S)	DIYTFDGALnK(S)	38683836
284807150-222	LGPTLAnSTHHnV	DLGPTLAnSTHHnVR	284807150
70906437-78	DLQSLEDILHQVEnK(T)	DLQSLEDILHQVEnK(T)	70906437
126012562-2127	SVPLRDnATDSVP	DnATDSVPLR	126012562
21264602-2423	LHAARDnATLQAT	DnATLQATLHAAR	21264602
126012562-1575	cYEFKDnTTcYEF	DnTTcYEFK	126012562
54873613-250	ARDPcSnVTcSFG	DPcSnVTcSFGSTcAR	54873613
20149540-81	AVPGAAnASAQQP	DPGAAVPGAAnASAQQPR	20149540
119964726-951	FNLNPLnSSQGYn	DPNSGFVFNLNPLnSSQGYnVSGIGK	119964726
119964726-957	nSSQGYnVSGIGK	DPNSGFVFNLNPLnSSQGYnVSGIGK	119964726
47132557-528	DITYnVnDTFHK	DQcIVDDITYnVnDTFHK	47132557
67188443-309	DQGSAYAnR(T)	DQGSAYAnR(T)	67188443
41327734-352	KDSLSInATNIK	DSLSInATNIK	41327734
9845238-219	LKDTFFnLSLK	DTFFnLSLK	9845238
73858568-238	SRDTFVnASR	DTFVnASR	73858568
116534898-112	RDTGELnVTSILD	DTGELnVTSILDR	116534898
4758950-148	TTVKDTnGSQFFI	DTnGSQFFITTVK	4758950
189083844-53	PQEKDVncSVmGP	DVncSVmGPQEK	189083844
214010220-419	VVDRDVnYTQIVV	DVnYTQIVVDR	214010220
164519138-254	DYYLnK(T)	DYYLnK(T)	164519138
333440434-83	INKEAGnHTSGAG	EAGnHTSGAGLVQINK	333440434
62739166-209	DHKEAInITLDHK	EAInITLDHK	62739166
355594753-86	TREDALnETR	EDALnETR	355594753
4826673-399	REDAQInTTIGSV	EDAQInTTIGSVTAQDPDAAR	4826673
105990535-1703	DNAVQPnSSYTYV	EDNAVQPnSSYTYVWHATER	105990535
4507677-62	IqLDGLnASQIR	EEEAIqLDGLnASQIR	4507677
14149653-64	KEERPLnASALK	EERPLnASALK	14149653
66864913-261	KEGFSAnYSVLQS	EGFSAnYSVLQSSVSEDFK	66864913
4557485-138	GAIYPDnTTDFQR	EHEGAIYPDnTTDFQR	4557485
113722116-163	EHYLSSVnK(T)	EHYLSSVnK(T)	113722116
226054871-50	KEIFVAnGTQGK	EIFVAnGTQGK	226054871
4506951-114	KKPNNLnDTIK	EKKPNNLnDTIK	4506951
32698686-776	QGLDVGnLTQQR	ELFYGHGDHLIDQGLDVGnLTQQR	32698686
4506951-201	FKELGDnVSmILV	ELGDnVSmILVPFK	4506951
72534684-236	LGVVMYncScLAR	ELGVVMYncScLAR	72534684
4557485-762	HHLQEQnVSNAFL	ELHHLQEQnVSNAFLDK	4557485
20149594-46	DKELISnASDALD	ELISnASDALDK	20149594
126012562-114	SRELQGncSR	ELQGncSR	126012562
32698686-845	RELQQFnYTWLR	ELQQFnYTWLR	32698686
111118978-482	KELSEYnATAIK	ELSEYnATAIK	111118978
145309304-2196	ELSLLLDGLELnK(T)	ELSLLLDGLELnK(T)	145309304
46370066-330	PREMLHnATFcLV	EMLHnATFcLVPR	46370066
4557351-284	TEIIKEnETEIIK	EnETEIIK	4557351
5453832-596	AEGSKEnGTDTVQ	EnGTDTVQEEEESPAEGSK	5453832
4557485-397	qGTTREnLTAPGS	EnLTAPGSDSAVFFEqGTTR	4557485
223468595-899	SLKENQnHSYSLK	ENQnHSYSLK	223468595
5031863-192	VREPGSnVTMSVD	EPGSnVTMSVDAEcVPMVR	5031863
300244535-83	EQYTIInR(T)	EQYTIInR(T)	300244535
302191651-257	FLTPEGnASNK	ERPPTFLTPEGnASNK	302191651
7705879-180	SKETFFnLSK	ETFFnLSK	7705879
300244535-157	ETHLETnFTLK	ETHLETnFTLK	300244535
166362713-442	EVYPWYnLTVEAK	EVYPWYnLTVEAK	166362713
333440461-267	EWLPLnR(S)	EWLPLnR(S)	333440461
66346693-3649	DYWRFAnLTPEEF	FAnLTPEEFVGDYWR	66346693
341915544-1365	TNDRFAnNTEGQc	FAnNTEGQcGTcTNDR	341915544
209447096-292	DTHEYRnESR	FDTHEYRnESR	209447096
39777608-69	EAEHISnYTALLL	FEAEHISnYTALLLSR	39777608
187607300-330	PDSRFEnQTGFPP	FEnQTGFPPPDSR	187607300
4502337-128	FGcEIENnR(S)	FGcEIENnR(S)	4502337
13325064-1501	FGSVLGnYScAAQ	FGSVLGnYScAAQGTQGGSK	13325064
126012562-3839	TcSQLcnNTK	FGTcSQLcnNTK	126012562
21361302-157	YEAKFLnDTMAVY	FLnDTMAVYEAK	21361302
4557373-150	EVLQRFnDTEVLQ	FnDTEVLQR	4557373
116063573-2399	GSPFKFnGTHIPG	FnGTHIPGSPFK	116063573
302191651-223	TIqQKFnHTQTIq	FnHTQTIqQK	302191651
4502425-241	AAEFRFnLSQIPE	FnLSQIPEGEVVTAAEFR	4502425
153791276-206	HEEPRFnSTQIAA	FnSTQIAAMAPEHEEPR	153791276
55953106-727	WTEERFnWTEER	FnWTEER	55953106
4507509-53	VGTPEVnQTTLYQ	FVGTPEVnQTTLYQR	4507509
116063568-314	SRFVLQnASR	FVLQnASR	116063568
240255478-171	TLcRFYnYTLcR	FYnYTLcR	240255478
70778918-118	KGAFISnFSMTVD	GAFISnFSMTVDGK	70778918
87196339-537	KGAPGInGTK	GAPGInGTK	87196339
4504061-405	TWRGASnLTWR	GASnLTWR	4504061
119964726-543	VcAVDKnGSK	GcPEDAAVcAVDKnGSK	119964726
333440461-209	SVPVPAnQSFWTR	GcScFSDWQGPGcSVPVPAnQSFWTR	333440461
17978489-278	SARGDKnVTMGQS	GDKnVTMGQSSAR	17978489
4506113-197	TDVKGEnFTETDV	GEnFTETDVK	4506113
55741750-218	GEPSNEPSTETnK(T)	GEPSNEPSTETnK(T)	55741750
4507483-115	QWVTGDnNTSYSR	GFQWVTGDnNTSYSR	4507483
47132557-430	FLYNNHnYTDcTS	GGNSNGALcHFPFLYNNHnYTDcTSEGR	47132557
21264602-2196	AWARGInASSmAW	GInASSmAWAR	21264602
66346693-2325	SYQmFGnHSK	GISYQmFGnHSK	66346693
154146262-5242	VLSVGAnLTTFDG	GLcVLSVGAnLTTFDGAR	154146262
62243068-116	SRGLcVnASAVSR	GLcVnASAVSR	62243068
4501915-144	GLLHLEnASYGIE	GLLHLEnASYGIEPLqnSSHFEHIIYR	4501915
4501915-154	GIEPLqnSSHFEH	GLLHLEnASYGIEPLqnSSHFEHIIYR	4501915
301172750-5096	YVLMRGncTYVLM	GncTYVLMR	301172750
56237029-297	GSDIRGnLTYGYV	GnLTYGYVTILnGSDIR	56237029
56237029-307	GYVTILnGSDIR	GnLTYGYVTILnGSDIR	56237029
261337173-52	ATNFRGnTTTLIS	GnTTTLISEnGHAADTLTATNFR	261337173
325651886-311	GNPILLnSSIPED	GNVISSHGNPILLnSSIPEDPSIK	325651886
38683827-778	TKGNWEnLTSPGP	GNWEnLTSPGPTK	38683827
13112048-225	VVENKGnYTcVVE	GnYTcVVENK	13112048
66864913-150	GPEcSQnYTTPSG	GPEcSQnYTTPSGVIK	66864913
4504061-362	GPGIKPnQTSK	GPGIKPnQTSK	4504061
33239443-53	GQTEIQVNcPPAVTEnK(T)	GQTEIQVNcPPAVTEnK(T)	33239443
40548389-204	DNQRGSnGTIcDN	GSnGTIcDNQR	40548389
10835143-95	GSQWSDIEEFcnR(S)	GSQWSDIEEFcnR(S)	10835143
296080754-335	GTAGNALMDGASQLMGEnR(T)	GTAGNALMDGASQLMGEnR(T)	296080754
115527070-140	TDcALAnMTEqIR	GTFTDcALAnMTEqIR	115527070
157388902-419	VADRGTnFTHLVA	GTnFTHLVADR	157388902
28416927-75	KGVAVTnTSK	GVAVTnTSK	28416927
14251209-42	TKGVTFnVTTVDT	GVTFnVTTVDTK	14251209
126012562-3953	KGVTHLnISGLK	GVTHLnISGLK	126012562
4557427-232	TSFEMFnSTYK	GYLTSFEMFnSTYK	4557427
4501915-125	YVEGVHnSSIALS	GYVEGVHnSSIALSDcFGLR	4501915
19923106-253	TPLKHAnWTLTPL	HAnWTLTPLK	19923106
47132557-542	EEGHMLncTcFGq	HEEGHMLncTcFGqGR	47132557
4507157-2054	nESRHFnESR	HFnESR	4507157
148728162-582	YDKHGSnHTSTYD	HGSnHTSTYDK	148728162
221316616-319	IPGLIHnMTAR	HIPGLIHnMTAR	221316616
61744467-389	HIYWTDSGnK(T)	HIYWTDSGnK(T)	61744467
164519138-150	ERHLLEnSTASVS	HLLEnSTASVSEAER	164519138
13273311-259	DADRHLnSTDDAD	HLnSTDDADR	13273311
4507677-217	ADPRHNnDTQHIW	HNnDTQHIWESDSNEFSVIADPR	4507677
32469517-104	PNLKHNnITSIST	HNnITSISTGSFSTTPNLK	32469517
51988912-293	VGGQKHnSTIDVG	HnSTIDVGGQK	51988912
229091322-88	DAVAWAnLTnAIR	HPDAVAWAnLTnAIR	229091322
209447096-917	KHPScVnVSK	HPScVnVSK	209447096
66529396-242	LKHTNMnLTQLK	HTNMnLTQLK	66529396
42741655-149	KHVFPHnHTADIQ	HVFPHnHTADIQSEVHcIFSPQIEEPSQcPDcVVSALGAK	42741655
13376115-74	QKHVYNnLTEEQK	HVYNnLTEEQK	13376115
19743848-102	NKIADTnITSIPQ	IADTnITSIPQGLPPSLTELHLDGNK	19743848
4507239-88	KIAPASnVSHTVV	IAPASnVSHTVVLRPLK	4507239
167001141-79	IcPQGYTccTSEMEENLAnR(S)	IcPQGYTccTSEMEENLAnR(S)	167001141
7656888-296	DGSQNFnETWENY	IDGSQNFnETWENYK	7656888
333440461-300	RIDSTGnVTNELR	IDSTGnVTNELR	333440461
189217428-700	QLLPLGnISDNMD	IESINQQLLPLGnISDNMDR	189217428
126012562-729	IETILLnGTDR	IETILLnGTDR	126012562
119709832-138	IEVANLnGTSR	IEVANLnGTSR	119709832
262206315-117	IGGIWTWVGTnK(S)	IGGIWTWVGTnK(S)	262206315
66864913-522	KIGYSNnGSDWK	IGYSNnGSDWK	66864913
148728162-413	TDSSNLnVSEPR	IHVAGETDSSNLnVSEPR	148728162
343168772-480	IISPEEnVTLTcT	IIISPEEnVTLTcTAENQLER	343168772
325651886-333	GKIKLDnYSTQEL	IKLDnYSTQELGK	325651886
6912236-164	LASKILnQTADML	ILnQTADMLqLASK	6912236
116534898-182	TLNSKInATDADE	InATDADEPnTLNSK	116534898
39777608-410	QLPDRInSSLQLP	InSSLQLPDR	39777608
4557251-278	TADEKInTTADEK	InTTADEK	4557251
20302038-46	GDISKInVTTLKD	InVTTLKDDGDISK	20302038
227430301-419	SGTFKInYTVPQS	InYTVPQSGTFK	227430301
145309326-1395	EKIPAInQTITEA	IPAInQTITEAnEK	145309326
62739186-882	IEHGTInSSR	IPcSQPPqIEHGTInSSR	62739186
4507463-241	NNYIIPnKSEELE	ISLHcPccTFVPSNNYIIPnKSEELEAR	4507463
333440461-148	EnWKISnSSDTVE	ISnSSDTVEcEcSEnWK	333440461
223468595-828	LQTTEKnDTVAGQ	ISSLQTTEKnDTVAGQGER	223468595
24638433-45	IYIPLnK(T)	IYIPLnK(T)	24638433
9910270-177	VLDGTQnDTAFVF	IYVLDGTQnDTAFVFPR	9910270
40549451-53	KANQQLnFTEAK	KANQQLnFTEAK	40549451
4758248-139	YITSTSnGSLEGL	KHHDYYITSTSnGSLEGLENR	4758248
130484567-1372	IEKKPqnLSPEIE	KPqnLSPEIEK	130484567
189458817-727	QnNGAFnETLFR	KQnNGAFnETLFR	189458817
153252201-241	SEPRKTnESVSEP	KTnESVSEPR	153252201
40317626-360	PIMPcSnATVPDG	KVScPIMPcSnATVPDGEccPR	40317626
355594753-374	YYLRLAnLTQGED	LAnLTQGEDqYYLR	355594753
59710104-59	ELRLAPnLTELR	LAPnLTELR	59710104
63025222-82	AVLALYnSTR	LASPPSQGEVPPGPLPEAVLALYnSTR	63025222
47132557-1007	TNLQFVnETDSTV	LDAPTNLQFVnETDSTVLVR	47132557
18765694-520	LDFIILnETK	LDFIILnETK	18765694
27734709-369	HAQKLEnITTGTY	LEnITTGTYTIHAQK	27734709
7710152-465	QSDKLFnTSVEVL	LFnTSVEVLPFDNPQSDK	7710152
27477039-102	DEQKLFnVTPQDE	LFnVTPQDEQK	27477039
240255478-241	PDKLFPnASQHIT	LFPnASQHITPSYNYAPNPDK	240255478
343168772-167	DSYPDGnITWYR	LGDcISEDSYPDGnITWYR	343168772
4504009-139	LGIYADVGnK(T)	LGIYADVGnK(T)	4504009
153266841-253	PScKLGnWSAmPS	LGnWSAmPScK	153266841
20270339-88	APANWYnDTYPLS	LGQAPANWYnDTYPLSPPqR	20270339
13489087-298	GVQDLFnSSK	LGVQDLFnSSK	13489087
55741750-191	HHHLDHnNTHHFH	LHHHLDHnNTHHFHnDSITPSER	55741750
55741750-198	NTHHFHnDSITPS	LHHHLDHnNTHHFHnDSITPSER	55741750
380503846-458	nETRLHnETR	LHnETR	380503846
11386147-332	EKLIDnnKTEK	LIDnnKTEK	11386147
380503846-735	LITEEAnR(T)	LITEEAnR(T)	380503846
333440434-57	LKPLFnK(S)	LKPLFnK(S)	333440434
153946395-1485	LETVEYnISGAER	LLETVEYnISGAER	153946395
154146262-75	ILSQADnTSK	LLISSLSESPASVSILSQADnTSK	154146262
226371643-467	GSQRLLnGSQR	LLnGSQR	226371643
145309326-650	SIKLLnnLTSIK	LLnnLTSIK	145309326
9256618-565	VLYPLQnGSAPcT	LLVLDAnDNSPFVLYPLQnGSAPcTELVPR	9256618
21264602-2209	qSQLRLnASIADL	LnASIADLqSQLR	21264602
17136148-170	LLLIRLnASLPAL	LnASLPALLLIR	17136148
291084739-105	DQELRLnGSLATF	LnGSLATFSTDQELR	291084739
343168772-95	RLNLSEnYTLSIS	LNLSEnYTLSISNAR	343168772
109633046-213	LNSAPVEGYSEHVGnK(T)	LNSAPVEGYSEHVGnK(T)	109633046
320461732-216	qcVVRLnSSQEDP	LnSSQEDPGTVYqcVVR	320461732
4504957-275	SSTIKLnSSTIK	LnSSTIK	4504957
189217428-837	LnYTKLnYTK	LnYTK	189217428
89264696-177	PVDPAHnVSR	LPEmAQPVDPAHnVSR	89264696
19923830-455	DPGVSAnASK	LQGLENWGQDPGVSAnASK	19923830
29550838-144	VLQFQKnqTNLER	LQQDVLQFQKnqTNLER	29550838
5453832-830	ALDNLLnHSSmFL	LSALDNLLnHSSmFLK	5453832
9845238-89	PDLRLSnISHLnY	LSnISHLnYcEPDLR	9845238
7656967-2122	GARLSRnETQVDG	LSRnETQVDGAR	7656967
38638698-165	LSWTFLnK(T)	LSWTFLnK(T)	38638698
24111244-235	PALKLTnTTAPPA	LTnTTAPPALK	24111244
126012562-3788	LTScATnASIcGD	LTScATnASIcGDEAR	126012562
300244535-390	NDRLTVnLTNDR	LTVnLTNDR	300244535
258613943-423	LVQLFPnDTSLK	LVQLFPnDTSLK	258613943
119395742-958	EYSKLWnSTFLEE	LWnSTFLEEYSK	119395742
62739186-1029	RMDGASnVTcINS	MDGASnVTcINSR	62739186
189163485-333	MDPPcTnTTAAST	MDPPcTnTTAASTYLNNPYVR	189163485
167614504-1542	TPQQLqnLTEDIR	MEMPSTPQQLqnLTEDIR	167614504
355594753-354	WVSRmLnTSSLLE	mLnTSSLLEQLNEQFnWVSR	355594753
4557040-380	IKMMQYnVSIK	MMQYnVSIK	4557040
119964726-1312	DTcHKMnFTGGDT	MnFTGGDTcHK	119964726
119964726-435	MSVINFEcnK(T)	MSVINFEcnK(T)	119964726
380503846-550	EIDGAKnASGIYA	nASGIYAEIDGAK	380503846
296010988-41	HVEAFKnATALYH	nATALYHVEAFK	296010988
343168772-306	ATGDYKnATGDYK	nATGDYK	343168772
13325064-2061	FGSDVKnATQHTA	nATQHTAGYFGSDVK	13325064
241896926-203	APNPVRnATTAPN	nATTAPNPVR	241896926
153791276-356	EDDNIRncSFEDD	ncSFEDDNIR	153791276
40255013-224	NDAGSYEcEIqNPASAnR(S)	NDAGSYEcEIqNPASAnR(S)	40255013
54873613-135	RNELMLnSSLMR	NELMLnSSLMR	54873613
205360958-190	cDEScKnETHSIc	nETHSIcTAcDEScK	205360958
4501915-381	AEDFEKnFSScSA	nFSScSAEDFEK	4501915
87196339-212	DWGQSRnFTAADW	nFTAADWGQSR	87196339
41872557-152	PGFPEKnFTSPnG	nFTSPnGTIESPGFPEK	41872557
41872557-157	KnFTSPnGTIESP	nFTSPnGTIESPGFPEK	41872557
21536468-345	HWQEPRnGSQAFV	nGSQAFVHWQEPR	21536468
302191651-83	HFDIDKnGTHFDI	nGTHFDIDK	302191651
120587029-466	PTTPIKnGTSSGL	nGTSSGLGPScSDAPTTPIK	120587029
333440461-615	qISIFRnHScSEG	nHScSEGqISIFR	333440461
217272890-94	DINQERnHSIFLA	nHSIFLADINQER	217272890
24638433-435	GAFHNKnISGVVL	nISGVVLADHSGAFHNK	24638433
4504747-265	VTGAPRnITIVTG	nITIVTGAPR	4504747
167857788-234	ITLTWRnITLTWR	nITLTWR	167857788
323276688-39	SGcEAKnITQIVG	nITQIVGHSGcEAK	323276688
5902082-211	FKNLPAnVSFVLV	NLPAnVSFVLVPFK	5902082
194097442-869	TRnLQTnETR	nLQTnETR	194097442
300244535-131	IVNEGKnLScIVN	nLScIVNEGK	300244535
61742775-360	NLSQDVnGTLVSI	NLSQDVnGTLVSIYAVPEK	61742775
321267600-366	GPLPEKnLTFEGP	nLTFEGPLPEK	321267600
5729718-256	EDNALKnLTHLES	nLTHLESLHLEDNALK	5729718
8392830-203	LGTQSRnLTNVLG	nLTNVLGTQSR	8392830
112380628-62	TVVLnRnmTFDLP	nmTFDLPSDATVVLnR	112380628
112380628-76	nmTFDLPSDATVVLnR(S)	nmTFDLPSDATVVLnR(S)	112380628
294862302-100	IVDARNncSLSIV	NncSLSIVDAR	294862302
91199546-130	SILDRNnHTASIL	NnHTASILDR	91199546
209447096-851	ISLVKNnISLVK	NnISLVK	209447096
119393891-882	VnELVRnNTIVnE	nNTIVnELVR	119393891
208022658-333	NNVITLnITGK	NNVITLnITGK	208022658
19743823-212	PcTSEQncTSPFS	NPcTSEQncTSPFSYK	19743823
154146262-4232	NDQVFPnGTLAPS	NPNNDQVFPnGTLAPSIPIWGGSWR	154146262
4557373-349	GLIGAEnATGETD	NPVGLIGAEnATGETDPSHSK	4557373
11641261-294	LQASLKnQTHYAL	nQTHYALQASLK	11641261
42741655-405	SGcEARnSSGcEA	nSSGcEAR	42741655
5454058-127	GDAINKnSSLGDA	nSSLGDAINK	5454058
23238208-54	SWIHPRnSTcLDD	nSTcLDDSWIHPR	23238208
262399375-4	FKnmQRnSTFKnm	nSTFKnmQR	262399375
48928056-184	NLAGLKnSTIEAA	nSTIEAANLAGLK	48928056
4507157-1986	EYTLNKnSTVEYT	nSTVEYTLNK	4507157
153252201-266	NPQEcFnASK	NTNENPQEcFnASK	153252201
14042970-116	NFSRNTnSSnNFS	NTnSSnNFSR	14042970
73747889-264	DNAGFKnTSWDNA	nTSWDNAGFK	73747889
31657142-418	NVESTKnTTFNVE	nTTFNVESTK	31657142
119360348-382	VWYTSKnTTSVWY	nTTSVWYTSK	119360348
4503139-38	DMSYLKnTTWQAG	nTTWQAGHNFYnVDMSYLK	4503139
7656967-1640	AGFIANnGTR	NVDMAGFIANnGTR	7656967
27262663-154	ETKNVFnETK	NVFnETK	27262663
211904152-159	INAWVKnETR	NVNFEDPASAcDSINAWVKnETR	211904152
227430301-337	TNVFFKnVSTNVF	nVSTNVFFK	227430301
87196339-804	QIcIDKnVTAQIc	nVTAQIcIDK	87196339
13435366-34	LHVPSKnVTLHVP	nVTLHVPSK	13435366
51317399-321	KNYFHYnQSYPPT	NYFHYnQSYPPTYnVK	51317399
9845238-127	IDQPDKnYSLLID	nYSLLIDQPDK	9845238
300244535-492	YTIFYRnYTIFYR	nYTIFYR	300244535
83641874-346	QAIHVGnQTFnDG	QAIHVGnQTFnDGTIVEK	83641874
167857790-93	QDQcIYnTTYLNV	QDQcIYnTTYLNVQR	167857790
5231228-212	QDQQLQncTEPGE	QDQQLQncTEPGEqPSPK	5231228
197333800-346	QFNDPDnITEcLQ	QFNDPDnITEcLQR	197333800
4758092-299	KDQRQInSSISGN	QInSSISGNLWDKDQR	4758092
350276158-225	SGLDKQnGSASSV	QnGSASSVAGPASGLDK	350276158
4505529-93	QNQcFYnSSYLNV	QNQcFYnSSYLNVQR	4505529
4505167-447	LVYGKqnQSLVYG	qnQSLVYGK	4505167
17136148-261	HPPVSYnDTAPR	QPVSPVIHPPVSYnDTAPR	17136148
295849303-407	AHFVALnGSK	QSVPAHFVALnGSK	295849303
145580631-178	MIDFLQnHTEGSR	QTMIDFLQnHTEGSRPPAcPR	145580631
157388900-259	ALQTFGnQTTIIP	QVALQTFGnQTTIIPAGGAGYK	157388900
55953135-842	QVQLEcVVLnR(T)	QVQLEcVVLnR(T)	55953135
6005882-93	YETLYAnGSR	QYLSYETLYAnGSR	6005882
50659093-748	PYVSYVnNSIAR	RPYVSYVnNSIAR	50659093
189181666-157	SAEGTFFInK(T)	SAEGTFFInK(T)	189181666
167001141-116	HFQHLLnDSER	SFDDHFQHLLnDSER	167001141
332800999-198	SFSVYTnGSTVPS	SFSVYTnGSTVPSPVK	332800999
21166382-190	NERSGGnATLQVD	SGGnATLQVDSWPVNER	21166382
149363636-1002	LIQRSInVTGQGF	SInVTGQGFSLIQR	149363636
21536468-198	SLHVPGLnK(T)	SLHVPGLnK(T)	21536468
28373099-50	SDKSLVnSSDK	SLVnSSDK	28373099
61744483-323	LVTQYLnATGNR	SLVTQYLnATGNR	61744483
5454058-306	MAGSGHnVSQEAL	SMAGSGHnVSQEALAIK	5454058
62739186-217	KSPDVInGSPISQ	SPDVInGSPISQK	62739186
56090548-166	EVRSVHnVTGAQV	SVHnVTGAQVGLScEVR	56090548
83641874-81	SYAGFLTVnK(T)	SYAGFLTVnK(T)	83641874
38455402-85	VLFRSYnVTSVLF	SYnVTSVLFR	38455402
223468595-569	NQFTPAnISR	TAADTTGLQPILNQFTPAnISR	223468595
31377697-96	TDHnMDnTSTVLR	TALWVATDHnMDnTSTVLR	31377697
145309326-1205	LLLRTAnDTSTEA	TAnDTSTEAYnLLLR	145309326
227430301-68	FEKTASnLTVSVL	TASnLTVSVLEAEGVFEK	227430301
32967311-435	TASVSInQTEPPK	TASVSInQTEPPK	32967311
11386147-101	DWLPKPnMSAScK	TcDWLPKPnMSAScK	11386147
24497519-513	TcHESYnR(T)	TcHESYnR(T)	24497519
4826708-100	QGFKTcnASQGFK	TcnASQGFK	4826708
20336246-752	TcTEFHncTEcR	TcTEFHncTEcR	20336246
4505821-105	TFYWDFYTnR(T)	TFYWDFYTnR(T)	4505821
66346693-1940	GALTVqnTTQLR	TGALTVqnTTQLR	66346693
4506951-323	DADFESnVTATLA	TGVHDADFESnVTATLASINK	4506951
126012562-2117	SIKTHAnGSIK	THAnGSIK	126012562
116063573-2187	EIVEGEnHTYcIR	THEAEIVEGEnHTYcIR	116063573
290656011-639	PSAAPQnLSLEVR	TLSDVPSAAPQnLSLEVR	290656011
192448443-393	RPSETcnETTK	TLSRPSETcnETTK	192448443
14249524-68	DIKTMFnSTDIK	TMFnSTDIK	14249524
295849303-437	VRTMFPnLTDVR	TMFPnLTDVR	295849303
11386147-215	VEHVKTnSTFVQA	TnSTFVQALVEHVK	11386147
255652947-144	TKTPASnISTQVS	TPASnISTQVSHTK	255652947
4504061-279	FRTPMTnSSIQFL	TPMTnSSIQFLDnAFR	4504061
227430301-118	DEILFSnSTR	TqDEILFSnSTR	227430301
61742797-439	PELKTQnFTLLVQ	TQnFTLLVQGSPELK	61742797
4504747-969	TSIPTINMEnK(T)	TSIPTINMEnK(T)	4504747
122891870-250	EQDKTSnSSQVSN	TSnSSQVSNEQDK	122891870
5031863-580	RPFYLTnSSGVD	TVIRPFYLTnSSGVD	5031863
189011550-253	AKTVLEnSTSYEE	TVLEnSTSYEEAK	189011550
27477039-70	TYHIPQnSSLENV	TVVTYHIPQnSSLENVDSR	27477039
284807150-98	DDFQLHnFSLPEE	TYTYADTPDDFQLHnFSLPEEDTK	284807150
145309326-1161	ARVAAAnVSVTQP	VAAAnVSVTQPESTGDPNnMTLLAEEAR	145309326
145309326-1175	STGDPNnMTLLAE	VAAAnVSVTQPESTGDPNnMTLLAEEAR	145309326
116063573-1303	VANPSGnLTETYV	VANPSGnLTETYVQDR	116063573
4504957-257	VINInPnTTHSTG	VASVINInPnTTHSTGScR	4504957
240255535-2070	PSESVDnASMPPV	VAVVQHAPSESVDnASMPPVK	240255535
167830475-325	PRVAYSnDSANWT	VAYSnDSANWTEYQDPR	167830475
294660768-125	cEIHEDnSTR	VcEIHEDnSTR	294660768
156523970-156	PLLAPLnDTR	VcQDcPLLAPLnDTR	156523970
153946395-1392	RVEAAqnLTLPGS	VEAAqnLTLPGSLR	153946395
209413730-120	RVEDEGnYTcLFV	VEDEGnYTcLFVTFPQGSR	209413730
113415639-113	VEQVVKPPQnK(T)	VEQVVKPPQnK(T)	113415639
21264602-3287	QNLGSVnVSTGcA	VFDLQQNLGSVnVSTGcAPALQAQTPGLGPR	21264602
5453832-515	KVFGSQnLTTVK	VFGSQnLTTVK	5453832
4505021-268	DLAQSAnLTDK	VIDLWDLAQSAnLTDK	4505021
166795299-45	VIEEFYnqTWVHR	VIEEFYnqTWVHR	166795299
5454048-123	VIQTFnR(T)	VIQTFnR(T)	5454048
313760624-453	STKVLEnSTK	VLEnSTK	313760624
42741655-607	LKVLLGnEScTLT	VLLGnEScTLTLSESTMNTLK	42741655
45505145-142	SGcKVLnGTLLmA	VLnGTLLmAPSGcK	45505145
7657039-278	EGTVPDnTSSAR	VLSSIQEGTVPDnTSSAR	7657039
167614504-1336	SALMRVnASTTEP	VnASTTEPnSTVEQSALMR	167614504
167614504-1343	ASTTEPnSTVEQS	VnASTTEPnSTVEQSALMR	167614504
145309326-1107	SqISRVnNTLSSq	VnNTLSSqISR	145309326
145701025-421	FHVDRVnSTELFH	VnSTELFHVDR	145701025
302191651-839	LKVNVVnSTLAEV	VNVVnSTLAEVHWDPVPLK	302191651
221316760-666	TLKVPGnQTSTTL	VPGnQTSTTLK	221316760
31377806-469	TLKVPGnVTAVLG	VPGnVTAVLGETLK	31377806
226371643-540	SAHLYYnVTEK	VPLQSAHLYYnVTEK	226371643
55953135-101	QARVQGnSTLLHI	VQGnSTLLHITDLQAR	55953135
4504957-356	GKVQPFnVTQGK	VQPFnVTQGK	4504957
148728162-391	TYKVSDnESSSnY	VSDnESSSnYTYK	148728162
148728162-396	DnESSSnYTYK	VSDnESSSnYTYK	148728162
189083844-119	RVTTYcnETmTGW	VTTYcnETmTGWVHDVLGR	189083844
268834192-272	QLKVVAnGTGTQG	VVAnGTGTQGQLK	268834192
194018472-262	GVPYQGnATALFI	VVGVPYQGnATALFILPSEGK	194018472
301172750-5046	DPKPVAnVTcVNK	VVLLDPKPVAnVTcVNK	301172750
154146262-4145	VAALGTnISIHK	VVTVAALGTnISIHK	154146262
224994173-784	RVWcLGnETR	VWcLGnETR	224994173
51100978-144	DTAVGLnHTAEPS	VWDTAVGLnHTAEPSLQTLER	51100978
4504747-935	EDYRVWnSTFIED	VWnSTFIEDYR	4504747
153266841-162	YKPSAGnnSLYR	VYKPSAGnnSLYR	153266841
7657069-280	QQRWGHnITEFQQ	WGHnITEFQQR	7657069
119360348-268	EDKWGQncScHHG	WGQncScHHGGYYNcEDK	119360348
126012562-928	NSEDESnATcSAR	WLcDGDNDcGNSEDESnATcSAR	126012562
371502087-99	SVFGRWncSTVDN	WncSTVDNTSVFGR	371502087
371502087-105	ncSTVDnTSVFGR	WncSTVDnTSVFGR	371502087
31377806-499	EGPSKWnNTGcQA	WnNTGcQALPSQDEGPSK	31377806
4557791-352	WRWSFSnGTSWR	WSFSnGTSWR	4557791
126012562-1511	QRWTGHnVTVVQR	WTGHnVTVVQR	126012562
28610151-182	TKWTHVnLSSTK	WTHVnLSSTK	28610151
54792129-155	GLGLQMnHSIESK	YcGLGLQMnHSIESK	54792129
51317399-161	YDLPASINFILnK(T)	YDLPASINFILnK(T)	51317399
146229333-182	REPAEFnLTK	YDREPAEFnLTK	146229333
4557010-167	RYEQLQnETR	YEQLQnETR	4557010
73760409-145	TKYFYNnQTK	YFYNnQTK	73760409
153252201-67	GFRYGEnnSLSVE	YGEnnSLSVEGFR	153252201
63252868-177	HSQTYGnGSK	YHSQTYGnGSK	63252868
192448443-407	ANKYHYncSLLDG	YHYncSLLDGTQLFTSHDYGAPQEATLGANK	192448443
192448443-294	YSRYHYnGSLMDG	YHYnGSLMDGTLFDSSYSR	192448443
192448443-70	DGKYHYnGTFEDG	YHYnGTFEDGK	192448443
33469985-174	HnRYHYnGTFLDG	YHYnGTFLDGTLFDSSHnR	33469985
33469985-286	YSRYHYnGTLLDG	YHYnGTLLDGTLFDSSYSR	33469985
14042970-389	LAVAVEnGTGTDR	YKPDTLAVAVEnGTGTDR	14042970
62243068-199	QSTDTQnFSSESK	YKVDYESQSTDTQnFSSESK	62243068
50363217-271	EGKYLGnATAIFF	YLGnATAIFFLPDEGK	50363217
154146262-5186	ERYLPVnSSLLTS	YLPVnSSLLTSDcSER	154146262
221316593-546	SSFAKYnASSFAK	YnASSFAK	221316593
148728162-342	AIEFRYnATVYSQ	YnATVYSQAAnGTEGQPQAIEFR	148728162
148728162-351	VYSQAAnGTEGQP	YnATVYSQAAnGTEGQPQAIEFR	148728162
62739166-696	IESPRYncSIESP	YncSIESPR	62739166
4503635-143	PHKPEInSTTHPG	YPHKPEInSTTHPGADLQENFcR	4503635
4504061-111	HNHHVVnNTLEGn	YPHNHHVVnNTLEGncSSK	4504061
4504061-117	nNTLEGncSSK	YPHNHHVVnNTLEGncSSK	4504061
150378452-433	YIDRYPncTGGAA	YPncTGGAAGYIDR	150378452
6912236-192	LATLAHnQSEIIA	YQHLATLAHnQSEIIAQLEEHcQR	6912236
23110960-221	PENSVAnDTGFTV	YRPENSVAnDTGFTVVAPGK	23110960
223029510-787	NVSFTHnDSHLIS	YSAHSSHVTNVSFTHnDSHLISTGGK	223029510
4503155-221	PKYSVAnDTGFVD	YSVAnDTGFVDIPK	4503155
41152506-600	GDLSSPnETK	YSVLIMAEKPVGDLSSPnETK	41152506
50659080-271	QDKYTGnASALFI	YTGnASALFILPDQDK	50659080
N-glycosites	Motif	N-glycopeptides	GI Number
4501989-251	TEIQKVnFTEIQK	VnFTEIQK	4501989
4502281-124	ALFEQKnLTVcPD	nLTVcPDGALFEQK	4502281
4502337-109	DIVEYYnDSNGSH	DIVEYYnDSNGSHVLQGR	4502337
4502343-198	KYLLNLnHSEK	YLLNLnHSEK	4502343
4502403-270	TLRMIEnGSLSFL	MIEnGSLSFLPTLR	4502403
4502421-91	RAAVPGnTSTPSc	AAVPGnTSTPScQSTnGQPQR	4502421
4503037-160	MDIAKVnETEMDI	VnETEMDIAK	4503037
4503143-263	GSLSYLnVTR	GSLSYLnVTR	4503143
4503635-121	ITRGHVnITR	GHVnITR	4503635
4503635-416	NDLLVRnFTENDL	nFTENDLLVR	4503635
4503689-686	MDGSLNFnR(T)	MDGSLNFnR(T)	4503689
4503987-203	FTMNEKnFTMNEK	nFTMNEK	4503987
4504009-192	HMSLALnR(T)	HMSLALnR(T)	4504009
4504151-530	GHFcHDnQTccR	DVEcGEGHFcHDnQTccR	4504151
4504151-236	GccPMPnATccSD	YGccPMPnATccSDHLHccPQDTVcDLIQSK	4504151
4504747-605	QAQALEnHTEVQF	SLDAYPILNQAQALEnHTEVQFQK	4504747
4504747-86	ELAVPDGYTnR(T)	ELAVPDGYTnR(T)	4504747
4504957-49	TVRWQMnFTVR	WQMnFTVR	4504957
4504991-138	ADILRLnATADIL	LnATADILR	4504991
4505047-127	LHINHnnLTESVG	LHINHnnLTESVGPLPK	4505047
4505891-548	EQYIHEnYSR	EQYIHEnYSR	4505891
4505891-63	RSAEFFnYTVR	SAEFFnYTVR	4505891
4506547-104	ITDcRSnSSMHIT	SnSSMHITDcR	4506547
4506951-79	DDTYRFnQTMQPL	FnQTMQPLLTAQNALLEDDTYR	4506951
4507267-73	VFEcFEnNScEIR	LSLQNTAEIQHcLVNAGDVGcGVFEcFEnNScEIR	4507267
4507463-72	EVISIYnSTR	LTSPPEDYPEPEEVPPEVISIYnSTR	4507463
4507575-54	KYIHPQnnSIccT	YIHPQnnSIccTK	4507575
4507677-445	SDDLPLnVSR	GVVDSDDLPLnVSR	4507677
4557010-177	QTPEYQnESSR	QTPEYQnESSR	4557010
4557010-92	RYHGFLnTSYHR	YHGFLnTSYHR	4557010
4557040-580	VRNVGPnTTSTVI	NVGPnTTSTVISTDAFRPGVR	4557040
4557369-200	SRLVNQnASR	LVNQnASR	4557369
4557373-119	DGIHGFnFTR	DVQIIVFPEDGIHGFnFTR	4557373
4557871-630	QHLFGSnVTDcSG	QQQHLFGSnVTDcSGNFcLFR	4557871
4758422-69	GVTRSIncSGVTR	SIncSGVTR	4758422
4758598-66	LTWHKInLTWHK	InLTWHK	4758598
5031613-94	ISREAPnISR	EAPnISR	5031613
5031863-398	YKPRGLnLTEDTY	GLnLTEDTYKPR	5031863
5453601-87	SYPELRncSAAPQ	ncSAAPQPEPAAGLASYPELR	5453601
5453832-869	LAEQAKnATLAEQ	nATLAEQAK	5453832
5453832-862	WAWKVInETWAWK	VInETWAWK	5453832
5454048-268	GLRIcPnDTGGLR	IcPnDTGGLR	5454048
5729718-81	LPAYVRnLTEVPT	nLTEVPTDLPAYVR	5729718
5729718-124	AELAALnLSGSR	RPPLAELAALnLSGSR	5729718
5729770-443	PPSSYFnASGR	FLSSSPHLPPSSYFnASGR	5729770
5729772-304	TRNIETnYTR	NIETnYTR	5729772
5729877-584	FEHQQKnQTAEKE	nQTAEKEEFEHQQK	5729877
6912534-87	DMcNYRnHSGTTI	nHSGTTIPTLEccHEDMcNYR	6912534
6912618-296	FLRYFQnYSYGGV	YFQnYSYGGVIQDDHIPFLR	6912618
7019335-1089	ALLGQAncSSEAL	VALLGQAncSSEALAQPATDYHFHFYR	7019335
7656967-1576	GSKDIGnYScAAQ	DIGnYScAAQGTQTGSK	7656967
7656967-1979	GFDPDcnK(T)	GFDPDcnK(T)	7656967
8392830-121	RGLPGGnASLPR	GLPGGnASLPR	8392830
8923855-257	NQLEKQnITNQLE	QnITNQLEK	8923855
9845238-173	QESNAGnQTVVR	ESWGQESNAGnQTVVR	9845238
9845238-79	ILSMLTnQTGEAG	QYNPILSMLTnQTGEAGR	9845238
9910270-248	FHLAnR(T)	FHLAnR(T)	9910270
10835047-200	DRLNAInITSALD	LNAInITSALDR	10835047
11096340-42	KSPVQEnSSDLNK	SPVQEnSSDLNK	11096340
11321561-187	SWPAVGncSSALR	SWPAVGncSSALR	11321561
11386147-80	VYLEKDnATEEEI	DnATEEEILVYLEK	11386147
11545873-214	NTNIRLnNTNIR	LnNTNIR	11545873
11641261-714	ISENLKnISDISE	nISDISENLK	11641261
11968009-193	SLEEKFnSSSSSL	FnSSSSSLEEK	11968009
13325075-130	DVQTLRnGSGAVF	nGSGAVFPVAGADVQTLR	13325075
13375891-267	FMFMEEGAnK(T)	FMFMEEGAnK(T)	13375891
14249738-88	EFcPFHnVTQHEQ	YEFcPFHnVTQHEQTFR	14249738
14589889-692	ISILRSnISILR	SnISILR	14589889
14589889-402	VDIIVAnLTVTDK	VDIIVAnLTVTDKDQPHTPAWNAVYR	14589889
14702169-437	cTSQHLLnR(T)	cTSQHLLnR(T)	14702169
15055535-293	SDDNLLnTSALGR	SDDNLLnTSALGR	15055535
15147240-65	nVTWRMnVTWR	MnVTWR	15147240
16418467-186	PPGLLAnFTLLR	KLPPGLLAnFTLLR	16418467
16418467-325	TRMFSQnDTR	MFSQnDTR	16418467
17978489-360	SIFLSHnNTK	LSAVNSIFLSHnNTK	17978489
18765694-321	SSGRIQnYSVMDI	IQnYSVMDIcDYDESSGR	18765694
18860902-140	LANPIWnVTGFTG	GPLANPIWnVTGFTGR	18860902
18860902-416	WESLGYnITR	IAVDWESLGYnITR	18860902
18860902-211	EVNAGQnATFQcI	LGDVEVNAGQnATFQcIATGR	18860902
19743823-481	cRcHEGnGTFEcG	cHEGnGTFEcGAcR	19743823
19743823-520	cVcRKEnSSEIcS	KEnSSEIcSNNGEcVcGQcVcR	19743823
19743823-50	NcGWcTnSTFLQE	ScGEcIQAGPNcGWcTnSTFLQEGMPTSAR	19743823
19923281-464	DAAALTnR(S)	DAAALTnR(S)	19923281
20127446-654	HSGKPDnQTcHSL	DcVEcLLLHSGKPDnQTcHSLcR	20127446
20149675-202	SRVQAInVSSR	VQAInVSSR	20149675
20302038-166	SISRHSnYTLPLE	HSnYTLPLEESMLYSISR	20302038
21264602-3107	LLVGRLnTTGVSA	LnTTGVSAGcTADLLVGR	21264602
21264602-2303	GHLGLAnASAPSG	TLSELMSQTGHLGLAnASAPSGEQLLR	21264602
21264602-1330	VWQGHAnASFcPH	VWQGHAnASFcPHGYGcR	21264602
21265058-141	VISPLPnASAPAA	GAEYVISPLPnASAPAAQR	21265058
21361116-330	PDSRFEnQTGFPP	FEnQTGFPPPDSR	21361116
21450775-286	TAARHLnASNPTE	HLnASNPTEPATIIFTAAR	21450775
21536376-244	FPSKTLnSTSPFP	TLnSTSPFPSK	21536376
21536468-339	PLGPPEnISATR	VAcTSSQGPSSWTHWLPVETPEGVPLGPPEnISATR	21536468
21686977-262	SLPERGnESLPER	GnESLPER	21686977
21686977-67	RQTLFFnGTR	QTLFFnGTR	21686977
21717810-41	GKAALSnASLLAE	AALSnASLLAEAcHQIFEGK	21717810
21717810-316	VPGSMPnASWTGN	IPGVPGSMPnASWTGNLR	21717810
21717810-390	SWYFTLnQSETAI	TLnQSETAIQPSWYF	21717810
22538442-184	nYTLWRnYTLWR	nYTLWR	22538442
22749415-548	VDNNTWnNTHISR	TILVDNNTWnNTHISR	22749415
23110955-72	NAHNnGnHTFK	INAHNnGnHTFK	23110955
23238208-265	TLTLRSnVTLTLR	SnVTLTLR	23238208
24307907-118	VPFVTRnASEIEV	nASEIEVPFVTR	24307907
27262667-154	ETKNVFnETK	NVFnETK	27262667
27437030-44	nLSRLLnLSR	LLnLSR	27437030
27502405-83	DDAcYRnHTWLPV	nHTWLPVSDDAcYR	27502405
27597078-293	DLVPATnYSLR	DLVPATnYSLR	27597078
27597078-240	GRLSSSnASVAWM	LSSSnASVAWMPGADGR	27597078
27734709-618	ENVGIYnLSK	ENVGIYnLSK	27734709
27735143-64	YPGTYPnHTVcEK	NYPGTYPnHTVcEK	27735143
28373099-119	SPMKTLnISHDLH	TLnISHDLHSLLPEVSPMK	28373099
28610149-131	IVNEGKnLScIVN	nLScIVNEGK	28610149
28610149-83	EQYTIInR(T)	EQYTIInR(T)	28610149
30089937-280	LLTLRHnFTASLL	HnFTASLLTLR	30089937
30089937-71	GHYPPAnSSLSSR	VQQVGHYPPAnSSLSSR	30089937
31377697-381	PGYRAMnTSQVEA	AMnTSQVEALGIQMLPGYR	31377697
31377806-421	LLEEPGnGTFTVI	LSLLEEPGnGTFTVILNQLTSR	31377806
31377806-186	SGYVNPnYTGR	QIGLYPVLVIDSSGYVNPnYTGR	31377806
32171249-78	ATDGGLnLTSTFL	SVVAPATDGGLnLTSTFLR	32171249
32307144-197	DHREQInITLDHR	EQInITLDHR	32307144
32469517-345	NFYVFHnGSLVIE	LLEPDKEMENFYVFHnGSLVIESPR	32469517
32483374-207	cRIINDnATYcR	IINDnATYcR	32483374
32490559-56	SKTSPAncTWLIL	TSPAncTWLILGSK	32490559
33286418-75	AETIKLnFSHGTH	LnFSHGTHEYHAETIK	33286418
33359680-26	KHTVFWnSSnPK	HTVFWnSSnPK	33359680
34335272-64	LEGPDTnTTIIqL	DPYHVWYQGNASLGGHLTHVLEGPDTnTTIIqLQPLQEPESWAR	34335272
38016904-1001	VQcLSTnQTLSTR	EVQcLSTnQTLSTR	38016904
38016904-490	DRLVSGnLTDR	LVSGnLTDR	38016904
38683836-111	AVSHTGnYTcEVT	SDAVSHTGnYTcEVTELTR	38683836
39777608-525	VQVPMAncSLYR	GLLYAASHSGVVQVPMAncSLYR	39777608
40068512-377	SKPKSQnDTVTPD	SQnDTVTPDVWYTSKPK	40068512
40255043-486	KLSFGSnSSDFK	LSFGSnSSDFK	40255043
40317626-248	LDNnVVnGSSPAI	GcSSSTSVLLTLDNnVVnGSSPAIR	40317626
40317626-1067	EHLRVVnSTTGPG	VVnSTTGPGEHLR	40317626
40548389-106	HVHRVGnnTIHVH	VGnnTIHVHR	40548389
40807482-48	SAmRDHnATSILQ	DHnATSILQQLPLLSAmR	40807482
40807482-401	LILNLNnISSDR	GDQLILNLNnISSDR	40807482
41152506-618	DASRLEnWTDASR	LEnWTDASR	41152506
41152506-525	nNSWVKnNSWVK	nNSWVK	41152506
41327732-568	cLPQAMnITcTGR	EFVENSEcIQcHPEcLPQAMnITcTGR	41327732
41327732-361	LPVAFRncTSISG	ncTSISGDLHILPVAFR	41327732
41327732-603	AGVMGEnNTLVWK	TcPAGVMGEnNTLVWK	41327732
41393602-174	SRNcGVncSGDVF	NcGVncSGDVFTALIGEIASPNYPKPYPENSR	41393602
42560233-286	YHWTTLnGSLPK	ADANPPATEYHWTTLnGSLPK	42560233
42560233-202	VISRNPnGTVTVI	NPnGTVTVISR	42560233
42741655-785	VAcQHRnFTVAcQ	nFTVAcQHR	42741655
45594240-40	TVRGTDnITVR	GTDnITVR	45594240
46255041-142	KPRPTInVTcTR	NQKPRPTInVTcTR	46255041
47132549-528	DITYnVnDTFHK	DQcIVDDITYnVnDTFHK	47132549
47132549-430	FLYNNHnYTDcTS	GGNSNGALcHFPFLYNNHnYTDcTSEGR	47132549
47132549-542	EEGHmLncTcFGQ	HEEGHmLncTcFGQGR	47132549
47132549-1236	SScTFDnLSPGLE	ITTTPTNGQQGNSLEEVVHADQSScTFDnLSPGLEYnVSVYTVK	47132549
47132549-1244	SPGLEYnVSVYTV	ITTTPTNGQQGNSLEEVVHADQSScTFDnLSPGLEYnVSVYTVK	47132549
47132549-1007	TNLQFVnETDSTV	LDAPTNLQFVnETDSTVLVR	47132549
47132549-139	IScTIAnR(S)	IScTIAnR(S)	47132549
47132557-2199	GPGLNPnASTGQE	EDVDYHLYPHGPGLNPnASTGQEALSQTTISWAPFQDTSEYIIScHPVGTDEEPLQFR	47132557
47132557-1291	YRWTPLnSSTIIG	WTPLnSSTIIGYR	47132557
50659080-106	QHLLRFnLTETSE	FnLTETSEAEIHQSFQHLLR	50659080
50659093-336	RALHALnVTWR	ALHALnVTWR	50659093
51100978-351	RVQEVLnGTEVNL	VQEVLnGTEVNLQHLTALVDcR	51100978
51317380-225	ETAEDRnLTEKPP	nLTEKPPHIEVYETAEDR	51317380
51477714-78	PKDSVInLSESVE	DSVInLSESVEDGPK	51477714
53829381-177	LIDcRGnSTHGcS	GnSTHGcSSEETFLIDcR	53829381
53829381-210	QSYMVRnQSYMVR	nQSYMVR	53829381
56237021-1025	DIDEcRncTDIDE	ncTDIDEcR	56237021
56237029-773	VSFRNLnNSQSDV	NLnNSQSDVVSFR	56237029
56237029-868	PKVTGLncTTNHP	VTGLncTTNHPINPK	56237029
58696422-38	GNVVITncSAAHS	HTGNVVITncSAAHSR	58696422
61742775-434	TLLYDSnTSSMAD	EETLLYDSnTSSMADR	61742775
61742775-170	ELSLHPnLTSMTF	YELSLHPnLTSMTFR	61742775
61744483-280	LLIAGTnSSDLQQ	LLIAGTnSSDLQQILSLLESNK	61744483
62739166-365	IVGPEEnLSQAEA	IVGPEEnLSQAEAR	62739166
62739186-911	GKISEEnETTcYM	ISEEnETTcYMGK	62739186
63025222-136	SIYMFFnTSELR	QSTHSIYMFFnTSELR	63025222
63025222-176	NSWRYSnNSWR	YSnNSWR	63025222
66346693-333	SHPFGYnLTLQAK	AIGGIDWDSHPFGYnLTLQAK	66346693
66346693-3716	IIGVRInSSVTDI	InSSVTDIEEIIGVR	66346693
66346693-1551	SYKIVVnVSDTnD	IVVnVSDTnDHAPWFTASSYK	66346693
66346693-998	VRKQVYnLTVR	KQVYnLTVR	66346693
66346693-40	FTHLEYnVTVQEN	LEQTPLQFTHLEYnVTVQENSAAK	66346693
66346693-3640	VTQEMLnHTIAIR	QVTQEMLnHTIAIR	66346693
66347875-514	EHEAQSnASLDVF	EHEAQSnASLDVFLGHTNVEELMK	66347875
66932918-442	LEEVGQnGSR	ELLEEVGQnGSR	66932918
66932918-454	ISVQVHnATcTVR	ISVQVHnATcTVR	66932918
66932918-215	SRNTAFnLTcQAV	NTAFnLTcQAVGPPEPVNIFWVQnSSR	66932918
66932918-234	NIFWVQnSSR	NTAFnLTcQAVGPPEPVNIFWVQnSSR	66932918
66932918-207	RQPESMnVTR	QPESMnVTR	66932918
67188443-433	RVVLGAnGTYScL	VVLGAnGTYScLVR	67188443
68161541-182	YLWWINnQSLPVS	DAVAFTcEPETQDTTYLWWINnQSLPVSPR	68161541
68161541-208	PVSAnRnDTGPYE	nDTGPYEcEIQNPVSAnR	68161541
68161541-224	nDTGPYEcEIQNPVSAnR(S)	nDTGPYEcEIQNPVSAnR(S)	68161541
68161541-363	LPSSERnQSLPSS	nQSLPSSER	68161541
68161541-345	GDKDSVnLTcSTn	TTVTGDKDSVnLTcSTnDTGISIR	68161541
68161541-351	nLTcSTnDTGISI	TTVTGDKDSVnLTcSTnDTGISIR	68161541
68508957-79	cTQDPKnATSYPP	nATSYPPMcTQDPK	68508957
72534684-387	DIQVKDnHTHSDI	DnHTHSDIQVK	72534684
73623026-178	FGYILHTDnR(T)	FGYILHTDnR(T)	73623026
73747889-174	RSEDIKnVSR	SEDIKnVSR	73747889
73858566-49	PADFHKnLSmPLL	nLSmPLLPADFHK	73858566
74048422-324	NVKILSnLScNVK	ILSnLScNVK	74048422
74271816-113	VRVINTncSAVR	VINTncSAVR	74271816
84875535-65	qLMVKInITETGq	InITETGqLMVK	84875535
88702793-117	RLHEITnETFR	LHEITnETFR	88702793
88853069-169	SLFAFRnGSLFAF	nGSLFAFR	88853069
109633039-957	SQQELQnITTDTR	DINSQQELQnITTDTR	109633039
109633039-721	VEVEPLnSTAVHV	KVEVEPLnSTAVHVYWK	109633039
110347437-285	ATGGRVnGScEDV	VnGScEDVDEcATGGR	110347437
110347457-961	AGRSAcncTAGAA	SAcncTAGAAcDAVnGScLcPAGR	110347457
110347457-972	AAcDAVnGScLcP	SAcncTAGAAcDAVnGScLcPAGR	110347457
110347457-1353	EcScHNnSTcEPA	YGAAcHLEcScHNnSTcEPATGTcR	110347457
110618250-140	QAEDRVnSTVIPE	VnSTVIPETQLQAEDR	110618250
111118978-265	GFEAVEnGTVcR	AGFEAVEnGTVcR	111118978
112380628-84	IAFGREnTSDPSL	EnTSDPSLVIAFGR	112380628
112380628-103	GHTLTLnFTR	GHTLTLnFTR	112380628
115527070-785	DLVAEKnMTLFSD	nMTLFSDLVAEK	115527070
115529484-247	ITAKHLnGTITAK	HLnGTITAK	115529484
115529484-397	NSGNQKnYTEYWS	nYTEYWSGSNSGNQK	115529484
115529484-68	FEKTASnLTVSVL	TASnLTVSVLEAEGVFEK	115529484
115529484-118	DEILFSnSTR	TQDEILFSnSTR	115529484
116295258-1074	RGEYFVnVTTR	GEYFVnVTTR	116295258
116295258-105	TSTSIPnVTEMK	LNLQTSTSIPnVTEMK	116295258
119393891-140	TLTRLEnLSSSEm	LEnLSSSEmGYTATLTR	119393891
119393891-390	TRQVVEnMTR	QVVEnMTR	119393891
119395738-138	GLYNLMnITR	ELGLYNLMnITR	119395738
119395738-908	RGLSPGnYSVR	GLSPGnYSVR	119395738
119395742-927	IRYQTLncSVNVN	YQTLncSVNVNcVNIR	119395742
119703744-110	DRTGEInITSIVD	TGEInITSIVDR	119703744
119703755-1249	ATEELRnTSAAST	nTSAASTAQLVEATEELR	119703755
119964726-1246	LKPLGLnDTIVSA	HGNLYDLKPLGLnDTIVSAGEYTYYFR	119964726
119964726-1656	SPLIHRnGSSIVD	nGSSIVDLSPLIHR	119964726
119964726-581	APVLRTnITLVcK	TnITLVcKPGDLESAPVLR	119964726
122891870-589	MGDDHPnASR	IQQESLGSAPLMGDDHPnASR	122891870
126012562-2905	cSSGRcnASSQFL	cnASSQFLcSSGR	126012562
126012562-446	QVVTRFnSTEYQV	FnSTEYQVVTR	126012562
126012562-1763	YWISSGnHTINR	LYWISSGnHTINR	126012562
126012562-3089	LHRMHLnGSNVQV	MHLnGSNVQVLHR	126012562
126012562-4364	SGDVTcncTDGR	QSGDVTcncTDGR	126012562
126012571-89	FTRALVnFTR	ALVnFTR	126012571
126012571-554	DLSRGVnVTMPAQ	GVnVTMPAQPGTPPLSSTQLQIDPSLHEFQLVDLSR	126012571
126012571-3836	IVFHDLnLTAHGI	IQGEEIVFHDLnLTAHGISHcPTcR	126012571
126012571-3072	NVHISPnGSIITI	NQELEDNVHISPnGSIITIVGTRPSNHGTYR	126012571
132566680-310	cRTLFAnGSIYPP	TLFAnGSIYPPNEGFcPcLESGIQnVSTcR	132566680
132566680-330	LESGIQnVSTcR	TLFAnGSIYPPNEGFcPcLESGIQnVSTcR	132566680
134152686-315	VDYRcYnSTGVDY	cYnSTGVDYR	134152686
145309326-1241	SQDLEKnISQDLE	nISQDLEK	145309326
147900821-138	APSSAPnHTQFLV	VYWNAPSSAPnHTQFLVTVVEK	147900821
148664205-169	VPHVGAnVTLScQ	LQGVPHVGAnVTLScQSPR	148664205
148728160-413	TDSSNLnVSEPR	IHVAGETDSSNLnVSEPR	148728160
148728160-142	ASEYKSnDTAASE	SnDTAASEYK	148728160
148728160-342	AIEFRYnATVYSQ	YnATVYSQAAnGTEGQPQAIEFR	148728160
148728160-351	VYSQAAnGTEGQP	YnATVYSQAAnGTEGQPQAIEFR	148728160
149363636-127	SLRALSnISLR	ALSnISLR	149363636
153266841-183	QHAMFGnDTITcT	DTAVFEcLPQHAMFGnDTITcTTHGnWTK	153266841
153266841-193	TcTTHGnWTK	DTAVFEcLPQHAMFGnDTITcTTHGnWTK	153266841
153791276-247	SGVMLMnMTR	TGVNSGVMLMnMTR	153791276
153792095-428	SERSYGnISER	SYGnISER	153792095
153946395-184	cHLRGPncSEPEc	GPncSEPEcPGNcHLR	153946395
153946395-1034	TSYVLRnTTSYVL	nTTSYVLR	153946395
154146262-4513	PPLGAEnFTVTVA	FDFQGTcEYLLSAPcHGPPLGAEnFTVTVANEHR	154146262
154813204-93	VPKGRPnITHAVP	GRPnITHAVPK	154813204
156523970-176	AFNAQNnGSNFQL	AALAAFNAQNnGSNFQLEEISR	156523970
157266300-128	QGHRKLnYTLSQG	KLnYTLSQGHR	157266300
157266300-818	VNEADKnATLVNE	nATLVNEADK	157266300
157266300-681	PVTLALnNTLFLI	VPVTLALnNTLFLIEER	157266300
157384998-1415	IGRADLnGSNMET	ADLnGSNMETVIGR	157384998
157388902-522	YcAWSVnTSR	DPYcAWSVnTSR	157388902
157419150-406	WEPFGYnVTR	WEPFGYnVTR	157419150
157694524-500	VSRINLnESMQVV	INLnESMQVVSR	157694524
160333222-157	FIGDKEnGTnLTF	EnGTnLTFIGDK	160333222
160333222-160	DKEnGTnLTFIGD	EnGTnLTFIGDK	160333222
164519138-194	AKLGGWnITGPWA	LGGWnITGPWAK	164519138
166235138-303	GGAVGPnLTcR	IVSPEPGGAVGPnLTcR	166235138
166235138-177	VLRLLAnSSmLGE	LLAnSSmLGEGQVLR	166235138
166295173-140	QAGTPHnLTcR	IDGGPVILLQAGTPHnLTcR	166295173
166295173-297	PRVGSTnVSTLVN	VGSTnVSTLVNVHFAPR	166295173
167466198-145	VVLLRAnLTVVLL	AnLTVVLLR	167466198
167466198-183	RDHHGAnFScR	DHHGAnFScR	167466198
167466198-267	PTVTYGnDSFSAK	LNPTVTYGnDSFSAK	167466198
167466198-202	GLELFEnTSAPYQ	TELDLRPQGLELFEnTSAPYQLQTFVLPATPPQLVSPR	167466198
167614504-677	YTVRGTnYTVR	GTnYTVR	167614504
167857790-103	GTISREnGTISR	EnGTISR	167857790
170650661-341	FEERMYnGSVPFE	MYnGSVPFEER	170650661
189011550-280	YFILGGnQSGEGc	ILAPAYFILGGnQSGEGcVITR	189011550
189163485-145	FRFYATnDTEVAQ	FYATnDTEVAQSNFEALQDFFR	189163485
189217425-3041	EGSLPGnSTISIR	EGSLPGnSTISIR	189217425
189217425-2672	AFRERFnISTPAF	ERFnISTPAFR	189217425
189217425-2309	QLLPLGnISDNMD	KIESINQQLLPLGnISDNMDR	189217425
189217425-2106	GDELVRnASGDEL	nASGDELVR	189217425
189217425-242	FSHTLRnFTFSHT	nFTFSHTLR	189217425
189458817-251	DLYTPVnGSIVIV	DFEDLYTPVnGSIVIVR	189458817
189491647-124	SVVcLPnGTWTGE	LVGPSSVVcLPnGTWTGEQPHcR	189491647
194306539-185	TRmYHInETR	mYHInETR	194306539
205277383-310	cQRGTAnTTTAGV	GTAnTTTAGVPcQR	205277383
208973262-56	SWFIRIncSWFIR	IncSWFIR	208973262
209447096-248	TFEKTLnSSGLPF	TLnSSGLPFGSYTFEK	209447096
217272890-129	GFYRFLnDSIVDP	FLnDSIVDPVDSEWFGFYR	217272890
219689110-339	GMSERAnFSGMSE	AnFSGMSER	219689110
221316575-169	TSIYFKnSTSIYF	nSTSIYFK	221316575
221316614-444	IPGLIHnMTAR	HIPGLIHnMTAR	221316614
221316614-354	TWKQGNnHTcTWK	QGNnHTcTWK	221316614
222537759-305	PEQLKEnSTDYLY	EnSTDYLYPEQLK	222537759
223633991-353	LTGVAGnYTVcQK	LTGVAGnYTVcQK	223633991
223633991-283	SGIYAPnSSR	MTGSGIYAPnSSR	223633991
224586817-165	TTDPKLnLTTDPK	LnLTTDPK	224586817
224994173-121	GEAVSHnASLEVA	NYLGEAVSHnASLEVAILR	224994173
225637520-244	NPEAPLnVSR	EDNPDKNPEAPLnVSR	225637520
225637520-143	ScWNLVnGTVVPL	HPScWNLVnGTVVPLGEMR	225637520
229091322-433	MDSMVRnQSLVQD	nQSLVQDMDSMVR	229091322
229091322-483	SDLNPAnGSYPFQ	SDLNPAnGSYPFQALR	229091322
238624149-113	TIEVKAnATIEVK	AnATIEVK	238624149
238624149-81	NMEYRKnASNMEY	KnASNMEYR	238624149
239787919-291	VLRSSDnVSVTVL	SSDnVSVTVLR	239787919
240255535-2430	TVTDRQnLTVTDR	QnLTVTDR	240255535
255652947-423	FVTAGSnVTLR	FVTAGSnVTLR	255652947
256017124-232	PGVcRLnSTHcQD	LnSTHcQDINEcAMPGVcR	256017124
258613957-93	VLQGKYnLSEVLQ	YnLSEVLQGK	258613957
259155306-217	APYEKFnYTEFTT	FnYTEFTTPDGHYYDILELPYHGDTLSmFIAAPYEK	259155306
261337165-378	ATNFRGnTTTLIS	GnTTTLISENGHAADTLTATNFR	261337165
261337165-347	APFQLSnHTGR	YVQDQVAAPFQLSnHTGR	261337165
262118282-77	LLRLSGnLTLLR	LSGnLTLLR	262118282
262118282-1043	PTILRYnYTEDPT	YnYTEDPTILR	262118282
270483821-63	AASRTYnGTNPDA	TYnGTNPDAASR	270483821
285002214-300	GSLDRVnGSLDR	VnGSLDR	285002214
290656011-73	GSSVILncSAYSE	GSSVILncSAYSEPSPK	290656011
291045220-133	WWHQQTnATQEVV	WWHQQTnATQEVVR	291045220
291219907-218	TQEALRnATQEAL	nATQEALR	291219907
294660768-220	SEASEGnITVTcR	SEASEGnITVTcR	294660768
294660768-210	TVPPMVnVTR	TVPPMVnVTR	294660768
294862302-113	SYFFRDnGSYFFR	DnGSYFFR	294862302
294997306-141	SVRLGAnGSHIPQ	LGAnGSHIPQTSSVFSIEVYPEDHSELQSVR	294997306
294997306-641	LQnITRncSTITL	ncSTITLQnITR	294997306
294997306-649	STITLQnITR	ncSTITLQnITR	294997306
296010912-169	FLSLRRnNTFLSL	RnNTFLSLR	296010912
301172750-4960	AFGQFFSPGEVIYnK(T)	AFGQFFSPGEVIYnK(T)	301172750
302191651-488	IYVLHEnGTLEIP	GSALHEDIYVLHEnGTLEIPVAqK	302191651
302191651-697	RLSPYVnYSFR	LSPYVnYSFR	302191651
302191651-1000	FSTRNLnFSTR	NLnFSTR	302191651
302191651-974	LKYqPInSTHELG	YqPInSTHELGPLVDLK	302191651
307775422-530	DMVLFHnLTQPR	LTGSDVNLLAENLLSPEDMVLFHnLTQPR	307775422
311893350-409	LYSDYLYFASSnK(S)	LYSDYLYFASSnK(S)	311893350
313760624-151	VPEEKVncSVPEE	VncSVPEEK	313760624
315138990-275	FANEYPnITR	FANEYPnITR	315138990
315138990-731	EISNKPnVSEPEE	HIWSLEISNKPnVSEPEEPK	315138990
315467841-57	ERDVYSnLSHLPG	DVYSnLSHLPGAPGGPPAPQGLPYcPER	315467841
320461732-242	LTAARSnFTLTAA	SnFTLTAAR	320461732
323362946-206	VWRDHPnATVWR	DHPnATVWR	323362946
324711034-78	ADDcALPYLGAIcYcDLFcnR(T)	ADDcALPYLGAIcYcDLFcnR(T)	324711034
331284207-327	PLELLcnVSGALP	IGPGEPLELLcnVSGALPPAGR	331284207
332309226-93	QLHDSGnYScYR	SVQLHDSGnYScYR	332309226
333440461-957	IcEKcInQSIcEK	cInQSIcEK	333440461
333440461-1082	DLDMFInASK	DLDMFInASK	333440461
333440461-312	KVFHIHnESWVLL	VFHIHnESWVLLTPK	333440461
341914298-244	TIRGTAnLSETIR	GTAnLSETIR	341914298
343168772-361	TVVWMKnATVVWM	nATVVWMK	343168772
355594753-291	TGcLRHnSTGcLR	HnSTGcLR	355594753
356640192-144	HVLVLPnNSITLD	HVLVLPnNSITLDGSR	356640192
357933596-817	FEPFRcnDTVPED	cnDTVPEDFEPFR	357933596
357933596-287	RLGFLGnQSQGcL	LGFLGnQSQGcLPAR	357933596
371502087-297	LGTQGRnESTGSL	nESTGSLGTQGR	371502087
375298691-101	AFRTFAnGSLAFR	TFAnGSLAFR	375298691
380503846-571	ELSRLSnLSNLSH	LSnLSNLSHDLVQEAIDHAQDLQQEANELSR	380503846
380503846-780	LLDQLRnLTEVVP	nLTEVVPQLLDQLR	380503846
380503846-803	QRRPASnVSASIQ	RPASnVSASIQR	380503846
47132555-1007	TNLQFVnETDSTV	LDAPTNLQFVnETDSTVLVR	47132555
47132555-528	DITYNVnDTFHK	DQcIVDDITYNVnDTFHK	47132555
315467841-337	LGPLYTnITADIG	ELGPLYTnITADIGTDPR	315467841
53988378-388	ETLKKWnVTSLET	KWnVTSLETLK	53988378
5901956-180	QNETAInITTYPD	FVEQNETAInITTYPDqENNK	5901956
93141049-599	KNLQVYnATSnSL	NLQVYnATSnSLTVK	93141049
186910296-125	KmVSHHnLTTGAT	mVSHHnLTTGATLINEQWLLTTAK	186910296
148886654-1978	AVITGNnFTFR	DAVITGNnFTFR	148886654
5453547-85	VLDRVQnmSQSIE	VQnmSQSIEVLDR	5453547
190194386-174	GKIVDVnLTSEGK	IVDVnLTSEGK	190194386
257470977-141	EAEKFVnSTGYLT	FVnSTGYLTEAEK	257470977
53988378-488	LAFQNmnGSEYFV	LAFQNmnGSEYFVK	53988378
41152506-300	ELDLTcnITTDR	ELDLTcnITTDR	41152506
290656011-210	GmLVISnATEGDG	LPSGmLVISnATEGDGGLYR	290656011
217272851-113	SDGFISnLTIQR	DmSDGFISnLTIQR	217272851
4504151-265	DLLTKEnATTDLL	EnATTDLLTK	4504151
4557373-203	NVVFSNnGTLVDR	YQFNTNVVFSNnGTLVDR	4557373
119393891-470	KGVFITnETGQPL	GVFITnETGQPLIGK	119393891
154146262-3719	ITVQVAnFTLR	VITVQVAnFTLR	154146262
11321561-453	ALPQPQnVTSLLG	ALPQPQnVTSLLGcTH	11321561
380503846-524	EQmEVVnmSLSTS	EQmEVVnmSLSTSADSLTTPR	380503846
38372925-44	LLTcSLnDSATEV	ILLTcSLnDSATEVTGHR	38372925
4557369-164	QDALGNnSSFHHR	EQmQDALGNnSSFHHR	4557369
53988378-515	KALSQQnVSmDLA	ALSQQnVSmDLATFmK	53988378
227430303-342	SGTFKInYTVPQS	InYTVPQSGTFK	227430303
281485550-448	VRVLPVnVTDYcQ	VLPVnVTDYcQLVR	281485550
40255013-197	LQLSnGnmTLTLL	LQLSnGnmTLTLLSVK	40255013
93141049-1515	LGKEAGnITTDGY	EAGnITTDGYEILGK	93141049
13435366-546	GRnGIYnITVLAS	nGIYnITVLASDQGGR	13435366
4502961-786	LRLQILnASSDVL	LQILnASSDVLR	4502961
167614504-1279	DTTSQSnSTAK	LSDTTSQSnSTAK	167614504
262050546-258	KLNAENnATFYFK	LNAENnATFYFK	262050546
189217428-600	REVIDTnLTTLR	EVIDTnLTTLR	189217428
47419930-2075	LDPTVLDAGELAnR(T)	LDPTVLDAGELAnR(T)	47419930
4507565-105	VAVVAGnSTTPR	ALVAVVAGnSTTPR	4507565
14589931-79	TSERIDnLTGELS	IDnLTGELSTSER	14589931
22547221-390	LYKIVLnFTTmDL	IVLnFTTmDLYK	22547221
164519138-367	QISTLInTTDR	EYLEQISTLInTTDR	164519138
4759146-66	LDLnGNnITR	LDLnGNnITR	4759146
211904152-118	VPFVTRnASEIEV	nASEIEVPFVTR	211904152
93141049-1364	KmLEAYnLTEK	mLEAYnLTEK	93141049
109150416-1280	LcDNADnITR	ILcDNADnITR	109150416
148886654-3379	EFYVDQnVSIK	EFYVDQnVSIK	148886654
5901956-175	NKFVEQnETAInI	FVEQnETAInITTYPDqENNK	5901956
314122181-131	DGFNYKnATYGYV	nATYGYVLDDPDPDDGFNYK	314122181
110624774-69	RVTPAcnTSLPAQ	VTPAcnTSLPAQR	110624774
315138990-152	TGSGLEnATISVA	DSITGSGLEnATISVAGINHnITTGR	315138990
315138990-163	VAGINHnITTGR	DSITGSGLEnATISVAGINHnITTGR	315138990
5901956-144	ILDKGSnYSEILD	GSnYSEILDK	5901956
227430303-436	SWTPKQnSTmFSL	QnSTmFSLTPENSWTPK	227430303
4503009-139	IHSTRGnETIVNL	GnETIVNLIHSTR	4503009
104487297-720	VEAEALnATAIR	KVEAEALnATAIR	104487297
10835159-352	SARIEVnESGTVA	IEVnESGTVASSSTAVIVSAR	10835159
221316760-474	RFFPYAnGTLGIR	FFPYAnGTLGIR	221316760
5802984-204	NYALGTnVSYPNN	VAQPGINYALGTnVSYPNNLLR	5802984
148664211-113	GRVSLTnVSISDE	VSLTnVSISDEGR	148664211
157419150-534	PEIDLSnQSGR	AVSSFDPEIDLSnQSGR	157419150
4504061-183	InGKYYnYTLSIn	YYnYTLSInGK	4504061
341916196-1328	STGRGLnVTLSST	GLnVTLSSTGR	341916196
284807150-11	mGPIQAnHTGTGL	mELSmGPIQAnHTGTGLLLTLQPEQK	284807150
22538440-53	PQEKDVncSVmGP	DVncSVmGPQEK	22538440
4557040-84	NVIWVGnYSTTVK	IETSNVIWVGnYSTTVK	4557040
27735143-124	VRELLLnTSEVTV	ELLLnTSEVTVR	27735143
51873067-130	DVQTLRnGSGAVF	nGSGAVFPVAGADVQTLR	51873067
255652944-122	KQSQFLnVTATED	QSQFLnVTATEDYVDPVTNqTK	255652944
186910296-182	KVVLHPnYSQVDI	VVLHPnYSQVDIGLIK	186910296
281485550-1713	DGELLFnmTK	NYYADNqTcDGELLFnmTK	281485550
42741655-635	ISPKHFnmSIIIS	HFnmSIIISNGHGTTqYSTFSYVDPVITSISPK	42741655
16933553-184	QLARDFnETQLAR	DFnETQLAR	16933553
4759238-118	ENTKIVnETLYEN	IVnETLYENTK	4759238
4503487-37	RYAVYWnSSNPR	YAVYWnSSNPR	4503487
116534898-462	TVKYVQnGTYTVK	YVQnGTYTVK	116534898
238908521-90	RFNPPSnVTVR	FNPPSnVTVR	238908521
153082696-105	QESmNSnVSVYQP	QESmNSnVSVYQPPR	153082696
5453872-219	mKEIPAnGTDIVY	EIPAnGTDIVYDmK	5453872
4507677-107	DKELISnASDALD	ELISnASDALDK	4507677
55770878-154	TNSLKLnSSSQTN	LnSSSQTNSLK	55770878
21264602-95	VAGGDPnQTIR	LVGGPVAGGDPnQTIR	21264602
238908521-62	RNYFLVnGTSR	NYFLVnGTSR	238908521
262206315-73	AIQNKDnYTDLVA	DnYTDLVAIQNK	262206315
214010220-379	LPDKAAnYTSSLN	AAnYTSSLNLPDK	214010220
321400142-57	QmEKAFnSTLPTm	AFnSTLPTmAQmEK	321400142
21536376-489	AIREAFnETNQAI	EAFnETNQAIR	21536376
62739166-63	YTVKYFnYTVK	YFnYTVK	62739166
153082696-153	ETFGKGnETLHYE	GnETLHYETFGK	153082696
66346693-3422	PVFSRVnTTTVNI	VnTTTVNIDVSDVNDNAPVFSR	66346693
19923129-192	KGNmSGnFTYIID	GNmSGnFTYIIDK	19923129
209915570-440	SEPREQnYSDDVL	EQnYSDDVLANmISEPR	209915570
10834992-290	VTATVEnETYTLK	EDDTTLVTATVEnETYTLK	10834992
221316760-485	GRDLQAnDTGR	DLQAnDTGR	221316760
31982953-373	TRFLSYnVTR	FLSYnVTR	31982953
254540196-227	FAGKNWnASFAGK	NWnASFAGK	254540196
209447096-1171	PSVISVnGTDFTF	GDPSVISVnGTDFTFR	209447096
28373099-74	VLEIRInSSLVLE	InSSLVLEIR	28373099
66346698-261	KVFPQVnVTK	VFPQVnVTK	66346698
105990532-1523	QITGRFnSSYLQG	FnSSYLQGTNQITGR	105990532
157384998-1467	EPRVLInNSLDEP	VLInNSLDEPR	157384998
74048422-314	mNAKLWnFTmNAK	LWnFTmNAK	74048422
105990532-3895	VDSPVYnATWSAS	FEVDSPVYnATWSASLK	105990532
221316760-844	TYWRGYnVTYWR	GYnVTYWR	221316760
4502163-98	GEATPVnLTEPAK	ADGTVNQIEGEATPVnLTEPAK	4502163
208431817-460	RAFVVTnQTTWTG	AFVVTnQTTWTGR	208431817
145701025-1204	SRALLTnVSSVAL	ALLTnVSSVALGSR	145701025
38372925-152	ESRALmnGSESR	ALmnGSESR	38372925
51477716-305	mLIQRAnLTSmLI	AnLTSmLIQR	51477716
61744483-264	FLAEWQnITK	DASSFLAEWQnITK	61744483
4501987-33	KDIENFnSTQK	DIENFnSTQK	4501987
4759146-186	LTLNNNnITR	DLEVLTLNNNnITR	4759146
56682962-167	YmYKDLnETIHYm	DLnETIHYmYK	56682962
4503009-390	QGNPIAnATISVE	DLQGNPIAnATISVEGIDHDVTSAK	4503009
93141047-2679	LGKEAGnITTDGY	EAGnITTDGYEILGK	93141047
225637524-93	NPEAPLnVSR	EDNPDKNPEAPLnVSR	225637524
310112860-96	ILREnnnDTFYLF	EnnnDTFYLFILR	310112860
4557369-163	mQDALGnnSSFHH	EQmQDALGnnSSFHHR	4557369
156616282-104	RETAYSnASLLIQ	ETAYSnASLLIQnVTR	156616282
156616282-111	ASLLIQnVTR	ETAYSnASLLIQnVTR	156616282
22202611-522	FANEYPnITR	FANEYPnITR	22202611
66346695-2808	HLGSKFnLSHLGS	FnLSHLGSK	66346695
148664211-101	LKFQLLnFSSSEL	FQLLnFSSSELK	148664211
6005882-207	EQmKGAnDSTSAm	GAnDSTSAmPEQmK	6005882
221316760-721	PLRGEGnETTNmV	GEGnETTNmVITWKPLR	221316760
47132555-430	FLYNnHnYTDcTS	GGNSNGALcHFPFLYNnHnYTDcTSEGR	47132555
66932947-410	LVqFSInTTNVMG	GNEANYYSNATTDEHGLVqFSInTTNVMGTSLTVR	66932947
157266300-265	PEDPNWnVTEFHT	GPSTPLPEDPNWnVTEFHTTPK	157266300
227430303-170	ITAKHLnGTITAK	HLnGTITAK	227430303
22547221-125	GFGLEQnNTVK	IGFGLEQnNTVK	22547221
4502421-363	LYRIILnFTSLDL	IILnFTSLDLYR	4502421
227430303-210	DEEmKInGSAnFS	InGSAnFSFNDEEmK	227430303
227430303-214	KInGSAnFSFNDE	InGSAnFSFNDEEmK	227430303
7706387-179	YNQPYInYSR	IVVYNQPYInYSR	7706387
291219907-337	LDFLmFnYSVPSY	LDFLmFnYSVPSYLK	291219907
4502261-128	FKLGAcnDTLQQL	LGAcnDTLQQLmEVFK	4502261
22202611-172	GFERLLnTTDVYL	LLnTTDVYLLPSLNPDGFER	22202611
4502403-311	VYLHSNnITK	LLQVVYLHSNnITK	4502403
22547221-626	PGWPKLnGTITTP	LnGTITTPGWPK	22547221
291045220-765	PVNTRLnQTEPVA	LnQTEPVAGNYYPVNTR	291045220
341914298-291	TWLEnGnVSR	LQLTWLEnGnVSR	341914298
68161541-378	VKLSQGnTTLSIN	LSQGnTTLSINPVK	68161541
116235485-223	SFEVPQnTSVK	LVSFEVPQnTSVK	116235485
93141047-2528	KmLEAYnLTEK	mLEAYnLTEK	93141047
209954788-624	mPAmAPnETLSGR	mSLVmPAmAPnETLSGR	209954788
4557040-176	GKNIQNnVScYLE	NIQNnVScYLEGK	4557040
186910296-148	AKNLFLnHSEnAT	NLFLnHSEnATAK	186910296
186910296-152	FLnHSEnATAK	NLFLnHSEnATAK	186910296
21264369-589	PVNRNLnNSNLFS	NLnNSNLFSPVNR	21264369
93141047-1763	KNLQVYnATSnSL	NLQVYnATSnSLTVK	93141047
355594753-145	QLEEFLnQSSPFY	QLEEFLnQSSPFYFWmnGDR	355594753
18201909-469	LQPLSEnATLTLI	QLPnGELQPLSEnATLTLISTK	18201909
67188443-91	QLVHSFAEGQDQGSAYAnR(T)	QLVHSFAEGQDQGSAYAnR(T)	67188443
304376266-97	RRPSTAnVTR	RPSTAnVTR	304376266
6912484-289	VQTPTInYTLR	VFVQTPTInYTLR	6912484
4504489-125	TKVIDFncTTSSV	VIDFncTTSSVSSALANTK	4504489
119393891-925	nGVPVSnFTYSPD	VTVLGVATAPQQVLSnGVPVSnFTYSPDTK	119393891
5453613-96	FSGSQDnLTITMH	IDFSGSQDnLTITMHR	5453613
224994199-386	IGSDIDnVTQR	VLNSIGSDIDnVTQR	224994199
255918077-330	PDSRFEnQTGFPP	FEnQTGFPPPDSR	255918077
18426875-146	MELLHSnGSQR	FVAcQMELLHSnGSQR	18426875
46370069-288	LSVRcTnLSEGVL	cTnLSEGVLSVR	46370069
47524177-311	LRTADInSSEVEV	TADInSSEVEVLYLR	47524177
4506775-148	DPTVPcnETR	YAESDPTVPcnETR	4506775
4758022-100	QMLSREnYSSVDA	EnYSSVDANGIQSQMLSR	4758022
7019381-202	SDMAFQnLTSLER	IAVISDMAFQnLTSLER	7019381
18426875-78	DKEAFSnFSSSTL	EAFSnFSSSTLTEVQAISTHGGSVGDK	18426875
262050546-48	YRYNSQnQSNNQF	YNSQnQSNNQFVLYR	262050546
371873523-63	PGGIMLnETGQGY	TELFSSScPGGIMLnETGQGYQR	371873523
7657465-480	EEIGIQnYSTTSS	SLEEIGIQnYSTTSScQAR	7657465
331284207-463	TASLLcnISVR	GETASLLcnISVR	331284207
67782349-198	DQGWTMnNSR	QVcDQGWTMnNSR	67782349
7669492-239	cRVPTAnVSVVDL	VPTAnVSVVDLTcR	7669492
194097398-444	TMLFQAnTTR	SDFSQTMLFQAnTTR	194097398
339275810-55	SVSRVSnVScQAS	VSnVScQASVSR	339275810
7656888-23	PKIDQDnSSFDSL	IDQDnSSFDSLSPEPK	7656888
281485550-1067	DIDEcRncTDIDE	ncTDIDEcR	281485550
11415040-772	ITPRVInQTTcEN	VInQTTcENLLPQQITPR	11415040
4758062-292	VVDDVSnQTScR	VVDDVSnQTScR	4758062
333440461-927	YPQPLLnSSMcLE	MPSQAPTGNFYPQPLLnSSMcLEDSR	333440461
227430301-247	ITAKHLnGTITAK	HLnGTITAK	227430301
4885065-551	SVPRKVnASVPR	KVnASVPR	4885065
38683827-94	VSETRFnLTANQH	FnLTANQHLLAPGFVSETR	38683827
39753957-399	SHPRHLnSSHPR	HLnSSHPR	39753957
209447096-676	ADPRTTnSSAADP	TTnSSAADPR	209447096
41327734-361	LPVAFRncTSISG	ncTSISGDLHILPVAFR	41327734
21237748-159	FHccGSnNSQDWR	YHQPGHEAVTSAVDQLQQEFHccGSnNSQDWR	21237748
148743793-289	RHIGHAnLTFEQL	HIGHAnLTFEQLR	148743793
51558724-685	DYEIDSnATEDR	MVGcDYEIDSnATEDR	51558724
341914298-269	RAENQVnVTcQVR	AENQVnVTcQVR	341914298
239787919-164	LGcYLFncTAR	RPAPPAAVLGcYLFncTAR	239787919
310110100-1323	IERcGAnGTIER	cGAnGTIER	310110100
14589866-452	LVQLFPnDTSLK	LVQLFPnDTSLK	14589866
341913724-1017	TDGSSRnVTLHcT	nVTLHcTDGSSR	341913724
22035692-59	LEAKETnFSLASG	ETnFSLASGLEAK	22035692
32171249-51	SAGLASnSSWLR	WFSAGLASnSSWLR	32171249
209447096-573	McTTMRnNSMcTT	nNSMcTTMR	209447096
54792100-437	LGFRNLnVTSLGF	NLnVTSLGFR	54792100
11321561-240	GPEYMRnGTGHGn	nGTGHGnSTHHGPEYMR	11321561
11321561-246	nGTGHGnSTHHGP	nGTGHGnSTHHGPEYMR	11321561
224586817-786	TLQEAKnDTLQEA	nDTLQEAK	224586817
218505805-160	HNQLLPnVTTVER	LHNQLLPnVTTVER	218505805
40255029-134	SGSIRTnVSGSIR	TnVSGSIR	40255029
13899338-198	cRPLEGnSTVTGQ	LQLDcRPLEGnSTVTGQPR	13899338
4506547-62	MTQGRRnMTQGR	RnMTQGR	4506547
100913200-33	RHVVYWnSSNPR	HVVYWnSSNPR	100913200
27436940-289	WIQLEKnNSADWI	nNSADWIQLEK	27436940
27477134-1441	VVRGPTnNTcVVR	GPTnNTcVVR	27477134
119395742-891	REINSLnLTESHN	EINSLnLTESHNSR	119395742
126012571-1755	RnLHQSnTSR	nLHQSnTSR	126012571
21536468-157	AANTPFnLScQAQ	TVAANTPFnLScQAQGPPEPVDLLWLQDAVPLATAPGHGPQR	21536468
21264359-533	ARSGAVnSSAAR	SGAVnSSAAR	21264359
53829379-222	LIDcRGnSTHGcS	GnSTHGcSSEETFLIDcR	53829379
82659083-246	GTNKVGnHTAEGT	VGnHTAEGTGTNK	82659083
55743096-372	EKSFMVnWTHAPG	SFMVnWTHAPGNVEK	55743096
194097398-113	VGEEYQELQLDGFDNESSnK(T)	VGEEYQELQLDGFDNESSnK(T)	194097398
261337165-1366	DnVLAPnVTK	KEcYYNLNDASLcDnVLAPnVTK	261337165
115298678-85	ATNHMGnVTFTIP	TVLTPATNHMGnVTFTIPAnR	115298678
281485550-1581	EMcPAVnTSEYK	AWGTPcEMcPAVnTSEYK	281485550
189217425-1357	AGcEGcncSR	TVRPQcEVcETHSFSFHPMAGcEGcncSR	189217425
308522730-114	VALVIHnITAqEn	GSVALVIHnITAqEnGTYR	308522730
308522730-120	nITAqEnGTYR	GSVALVIHnITAqEnGTYR	308522730
4506439-328	VHWSPHnETILAS	LHTFESHKDEIFQVHWSPHnETILASSGTDR	4506439
197382758-108	YHVLHInTTK	YHVLHInTTK	197382758
315138990-564	TYKGILnATISVA	GILnATISVAEInHPVTTYK	315138990
28610151-151	DFVVTFnTSHLQK	EGANDFVVTFnTSHLQK	28610151
13435366-629	TAARAInDTAAR	AInDTAAR	13435366
221316593-722	GTHARInGTHAR	InGTHAR	221316593
20127446-705	LTVLRSnLTVLR	SnLTVLR	20127446
4507353-152	TQDDREnYSHHTQ	EnYSHHTQDDR	4507353
343168772-91	ISNARLnLSEnYT	LnLSEnYTLSISNAR	343168772
32454741-120	TARSLSnSTAR	SLSnSTAR	32454741
11641261-119	RDLEITnATLQSE	DLEITnATLQSEEDSR	11641261
157276593-208	TRLVHHnVTR	LVHHnVTR	157276593
164519138-171	ETRAcMnETR	AcMnETR	164519138
5729941-180	TTPLWRnATTPLW	nATTPLWR	5729941
164519138-523	FSWRFFnFSWR	FFnFSWR	164519138
51873067-591	ELISPTnTTPHVP	SPTnTTPHVPAEGPELI	51873067
4502421-599	PGWPKLnGSITSP	LnGSITSPGWPK	4502421
18765694-685	STVMSRnSTVMSR	nSTVMSR	18765694
5454058-57	YSRLFGnYSR	LFGnYSR	5454058
119964726-112	RSLLEFnTTVScD	SLLEFnTTVScDQQGTnHR	119964726
254028242-327	VSERLAnVSER	LAnVSER	254028242
55743096-137	PEEVKGnGSRPSS	GnGSRPSSPEEVK	55743096
4557541-158	SAcARGnVSAcAR	GnVSAcAR	4557541
4505047-88	NSKAFEnVTDLQW	AFEnVTDLQWLILDHnLLENSK	4505047
5729718-275	HIRVLHnGTLAEL	VLHnGTLAELQGLPHIR	5729718
223468595-508	nMTISRnMTISR	nMTISR	223468595
231563300-240	nMSRNLnMSR	NLnMSR	231563300
73747889-157	nDTKFVnDTK	FVnDTK	73747889
157694524-155	VAVRRGnISAVAV	RGnISAVAVR	157694524
5454038-361	EAMLYHnQTAELR	EEAMLYHnQTAELR	5454038
63003905-117	FEVLTDLAnK(T)	FEVLTDLAnK(T)	63003905
7656967-1287	GQFFPSEDLQEQIYLnR(T)	GQFFPSEDLQEQIYLnR(T)	7656967
73622130-95	DLEAEHVEVEDTTLnR(S)	DLEAEHVEVEDTTLnR(S)	73622130
21264359-178	FGYILHTDnR(T)	FGYILHTDnR(T)	21264359
116063573-399	VTAQGPGLEPSGNIAnK(T)	VTAQGPGLEPSGNIAnK(T)	116063573
15147240-275	DGSSVTGYnK(T)	DGSSVTGYnK(T)	15147240
126723295-68	TFLHYDcGnK(T)	TFLHYDcGnK(T)	126723295
13186236-173	SPHRPILQAGLPAnK(T)	SPHRPILQAGLPAnK(T)	13186236
27894381-42	YAVYWnR(S)	YAVYWnR(S)	27894381
221316760-289	VTYQNHnK(T)	VTYQNHnK(T)	221316760
209915573-515	SEPREQnYSDDVL	EQnYSDDVLANMISEPR	209915573
167857788-164	AQTLAMnVTNFWK	AQTLAMnVTNFWK	167857788
157384998-264	TAEQFRncTTSMc	ncTTSMcTAEQFR	157384998
156231037-48	YRYNSQnQSNNQF	YNSQnQSNNQFVLYR	156231037
17149834-162	DITDLInNTFIR	DITDLInNTFIR	17149834
66346693-3613	IGQYLLnVSVTDG	KLDIGQYLLnVSVTDGK	66346693
209862839-125	cELGPDnTSVPTA	GPYTLQGLLGcELGPDnTSVPTAK	209862839
27436940-3411	VVLTRHnGTGHDQ	HnGTGHDQWALDHVEVVLTR	27436940
5453914-143	SVSRVSnVScQAS	VSnVScQASVSR	5453914
153946395-1093	QEANKLnWTAADQ	LnWTAADQAYEHFIIQVQEANK	153946395
105990535-2209	IALRTWnQSIALR	TWnQSIALR	105990535
4557351-85	KWSDIWnATK	WSDIWnATK	4557351
13376852-215	RVVLGAnGTYScL	VVLGAnGTYScLVR	13376852
197100230-92	RYHGFLnTSYHR	YHGFLnTSYHR	197100230
315138990-379	NFDLNRnNSNNFD	nNSNNFDLNR	315138990
110347437-1133	WGSGcRnVTWQEc	nVTWQEcccTVGEGWGSGcR	110347437
291045220-691	VQEVHQnFSAWcS	TPLVQEVHQnFSAWcSQVVR	291045220
270265859-733	HVLVLPnNSITLD	HVLVLPnNSITLDGSR	270265859
4505011-644	YDLLNLnGTK	HYHSMEVFTHYDLLNLnGTK	4505011
62530391-83	SREGYSnISYIVV	EGYSnISYIVVNHQGISSR	62530391
27436940-305	DAKAPSnVSTIIH	APSnVSTIIHILYLPEDAK	27436940
88853069-242	HSYSGRnISDGFD	nISDGFDGIPDNVDAALALPAHSYSGR	88853069
240255535-1472	RGPPGVnGTQGFQ	GPPGVnGTQGFQGcPGQR	240255535
6005715-174	PIVTHcnVSTVNK	SPIVTHcnVSTVNK	6005715
256000767-2668	DKKVIInDTEDEP	VIInDTEDEPTLEFDKK	256000767
27436940-3015	PEDALTnTTR	HDYILLPEDALTnTTR	27436940
72534684-284	PMEIcLnGTPALA	YNQETPMEIcLnGTPALAYLASAPPPLcPSGR	72534684
5453914-398	PLKIYSnHSALES	IYSnHSALESLALIPLQAPLK	5453914
17149834-98	DDLRLAnNTHQHV	LAnNTHQHVFDDLR	17149834
84798622-77	KWVSLDnWTYSK	WVSLDnWTYSK	84798622
341915544-1899	TDGSSRnVTLHcT	nVTLHcTDGSSR	341915544
257471010-187	LGIEVInTTDHLK	IFLQALNLGIEVInTTDHLK	257471010
21361116-1442	SVAPSQnFSDSSE	GQFESVAPSQnFSDSSESDTHPFVIAK	21361116
315434240-154	VETQVLnQTSR	LTDVETQVLnQTSR	315434240
116295258-343	LEKYFFnVSDEAA	YFFnVSDEAALLEK	116295258
5730091-170	EGLcSAnVTR	DEGLcSAnVTR	5730091
18860902-101	LYSQKEnDTHcID	EnDTHcIDFSYLLYSQK	18860902
209447096-462	SYVELKnFTSVHL	nFTSVHLSYVELK	209447096
224586817-581	cHTHGWnETSEFM	LcHTHGWnETSEFMPQGAVFScLYR	224586817
4506115-290	EVFVHPnYSK	EVFVHPnYSK	4506115
5453601-363	EAVQFFnVTTLQK	DTWGLSDEHFQPRPEAVQFFnVTTLQK	5453601
5729772-320	EPTYLGnETSVFG	IFLYSGEPTYLGnETSVFGPTGnK	5729772
5729772-330	IFLYSGEPTYLGnETSVFGPTGnK(T)	IFLYSGEPTYLGnETSVFGPTGnK(T)	5729772
261337173-945	DnVLAPnVTK	KEcYYNLNDASLcDnVLAPnVTK	261337173
73760401-24	SELVANnVTLPAG	SELVANnVTLPAGEQR	73760401
5453914-64	EGHFYYnISEVK	EGHFYYnISEVK	5453914
21264602-479	PTPSSSnDTR	cDVcAEGFTGFPScYPTPSSSnDTR	21264602
66932947-869	RSLGNVnFTVSAE	SLGNVnFTVSAEALESQELcGTEVPSVPEHGR	66932947
333440461-938	nGHSKYnWSFIHc	YnWSFIHcPAcQcnGHSK	333440461
7657039-141	PGMFQSnATcAPH	EcTcPPGMFQSnATcAPHTVcPVGWGVR	7657039
27735143-277	SSWQSVnESGDQV	ASSSWQSVnESGDQVHWSPGQAR	27735143
270265859-498	SNLDPGnYSFR	LSNLDPGnYSFR	270265859
116063573-948	QGPVGVnVTYGGD	YTPVQQGPVGVnVTYGGDPIPK	116063573
7657178-312	WQPQETnESLK	EHWQPQETnESLK	7657178
54792100-250	cVPRHFnDSGAcV	HFnDSGAcVPR	54792100
194018472-338	DLSGISnHSNIQV	VLPSLGISNVFTSHADLSGISnHSNIQVSEMVHK	194018472
156231037-294	KLNAEnnATFYFK	LNAEnnATFYFK	156231037
14589889-651	WTITRRnWTITR	RnWTITR	14589889
227430301-287	DEEMKInGSAnFS	InGSAnFSFNDEEMK	227430301
227430301-291	KInGSAnFSFNDE	InGSAnFSFNDEEMK	227430301
176866369-414	DLLEKSnLSDLLE	SnLSDLLEK	176866369
194328712-137	EPKDVLnFTcEPK	DVLnFTcEPK	194328712
62912466-63	SKTLFcnASK	TLFcnASK	62912466
66932918-316	cSIQVKncSIQVK	ncSIQVK	66932918
257471010-70	TnAMFKnYTnAMF	nYTnAMFK	257471010
4557251-439	SQVLEKnISQVLE	nISQVLEK	4557251
55770834-2415	SELEIInSSFEnI	ISELEIInSSFEnILqEKEqEK	55770834
178057341-108	nAGPnTnGSqFFI	HTGSGILSMAnAGPnTnGSqFFIcTAK	178057341
126012562-1995	nGSFRLnGSFR	LnGSFR	126012562
270483821-103	PLSccRnQSVPLS	nQSVPLSccR	270483821
45827767-79	RPSNLAnNTILVK	YTGTRPSNLAnNTILVK	45827767
105990535-468	nNTmIRnNTmIR	nNTmIR	105990535
13376852-91	QLVHSFAEGQDQGSAYAnR(T)	QLVHSFAEGQDQGSAYAnR(T)	13376852
16933542-1007	TNLqFVnETDSTV	LDAPTNLqFVnETDSTVLVR	16933542
23110955-101	LWSEPQncSATK	YLWSEPQncSATK	23110955
54607047-309	LGPTLAnSTHHNV	DLGPTLAnSTHHNVR	54607047
189217428-1432	EGSLPGnSTISIR	EGSLPGnSTISIR	189217428
164663836-104	RETVYSnASLLIQ	ETVYSnASLLIQnVTR	164663836
164663836-111	ASLLIQnVTR	ETVYSnASLLIQnVTR	164663836
221316760-428	KILTADnQTYmAV	ILTADnQTYmAVQGSTAYLLcK	221316760
42560235-299	RILILPnVTR	ILILPnVTR	42560235
343168776-95	RLNLSEnYTLSIS	LNLSEnYTLSISNAR	343168776
91823602-411	cKAIIAnLTcK	AIIAnLTcK	91823602
51988912-231	YKAGAInATYK	AGAInATYK	51988912
32307144-538	TKYIHQnYTK	YIHQnYTK	32307144
55770878-193	ERGGPRnDTEER	GGPRnDTEER	55770878
40548389-121	GRRITNnqTGqmV	ITNnqTGqmVFSETVITSVGDEEGRR	40548389
50659093-890	NLRYSSnHTEHSQ	YSSnHTEHSQNLR	50659093
20149540-144	PPSRAEnQTAPGE	AEnQTAPGEVPALSnLRPPSR	20149540
17136143-85	VLDRVQnmSQSIE	VQnmSQSIEVLDR	17136143
4503471-222	KPLRDGnASGTTL	DGnASGTTLLEALDcILPPTRPTDKPLR	4503471
74048422-143	SYIRGFnASYIR	GFnASYIR	74048422
13376824-82	TAWKKLnVTTAWK	KLnVTTAWK	13376824
4503571-83	EQEKKLnVTEQEK	KLnVTEQEK	4503571
209413730-352	TEGTREnSSSQDP	EnSSSQDPQTEGTR	209413730
302191651-783	TSVVVAnVSK	DGDDEWTSVVVAnVSK	302191651
17136143-376	QTLQTWnTSYPK	LDPVSLQTLQTWnTSYPK	17136143
151301150-102	FKmGIKnFTDEGD	nFTDEGDqLFKmGIK	151301150
54607047-98	mGPIQAnHTGTGL	mELSmGPIQAnHTGTGLLLTLQPEQK	54607047
34734066-98	ATPHGDnASLEAT	cATPHGDnASLEATFVK	34734066
148886654-2119	mEGFVLnTSAK	cmEGFVLnTSAK	148886654
20149594-283	YIDQEELnK(T)	YIDQEELnK(T)	20149594
221316593-419	QDTPQYnLTIEVS	KQDTPQYnLTIEVSDKDFK	221316593
148728160-231	LSWSnGnGTAScR	AALSWSnGnGTAScR	148728160
16933542-1244	SPGLEYnVSVYTV	ITTTPTnGQQGNSLEEVVHADQSScTFDNLSPGLEYnVSVYTVK	16933542
16933542-1236	SScTFDnLSPGLE	ITTTPTnGQQGNSLEEVVHADQSScTFDnLSPGLEYnVSVYTVK	16933542
148728160-104	TPEQGSnGTDGAS	TPEQGSnGTDGASQK	148728160
145309326-1223	RTLAGEnQTAFEI	TLAGEnQTAFEIEELNR	145309326
153070260-61	KEELQAnGSAPAA	EELQAnGSAPAADKEEPAAAGSGAASPSAAEK	153070260
270288820-176	GKNIQNnVScYLE	NIQNnVScYLEGK	270288820
89363017-1400	cKEASQnITYIcK	EASQnITYIcK	89363017
5454114-145	TKYFYNnQTK	YFYNnQTK	5454114
11386147-426	EKNLEKnSTKQEI	NLEKnSTKQEILAALEK	11386147
50053795-448	PLKSLEnETLNKE	SLEnETLNKEEDcHSPTSKPPKPDQPLK	50053795
343168772-265	TLKEGDnITLK	EGDnITLK	343168772
18497288-349	PGVcRLnSTHcQD	LnSTHcQDINEcAMPGVcR	18497288
14110414-81	EDEGHSnSSPR	IDASKNEEDEGHSnSSPR	14110414
154355000-232	NAnGGQnGTVQEI	GGPPGQFHDNAnGGQnGTVQEIMIPAGK	154355000
186972143-161	EFDVANnGSSQAN	KQEEFDVANnGSSQANK	186972143
58530842-1824	DPNTEEnLTYLQL	GFFDPNTEEnLTYLQLK	58530842
223278387-25	AVDTDGnGTINAQ	AFSAVDTDGnGTINAQELGAALK	223278387
23510340-44	EGLYSRnGSEADI	nGSEADIDEGLYSR	23510340
227430301-397	NSGNQKnYTEYWS	nYTEYWSGSNSGNQK	227430301
18497288-89	ScQQGSnMTLIGE	DScQQGSnMTLIGEnGHSTDTLTGSGFR	18497288
47132557-139	IScTIAnR(S)	IScTIAnR(S)	47132557
55741750-339	HHHEcLnVTQLLK	DLNEDDHHHEcLnVTQLLK	55741750
