# Supplementary material for: N-glycoproteome Analysis of the Secretome of Human Metastatic Hepatocellular Carcinoma Cell Lines Combining Hydrazide Chemistry, HILIC Enrichment and Mass Spectrometry
Source: PLoS One. 2013 Dec 4;8(12):e81921. doi: 10.1371/journal.pone.0081921 (PMC3852754; doi:10.1371/journal.pone.0081921)
Supplement: Table S3 — GO subcellular localization annotation of 611 N-glycoproteins identified. (XLSX) [file pone.0081921.s003.xlsx]

## Sheet: Sheet1
Gene Symbol	Peotein Name	GI Number	Location
A2M	alpha-2-macroglobulin	66932947	Extracellular Space
A4GALT	alpha 1,4-galactosyltransferase	8392830	Cytoplasm
ABCA1	ATP-binding cassette, sub-family A (ABC1), member 1	21536376	Plasma Membrane
ACP2	acid phosphatase 2, lysosomal	4557010	Cytoplasm
ADAM9	ADAM metallopeptidase domain 9	4501915	Plasma Membrane
ADAM10	ADAM metallopeptidase domain 10	4557251	Plasma Membrane
ADAM17	ADAM metallopeptidase domain 17	73747889	Plasma Membrane
ADAMTS7	ADAM metallopeptidase with thrombospondin type 1 motif, 7	38683827	Extracellular Space
ADAMTS12	ADAM metallopeptidase with thrombospondin type 1 motif, 12	51558724	Extracellular Space
ADAMTS15	ADAM metallopeptidase with thrombospondin type 1 motif, 15	21265058	Extracellular Space
AES	amino-terminal enhancer of split	39812027	Nucleus
AFM	afamin	4501987	Extracellular Space
AFP	alpha-fetoprotein	4501989	Extracellular Space
AGRN	agrin	54873613	Plasma Membrane
AHCY	adenosylhomocysteinase	239937451	Cytoplasm
AHSG	alpha-2-HS-glycoprotein	156523970	Extracellular Space
ALB	albumin	4502027	Extracellular Space
ALCAM	activated leukocyte cell adhesion molecule	343168776	Plasma Membrane
ALDH1A1	aldehyde dehydrogenase 1 family, member A1	21361176	Cytoplasm
ALDOA	aldolase A, fructose-bisphosphate	4557305	Cytoplasm
ALDOC	aldolase C, fructose-bisphosphate	4885063	Cytoplasm
AMIGO2	adhesion molecule with Ig-like domain 2	32469517	Plasma Membrane
ANGPT1	angiopoietin 1	315434240	Extracellular Space
ANGPTL2	angiopoietin-like 2	6912236	Extracellular Space
ANGPTL3	angiopoietin-like 3	7656888	Extracellular Space
ANGPTL4	angiopoietin-like 4	89264696	Extracellular Space
ANO1	anoctamin 1, calcium activated chloride channel	194306539	Plasma Membrane
ANPEP	alanyl (membrane) aminopeptidase	157266300	Plasma Membrane
ANTXR1	anthrax toxin receptor 1	16933553	Plasma Membrane
APLP1	amyloid beta (A4) precursor-like protein 1	4885065	Extracellular Space
APOB	apolipoprotein B (including Ag(x) antigen)	105990532	Extracellular Space
APOD	apolipoprotein D	4502163	Extracellular Space
APOH	apolipoprotein H (beta-2-glycoprotein I)	153266841	Extracellular Space
APOM	apolipoprotein M	371873523	Plasma Membrane
APP	amyloid beta (A4) precursor protein	209915570	Plasma Membrane
ARHGAP24	Rho GTPase activating protein 24	111154092	Cytoplasm
ARHGEF11	Rho guanine nucleotide exchange factor (GEF) 11	7662086	Cytoplasm
ASAH1	N-acylsphingosine amidohydrolase (acid ceramidase) 1	189011550	Cytoplasm
ASGR2	asialoglycoprotein receptor 2	18426875	Plasma Membrane
ASPH	aspartate beta-hydroxylase	258613957	Cytoplasm
ATF6B	activating transcription factor 6 beta	209954788	Nucleus
ATP1B3	ATPase, Na+/K+ transporting, beta 3 polypeptide	4502281	Plasma Membrane
ATP6AP1	ATPase, H+ transporting, lysosomal accessory protein 1	17136148	Cytoplasm
ATRN	attractin	333440461	Extracellular Space
AXL	AXL receptor tyrosine kinase	21536468	Plasma Membrane
AZGP1	alpha-2-glycoprotein 1, zinc-binding	4502337	Extracellular Space
B3GNT1	UDP-GlcNAc:betaGal beta-1,3-N-acetylglucosaminyltransferase 1	5802984	Cytoplasm
B3GNT2	UDP-GlcNAc:betaGal beta-1,3-N-acetylglucosaminyltransferase 2	9845238	Cytoplasm
BAMBI	BMP and activin membrane-bound inhibitor homolog (Xenopus laevis)	6912534	Plasma Membrane
BCAM	basal cell adhesion molecule (Lutheran blood group)	61742797	Plasma Membrane
BCHE	butyrylcholinesterase	4557351	Plasma Membrane
BGN	biglycan	4502403	Extracellular Space
BMP1	bone morphogenetic protein 1	4502421	Extracellular Space
BMP2	bone morphogenetic protein 2	4557369	Extracellular Space
BMP4	bone morphogenetic protein 4	157276593	Extracellular Space
BMP6	bone morphogenetic protein 6	4502425	Extracellular Space
BRD4	bromodomain containing 4	7657218	Nucleus
BSG	basigin (Ok blood group)	38372925	Plasma Membrane
BTD	biotinidase	4557373	Extracellular Space
BTN2A1	butyrophilin, subfamily 2, member A1	308522730	Plasma Membrane
C2	complement component 2	295849303	Extracellular Space
C3	complement component 3	115298678	Extracellular Space
C11orf9	chromosome 11 open reading frame 9	7019335	Nucleus
C1orf151-NBL1/NBL1	neuroblastoma, suppression of tumorigenicity 1	323276688	Nucleus
C1R	complement component 1, r subcomponent	66347875	Extracellular Space
C1S	complement component 1, s subcomponent	41393602	Extracellular Space
C4BPB	complement component 4 binding protein, beta	62912466	Extracellular Space
CADM1	cell adhesion molecule 1	148664211	Plasma Membrane
CALML5	calmodulin-like 5	223278387	Cytoplasm
CALR	calreticulin	4757900	Cytoplasm
CALU	calumenin	314122181	Cytoplasm
CANT1	calcium activated nucleotidase 1	20270339	Extracellular Space
CAPN2	calpain 2, (m/II) large subunit	225703100	Cytoplasm
CAST	calpastatin	27765085	Cytoplasm
CCT3	chaperonin containing TCP1, subunit 3 (gamma)	58761484	Cytoplasm
CD7	CD7 molecule	5453613	Plasma Membrane
CD33	CD33 molecule	294862302	Plasma Membrane
CD44	CD44 molecule (Indian blood group)	48255943	Plasma Membrane
CD46	CD46 molecule, complement regulatory protein	27502405	Plasma Membrane
CD47	CD47 molecule	38683836	Plasma Membrane
CD58	CD58 molecule	221316575	Plasma Membrane
CD97	CD97 molecule	17978489	Plasma Membrane
CD151	CD151 molecule (Raph blood group)	21237748	Plasma Membrane
CD276	CD276 molecule	67188443	Plasma Membrane
CDH2	cadherin 2, type 1, N-cadherin (neuronal)	14589889	Plasma Membrane
CDH5	cadherin 5, type 2 (vascular endothelium)	166362713	Plasma Membrane
CDH6	cadherin 6, type 2, K-cadherin (fetal kidney)	4826673	Plasma Membrane
CDH17	cadherin 17, LI cadherin (liver-intestine)	221316593	Plasma Membrane
CDHR5	cadherin-related family member 5	110618250	Plasma Membrane
CEACAM1	carcinoembryonic antigen-related cell adhesion molecule 1 (biliary glycoprotein)	68161541	Plasma Membrane
CEACAM6	carcinoembryonic antigen-related cell adhesion molecule 6 (non-specific cross reacting antigen)	40255013	Plasma Membrane
CELSR1	cadherin, EGF LAG seven-pass G-type receptor 1 (flamingo homolog, Drosophila)	7656967	Plasma Membrane
CELSR2	cadherin, EGF LAG seven-pass G-type receptor 2 (flamingo homolog, Drosophila)	13325064	Plasma Membrane
CENPF	centromere protein F, 350/400kDa (mitosin)	55770834	Nucleus
CES1	carboxylesterase 1	68508957	Cytoplasm
CFH	complement factor H	62739186	Extracellular Space
CHST11	carbohydrate (chondroitin 4) sulfotransferase 11	291219907	Cytoplasm
CLDND1	claudin domain containing 1	11096340	Plasma Membrane
CLIC1	chloride intracellular channel 1	14251209	Nucleus
CLMP	CXADR-like membrane protein	13376115	Plasma Membrane
CLN5	ceroid-lipofuscinosis, neuronal 5	5729772	Cytoplasm
CLU	clusterin	355594753	Extracellular Space
COCH	coagulation factor C homolog, cochlin (Limulus polyphemus)	4758022	Extracellular Space
COL12A1	collagen, type XII, alpha 1	93141049	Extracellular Space
COL14A1	collagen, type XIV, alpha 1	55743096	Extracellular Space
COL3A1	collagen, type III, alpha 1	4502951	Extracellular Space
COL4A3BP	collagen, type IV, alpha 3 (Goodpasture antigen) binding protein	14165452	Cytoplasm
COL5A2	collagen, type V, alpha 2	89363017	Extracellular Space
COL6A1	collagen, type VI, alpha 1	87196339	Extracellular Space
COL6A2	collagen, type VI, alpha 2	115527070	Extracellular Space
COL6A3	collagen, type VI, alpha 3	240255535	Extracellular Space
COL7A1	collagen, type VII, alpha 1	4502961	Extracellular Space
COPB1	coatomer protein complex, subunit beta 1	221316632	Cytoplasm
CP	ceruloplasmin (ferroxidase)	4557485	Extracellular Space
CPA4	carboxypeptidase A4	254540196	Extracellular Space
CPD	carboxypeptidase D	315138990	Extracellular Space
CPE	carboxypeptidase E	4503009	Plasma Membrane
CPQ	carboxypeptidase Q	7706387	Extracellular Space
CPVL	carboxypeptidase, vitellogenic-like	83641874	unknown
CREG1	cellular repressor of E1A-stimulated genes 1	4503037	Nucleus
CRELD2	cysteine-rich with EGF-like domains 2	205360958	unknown
CRLF1	cytokine receptor-like factor 1	4758062	Extracellular Space
CRTAP	cartilage associated protein	5453601	Extracellular Space
CSF1	colony stimulating factor 1 (macrophage)	27262667	Extracellular Space
CSF2	colony stimulating factor 2 (granulocyte-macrophage)	27437030	Extracellular Space
CSF2RA	colony stimulating factor 2 receptor, alpha, low-affinity (granulocyte-macrophage)	238908521	Plasma Membrane
CTBS	chitobiase, di-N-acetyl-	4758092	Cytoplasm
CTSA	cathepsin A	189163485	Cytoplasm
CTSB	cathepsin B	4503139	Cytoplasm
CTSC	cathepsin C	22538440	Cytoplasm
CTSD	cathepsin D	4503143	Cytoplasm
CTSH	cathepsin H	23110955	Cytoplasm
CTSL1	cathepsin L1	4503155	Cytoplasm
CTSL2	cathepsin L2	23110960	Cytoplasm
CTSZ	cathepsin Z	22538442	Cytoplasm
DAG1	dystroglycan 1 (dystrophin-associated glycoprotein 1)	294997306	Plasma Membrane
DCBLD1	discoidin, CUB and LCCL domain containing 1	27735143	Extracellular Space
DCBLD2	discoidin, CUB and LCCL domain containing 2	54792129	Plasma Membrane
DCN	decorin	19743848	Extracellular Space
DKK1	dickkopf 1 homolog (Xenopus laevis)	7110719	Extracellular Space
DKK3	dickkopf 3 homolog (Xenopus laevis)	40548389	Extracellular Space
DNER	delta/notch-like EGF repeat containing	116235485	Plasma Membrane
DPP4	dipeptidyl-peptidase 4	18765694	Plasma Membrane
DSC2	desmocollin 2	13435366	Plasma Membrane
DSG1	desmoglein 1	119703744	Plasma Membrane
DSG2	desmoglein 2	116534898	Plasma Membrane
DSP	desmoplakin	58530842	Plasma Membrane
ECE1	endothelin converting enzyme 1	164519138	Plasma Membrane
ECM1	extracellular matrix protein 1	221316616	Extracellular Space
EEF1A1	eukaryotic translation elongation factor 1 alpha 1	4503471	Cytoplasm
EFNA1	ephrin-A1	33359680	Plasma Membrane
EFNA3	ephrin-A3	4826708	Plasma Membrane
EFNA4	ephrin-A4	100913200	Plasma Membrane
EFNA5	ephrin-A5	4503487	Plasma Membrane
EFNB1	ephrin-B1	4758248	Plasma Membrane
EGFR	epidermal growth factor receptor	41327734	Plasma Membrane
EIF4B	eukaryotic translation initiation factor 4B	50053795	Cytoplasm
EIF5B	eukaryotic translation initiation factor 5B	84043963	Cytoplasm
EML4	echinoderm microtubule associated protein like 4	223029510	Cytoplasm
ENO1	enolase 1, (alpha)	4503571	Cytoplasm
ENPP1	ectonucleotide pyrophosphatase/phosphodiesterase 1	170650661	Plasma Membrane
ENPP2	ectonucleotide pyrophosphatase/phosphodiesterase 2	91823602	Plasma Membrane
ENTPD5	ectonucleoside triphosphate diphosphohydrolase 5	4557427	Cytoplasm
EPHA2	EPH receptor A2	32967311	Plasma Membrane
EPHB2	EPH receptor B2	111118978	Plasma Membrane
ERAP1	endoplasmic reticulum aminopeptidase 1	94818891	Extracellular Space
ERAP2	endoplasmic reticulum aminopeptidase 2	11641261	Cytoplasm
ERBB3	v-erb-b2 erythroblastic leukemia viral oncogene homolog 3 (avian)	54792100	Plasma Membrane
ERCC6	excision repair cross-complementing rodent repair deficiency, complementation group 6	4557565	Nucleus
EXT1	exostosin 1	46370066	Cytoplasm
EXT2	exostosin 2	46370069	Cytoplasm
F2	coagulation factor II (thrombin)	4503635	Extracellular Space
F3	coagulation factor III (thromboplastin, tissue factor)	296010912	Plasma Membrane
F5	coagulation factor V (proaccelerin, labile factor)	105990535	Plasma Membrane
FAT1	FAT tumor suppressor homolog 1 (Drosophila)	66346693	Plasma Membrane
FBLN1	fibulin 1	34734068	Extracellular Space
FBN1	fibrillin 1	281485550	Extracellular Space
FBN2	fibrillin 2	66346695	Extracellular Space
FCGBP	Fc fragment of IgG binding protein	154146262	Extracellular Space
FCGRT	Fc fragment of IgG, receptor, transporter, alpha	209862839	Plasma Membrane
FGB	fibrinogen beta chain	296080754	Extracellular Space
FGFR3	fibroblast growth factor receptor 3	254028242	Plasma Membrane
FGFR4	fibroblast growth factor receptor 4	47524177	Plasma Membrane
FGFRL1	fibroblast growth factor receptor-like 1	51988912	Plasma Membrane
FLNA	filamin A, alpha	116063573	Cytoplasm
FLNB	filamin B, beta	256222415	Cytoplasm
FLRT2	fibronectin leucine rich transmembrane protein 2	7019381	Plasma Membrane
FN1	fibronectin 1	47132557	Extracellular Space
FSTL1	follistatin-like 1	5901956	Extracellular Space
FSTL3	follistatin-like 3 (secreted glycoprotein)	5031701	Extracellular Space
FUCA1	fucosidase, alpha-L- 1, tissue	119360348	Cytoplasm
FUCA2	fucosidase, alpha-L- 2, plasma	40068512	Extracellular Space
G3BP2	GTPase activating protein (SH3 domain) binding protein 2	45359846	Nucleus
G6PD	glucose-6-phosphate dehydrogenase	108773793	Cytoplasm
GAA	glucosidase, alpha; acid	119393891	Cytoplasm
GALNS	galactosamine (N-acetyl)-6-sulfate sulfatase	4503899	Cytoplasm
GALNT5	UDP-N-acetyl-alpha-D-galactosamine:polypeptide N-acetylgalactosaminyltransferase 5 (GalNAc-T5)	32698686	Cytoplasm
GALNT11	UDP-N-acetyl-alpha-D-galactosamine:polypeptide N-acetylgalactosaminyltransferase 11 (GalNAc-T11)	153792095	Cytoplasm
GAPDH	glyceraldehyde-3-phosphate dehydrogenase	7669492	Cytoplasm
GBA	glucosidase, beta, acid	54607047	Cytoplasm
GCNT2	glucosaminyl (N-acetyl) transferase 2, I-branching enzyme (I blood group)	21717810	Cytoplasm
GCNT3	glucosaminyl (N-acetyl) transferase 3, mucin type	4758422	Plasma Membrane
GDF11	growth differentiation factor 11	5031613	Extracellular Space
GDF15	growth differentiation factor 15	153792495	Extracellular Space
GFRA1	GDNF family receptor alpha 1	22035692	Plasma Membrane
GGH	gamma-glutamyl hydrolase (conjugase, folylpolygammaglutamyl hydrolase)	4503987	Cytoplasm
GGTLC2	gamma-glutamyltransferase light chain 2	218505805	Plasma Membrane
GLB1	galactosidase, beta 1	208022658	Cytoplasm
GLCE	glucuronic acid epimerase	51317380	Cytoplasm
GLG1	golgi glycoprotein 1	224586817	Cytoplasm
GNPTG	N-acetylglucosamine-1-phosphate transferase, gamma subunit	14249738	Cytoplasm
GNS	glucosamine (N-acetyl)-6-sulfatase	4504061	Cytoplasm
GOLM1	golgi membrane protein 1	29550838	Cytoplasm
GPC1	glypican 1	167001141	Plasma Membrane
GPC3	glypican 3	257471010	Plasma Membrane
GPI	glucose-6-phosphate isomerase	18201905	Extracellular Space
GPNMB	glycoprotein (transmembrane) nmb	4505405	Plasma Membrane
GPR126	G protein-coupled receptor 126	74048422	Plasma Membrane
GRN	granulin	4504151	Extracellular Space
GUSB	glucuronidase, beta	268834192	Cytoplasm
HGSNAT	heparan-alpha-glucosaminide N-acetyltransferase	150378452	Cytoplasm
HMGB2	high mobility group box 2	194688133	Nucleus
HNRNPC	heterogeneous nuclear ribonucleoprotein C (C1/C2)	117190174	Nucleus
HNRNPD	heterogeneous nuclear ribonucleoprotein D (AU-rich element RNA binding protein 1, 37kDa)	14110414	Nucleus
HP	haptoglobin	186910296	Extracellular Space
HPX	hemopexin	11321561	Extracellular Space
HRG	histidine-rich glycoprotein	4504489	Extracellular Space
HS2ST1	heparan sulfate 2-O-sulfotransferase 1	197382758	Cytoplasm
HSP90AA1	heat shock protein 90kDa alpha (cytosolic), class A member 1	154146191	Cytoplasm
HSP90AB1	heat shock protein 90kDa alpha (cytosolic), class B member 1	20149594	Cytoplasm
HSP90B1	heat shock protein 90kDa beta (Grp94), member 1	4507677	Cytoplasm
HSPA8	heat shock 70kDa protein 8	5729877	Cytoplasm
HSPA13	heat shock protein 70kDa family, member 13	48928056	Cytoplasm
HSPB1	heat shock 27kDa protein 1	4504517	Cytoplasm
HSPG2	heparan sulfate proteoglycan 2	126012571	Plasma Membrane
HYOU1	hypoxia up-regulated 1	5453832	Cytoplasm
ICAM1	intercellular adhesion molecule 1	167466198	Plasma Membrane
ICAM2	intercellular adhesion molecule 2	153082696	Plasma Membrane
ICOSLG	inducible T-cell co-stimulator ligand	27477039	Plasma Membrane
IFNAR2	interferon (alpha, beta and omega) receptor 2	19923129	Plasma Membrane
IGF2R	insulin-like growth factor 2 receptor	119964726	Plasma Membrane
IGFBP3	insulin-like growth factor binding protein 3	62243068	Extracellular Space
IGFBPL1	insulin-like growth factor binding protein-like 1	56090548	unknown
IGSF8	immunoglobulin superfamily, member 8	331284207	Plasma Membrane
IL13RA2	interleukin 13 receptor, alpha 2	10834992	Plasma Membrane
IL17RA	interleukin 17 receptor A	23238208	Plasma Membrane
IL1R2	interleukin 1 receptor, type II	4758598	Plasma Membrane
IL6R	interleukin 6 receptor	332309226	Plasma Membrane
IL6ST	interleukin 6 signal transducer (gp130, oncostatin M receptor)	300244535	Plasma Membrane
IL7R	interleukin 7 receptor	28610151	Plasma Membrane
IMPAD1	inositol monophosphatase domain containing 1	157388900	Cytoplasm
INHBB	inhibin, beta B	154813204	Extracellular Space
INHBE	inhibin, beta E	13899338	Extracellular Space
INSR	insulin receptor	119395738	Plasma Membrane
ITGA1	integrin, alpha 1	31657142	Plasma Membrane
ITGA2	integrin, alpha 2 (CD49B, alpha 2 subunit of VLA-2 receptor)	116295258	Plasma Membrane
ITGA3	integrin, alpha 3 (antigen CD49C, alpha 3 subunit of VLA-3 receptor)	4504747	Plasma Membrane
ITGA5	integrin, alpha 5 (fibronectin receptor, alpha polypeptide)	56237029	Plasma Membrane
ITGA6	integrin, alpha 6	119395742	Plasma Membrane
ITGAV	integrin, alpha V	223468595	Plasma Membrane
ITGB1	integrin, beta 1 (fibronectin receptor, beta polypeptide, antigen CD29 includes MDF2, MSK12)	19743823	Plasma Membrane
ITGB5	integrin, beta 5	20127446	Plasma Membrane
ITIH2	inter-alpha-trypsin inhibitor heavy chain 2	70778918	Extracellular Space
IWS1	IWS1 homolog (S. cerevisiae)	217330641	Nucleus
JAG1	jagged 1	4557679	Extracellular Space
KHSRP	KH-type splicing regulatory protein	154355000	Nucleus
KIRREL	kin of IRRE like (Drosophila)	166295173	Plasma Membrane
KNG1	kininogen 1	262050546	Extracellular Space
KRT1	keratin 1	119395750	Cytoplasm
KRT9	keratin 9	55956899	Cytoplasm
KRT10	keratin 10	195972866	Cytoplasm
KRT18	keratin 18	4557888	Cytoplasm
L1CAM	L1 cell adhesion molecule	221316760	Plasma Membrane
LAMA3	laminin, alpha 3	189217428	Extracellular Space
LAMA4	laminin, alpha 4	380503846	Extracellular Space
LAMA5	laminin, alpha 5	21264602	Extracellular Space
LAMB1	laminin, beta 1	167614504	Extracellular Space
LAMB2	laminin, beta 2 (laminin S)	119703755	Extracellular Space
LAMC1	laminin, gamma 1 (formerly LAMB2)	145309326	Extracellular Space
LAMP1	lysosomal-associated membrane protein 1	112380628	Plasma Membrane
LAMP2	lysosomal-associated membrane protein 2	4504957	Plasma Membrane
LCN2	lipocalin 2	38455402	Extracellular Space
LDLR	low density lipoprotein receptor	307775422	Plasma Membrane
LEPRE1	leucine proline-enriched proteoglycan (leprecan) 1	226371643	Nucleus
LFNG	LFNG O-fucosylpeptide 3-beta-N-acetylglucosaminyltransferase	58696422	Cytoplasm
LGALS3BP	lectin, galactoside-binding, soluble, 3 binding protein	5031863	Plasma Membrane
LGMN	legumain	56682962	Cytoplasm
LIF	leukemia inhibitory factor	4504991	Extracellular Space
LIN7C	lin-7 homolog C (C. elegans)	8922944	Cytoplasm
LIPA	lipase A, lysosomal acid, cholesterol esterase	51317399	Cytoplasm
LMNA	lamin A/C	27436948	Nucleus
LNPEP	leucyl/cystinyl aminopeptidase	61742775	Cytoplasm
LOX	lysyl oxidase	20149540	Extracellular Space
LOXL2	lysyl oxidase-like 2	4505011	Extracellular Space
LOXL4	lysyl oxidase-like 4	67782349	Extracellular Space
LRG1	leucine-rich alpha-2-glycoprotein 1	16418467	Extracellular Space
LRP1	low density lipoprotein receptor-related protein 1	126012562	Plasma Membrane
LRP4	low density lipoprotein receptor-related protein 4	157384998	Extracellular Space
LRP5	low density lipoprotein receptor-related protein 5	119709832	Plasma Membrane
LRP10	low density lipoprotein receptor-related protein 10	32490559	Plasma Membrane
LRP11	low density lipoprotein receptor-related protein 11	239787919	unknown
LRPAP1	low density lipoprotein receptor-related protein associated protein 1	4505021	Plasma Membrane
LTBP1	latent transforming growth factor beta binding protein 1	261337173	Extracellular Space
LTBP3	latent transforming growth factor beta binding protein 3	256017124	Extracellular Space
LTBP4	latent transforming growth factor beta binding protein 4	110347437	Extracellular Space
LTBR	lymphotoxin beta receptor (TNFR superfamily, member 3)	4505039	Plasma Membrane
LUM	lumican	4505047	Extracellular Space
LYVE1	lymphatic vessel endothelial hyaluronan receptor 1	40549451	Plasma Membrane
LYZ	lysozyme	4557894	Extracellular Space
M6PR	mannose-6-phosphate receptor (cation dependent)	333440434	Cytoplasm
MAN2A1	mannosidase, alpha, class 2A, member 1	51477714	Cytoplasm
MAN2B1	mannosidase, alpha, class 2B, member 1	291045220	Cytoplasm
MANBA	mannosidase, beta A, lysosomal	84798622	Cytoplasm
MARCKS	myristoylated alanine-rich protein kinase C substrate	153070260	Plasma Membrane
MASP1	mannan-binding lectin serine peptidase 1 (C4/C2 activating component of Ra-reactive factor)	21264359	Extracellular Space
MBTPS1	membrane-bound transcription factor peptidase, site 1	4506775	Cytoplasm
MERTK	c-mer proto-oncogene tyrosine kinase	66932918	Plasma Membrane
MET	met proto-oncogene (hepatocyte growth factor receptor)	42741655	Plasma Membrane
MFGE8	milk fat globule-EGF factor 8 protein	167830475	Extracellular Space
MGAT5	mannosyl (alpha-1,6-)-glycoprotein beta-1,6-N-acetyl-glucosaminyltransferase	4505167	Cytoplasm
MGAT4B	mannosyl (alpha-1,3-)-glycoprotein beta-1,4-N-acetylglucosaminyltransferase, isozyme B	7710152	Cytoplasm
MIA3	melanoma inhibitory activity family, member 3	122891870	Cytoplasm
MICA	MHC class I polypeptide-related sequence A	294660768	Plasma Membrane
MICB	MHC class I polypeptide-related sequence B	167857788	Plasma Membrane
MINPP1	multiple inositol-polyphosphate phosphatase 1	296010988	Cytoplasm
MPZL1	myelin protein zero-like 1	226054871	Plasma Membrane
MRC2	mannose receptor, C type 2	110624774	Plasma Membrane
MSLN	mesothelin	53988378	Extracellular Space
MST1	macrophage stimulating 1 (hepatocyte growth factor-like)	205277383	Extracellular Space
MUC5AC/MUC5B	mucin 5AC, oligomeric mucus/gel-forming	341913724	Extracellular Space
NAGLU	N-acetylglucosaminidase, alpha	66346698	Cytoplasm
NCR3LG1	natural killer cell cytotoxicity receptor 3 ligand 1	320461732	unknown
NCSTN	nicastrin	24638433	Plasma Membrane
NEO1	neogenin 1	290656011	Plasma Membrane
NEU1	sialidase 1 (lysosomal sialidase)	4557791	Cytoplasm
NMB	neuromedin B	45505145	Extracellular Space
NOP56	NOP56 ribonucleoprotein homolog (yeast)	32483374	Nucleus
NPC1	Niemann-Pick disease, type C1	255652944	Cytoplasm
NPM1	nucleophosmin (nucleolar phosphoprotein B23, numatrin)	83641870	Nucleus
NPTX1	neuronal pentraxin I	55770878	Extracellular Space
NRCAM	neuronal cell adhesion molecule	302191651	Plasma Membrane
NRP1	neuropilin 1	66864913	Plasma Membrane
NRP2	neuropilin 2	41872557	Plasma Membrane
NT5E	5'-nucleotidase, ecto (CD73)	325651886	Plasma Membrane
NUP98	nucleoporin 98kDa	21264369	Nucleus
NUP210	nucleoporin 210kDa	27477134	Nucleus
NXPE3	neurexophilin and PC-esterase domain family, member 3	197333800	unknown
OLFM1	olfactomedin 1	5453547	Cytoplasm
ORM1	orosomucoid 1	167857790	Extracellular Space
ORM2	orosomucoid 2	4505529	Extracellular Space
OS9	osteosarcoma amplified 9, endoplasmic reticulum lectin	63252868	Nucleus
OSMR	oncostatin M receptor	4557040	Plasma Membrane
P2RX4	purinergic receptor P2X, ligand-gated ion channel, 4	28416927	Plasma Membrane
P4HA1	prolyl 4-hydroxylase, alpha polypeptide I	217272851	Cytoplasm
PAFAH1B1	platelet-activating factor acetylhydrolase 1b, regulatory subunit 1 (45kDa)	4557741	Cytoplasm
PAICS	phosphoribosylaminoimidazole carboxylase, phosphoribosylaminoimidazole succinocarboxamide synthetase	5453539	Cytoplasm
PBXIP1	pre-B-cell leukemia homeobox interacting protein 1	19923830	Nucleus
PCDH7	protocadherin 7	14589931	Plasma Membrane
PCSK5	proprotein convertase subtilisin/kexin type 5	20336246	Extracellular Space
PCSK9	proprotein convertase subtilisin/kexin type 9	31317307	Extracellular Space
PDGFRL	platelet-derived growth factor receptor-like	5453872	Plasma Membrane
PDIA3	protein disulfide isomerase family A, member 3	21361657	Cytoplasm
PDIA4	protein disulfide isomerase family A, member 4	4758304	Cytoplasm
PECAM1	platelet/endothelial cell adhesion molecule 1	313760624	Plasma Membrane
PEPD	peptidase D	260593665	Cytoplasm
PGK1	phosphoglycerate kinase 1	4505763	Cytoplasm
PIGK	phosphatidylinositol glycan anchor biosynthesis, class K	23199983	Cytoplasm
PIGR	polymeric immunoglobulin receptor	31377806	Plasma Membrane
PKM	pyruvate kinase, muscle	33286418	unknown
PLA2G15	phospholipase A2, group XV	6912484	Cytoplasm
PLA2R1	phospholipase A2 receptor 1, 180kDa	55953106	Plasma Membrane
PLAU	plasminogen activator, urokinase	222537759	Extracellular Space
PLAUR	plasminogen activator, urokinase receptor	53829381	Plasma Membrane
PLD3	phospholipase D family, member 3	72534684	Cytoplasm
PLOD1	procollagen-lysine, 2-oxoglutarate 5-dioxygenase 1	32307144	Cytoplasm
PLOD2	procollagen-lysine, 2-oxoglutarate 5-dioxygenase 2	62739166	Cytoplasm
PLOD3	procollagen-lysine, 2-oxoglutarate 5-dioxygenase 3	4505891	Cytoplasm
PLS1	plastin 1	223718246	Cytoplasm
PLS3	plastin 3	288915539	Cytoplasm
PLTP	phospholipid transfer protein	5453914	Extracellular Space
PLXNA1	plexin A1	262118282	Plasma Membrane
PLXNA3	plexin A3	59710104	Plasma Membrane
PLXNB2	plexin B2	149363636	Plasma Membrane
PLXND1	plexin D1	157694524	Plasma Membrane
PODXL2	podocalyxin-like 2	7657465	Plasma Membrane
PON1	paraoxonase 1	19923106	Extracellular Space
PON2	paraoxonase 2	66529396	Plasma Membrane
PPIB	peptidylprolyl isomerase B (cyclophilin B)	4758950	Cytoplasm
PPT1	palmitoyl-protein thioesterase 1	217272890	Cytoplasm
PPT2	palmitoyl-protein thioesterase 2	323362946	Cytoplasm
PRNP	prion protein	4506113	Plasma Membrane
PROC	protein C (inactivator of coagulation factors Va and VIIIa)	4506115	Extracellular Space
PROCR	protein C receptor, endothelial	34335272	Plasma Membrane
PROM1	prominin 1	224994199	Plasma Membrane
PRSS23	protease, serine, 23	6005882	Extracellular Space
PSAP	prosaposin	11386147	Extracellular Space
PSG2	pregnancy specific beta-1-glycoprotein 2	156616282	Extracellular Space
PSG4	pregnancy specific beta-1-glycoprotein 4	42560235	Extracellular Space
PSG11	pregnancy specific beta-1-glycoprotein 11	164663836	Extracellular Space
PTGDS	prostaglandin D2 synthase 21kDa (brain)	32171249	Cytoplasm
PTGES3	prostaglandin E synthase 3 (cytosolic)	23308579	Cytoplasm
PTGFRN	prostaglandin F2 receptor negative regulator	41152506	Plasma Membrane
PTGR1	prostaglandin reductase 1	226056130	Cytoplasm
PTPRB	protein tyrosine phosphatase, receptor type, B	332800999	Plasma Membrane
PTPRF	protein tyrosine phosphatase, receptor type, F	109633039	Plasma Membrane
PTPRG	protein tyrosine phosphatase, receptor type, G	194097398	Plasma Membrane
PTPRH	protein tyrosine phosphatase, receptor type, H	241896926	Plasma Membrane
PTPRJ	protein tyrosine phosphatase, receptor type, J	148728162	Plasma Membrane
PTPRK	protein tyrosine phosphatase, receptor type, K	18860902	Plasma Membrane
PTPRM	protein tyrosine phosphatase, receptor type, M	157419150	Plasma Membrane
PTPRN2	protein tyrosine phosphatase, receptor type, N polypeptide 2	194097442	Plasma Membrane
PTPRS	protein tyrosine phosphatase, receptor type, S	104487297	Plasma Membrane
PVR	poliovirus receptor	209413730	Plasma Membrane
PVRL1	poliovirus receptor-related 1 (herpesvirus entry mediator C)	42560233	Plasma Membrane
PXDN	peroxidasin homolog (Drosophila)	109150416	Extracellular Space
QPCT	glutaminyl-peptide cyclotransferase	6912618	Cytoplasm
RAD23B	RAD23 homolog B (S. cerevisiae)	347800665	Nucleus
RARRES1	retinoic acid receptor responder (tazarotene induced) 1	46255041	Plasma Membrane
RBBP7	retinoblastoma binding protein 7	4506439	Nucleus
RELN	reelin	27436940	Extracellular Space
RFNG	RFNG O-fucosylpeptide 3-beta-N-acetylglucosaminyltransferase	74271816	Cytoplasm
RNASE1	ribonuclease, RNase A family, 1 (pancreatic)	4506547	Extracellular Space
RNASET2	ribonuclease T2	5231228	Cytoplasm
ROBO1	roundabout, axon guidance receptor, homolog 1 (Drosophila)	224994173	Plasma Membrane
ROR1	receptor tyrosine kinase-like orphan receptor 1	134152686	Plasma Membrane
S100A8	S100 calcium binding protein A8	21614544	Cytoplasm
S100A9	S100 calcium binding protein A9	4506773	Cytoplasm
SCARB1	scavenger receptor class B, member 1	132566680	Plasma Membrane
SCARB2	scavenger receptor class B, member 2	5031631	Plasma Membrane
SCUBE1	signal peptide, CUB domain, EGF-like 1	120587029	Plasma Membrane
SDF2L1	stromal cell-derived factor 2-like 1	56243533	Cytoplasm
SELL	selectin L	262206315	Plasma Membrane
SEMA3C	sema domain, immunoglobulin domain (Ig), short basic domain, secreted, (semaphorin) 3C	5454048	Extracellular Space
SEMA4B	sema domain, immunoglobulin domain (Ig), transmembrane domain (TM) and short cytoplasmic domain, (semaphorin) 4B	39777608	Plasma Membrane
SEMA4C	sema domain, immunoglobulin domain (Ig), transmembrane domain (TM) and short cytoplasmic domain, (semaphorin) 4C	157388902	Plasma Membrane
SEMA4D	sema domain, immunoglobulin domain (Ig), transmembrane domain (TM) and short cytoplasmic domain, (semaphorin) 4D	214010220	Plasma Membrane
SEMA7A	semaphorin 7A, GPI membrane anchor (John Milton Hagen blood group)	225637524	Plasma Membrane
SEPP1	selenoprotein P, plasma, 1	62530391	Extracellular Space
SERPINA1	serpin peptidase inhibitor, clade A (alpha-1 antiproteinase, antitrypsin), member 1	50363217	Extracellular Space
SERPINA3	serpin peptidase inhibitor, clade A (alpha-1 antiproteinase, antitrypsin), member 3	50659080	Extracellular Space
SERPINA5	serpin peptidase inhibitor, clade A (alpha-1 antiproteinase, antitrypsin), member 5	194018472	Extracellular Space
SERPINA6	serpin peptidase inhibitor, clade A (alpha-1 antiproteinase, antitrypsin), member 6	73858564	Extracellular Space
SERPINA10	serpin peptidase inhibitor, clade A (alpha-1 antiproteinase, antitrypsin), member 10	7705879	Extracellular Space
SERPINB1	serpin peptidase inhibitor, clade B (ovalbumin), member 1	13489087	Cytoplasm
SERPINB2	serpin peptidase inhibitor, clade B (ovalbumin), member 2	219689110	Extracellular Space
SERPINC1	serpin peptidase inhibitor, clade C (antithrombin), member 1	4502261	Extracellular Space
SERPIND1	serpin peptidase inhibitor, clade D (heparin cofactor), member 1	73858566	Extracellular Space
SERPINE1	serpin peptidase inhibitor, clade E (nexin, plasminogen activator inhibitor type 1), member 1	259155306	Extracellular Space
SERPINE2	serpin peptidase inhibitor, clade E (nexin, plasminogen activator inhibitor type 1), member 2	211904152	Extracellular Space
SERPING1	serpin peptidase inhibitor, clade G (C1 inhibitor), member 1	73858568	Extracellular Space
SERPINH1	serpin peptidase inhibitor, clade H (heat shock protein 47), member 1, (collagen binding protein 1)	32454741	Extracellular Space
SERPINI1	serpin peptidase inhibitor, clade I (neuroserpin), member 1	4826904	Extracellular Space
SET	SET nuclear oncogene	170763498	Nucleus
SGCE	sarcoglycan, epsilon	10835047	Plasma Membrane
SH3GL3	SH3-domain GRB2-like 3	223468657	Cytoplasm
SIL1	SIL1 homolog, endoplasmic reticulum chaperone (S. cerevisiae)	11968009	Cytoplasm
SLC2A1	solute carrier family 2 (facilitated glucose transporter), member 1	166795299	Plasma Membrane
SLC39A6	solute carrier family 39 (zinc transporter), member 6	153252201	Plasma Membrane
SLC39A10	solute carrier family 39 (zinc transporter), member 10	55741750	Extracellular Space
SLC3A2	solute carrier family 3 (activators of dibasic and neutral amino acid transport), member 2	61744483	Plasma Membrane
SLC6A14	solute carrier family 6 (amino acid transporter), member 14	6005715	Plasma Membrane
SLIT2	slit homolog 2 (Drosophila)	4759146	Extracellular Space
SNRNP70	small nuclear ribonucleoprotein 70kDa (U1)	29568103	Nucleus
SNX27	sorting nexin family member 27	31742501	Cytoplasm
SOD2	superoxide dismutase 2, mitochondrial	67782309	Cytoplasm
SORL1	sortilin-related receptor, L(DLR class) A repeats containing	4507157	Plasma Membrane
SORT1	sortilin 1	327315343	Plasma Membrane
SOST	sclerostin	13376846	Extracellular Space
SP1	Sp1 transcription factor	352962149	Nucleus
SPOCK2	sparc/osteonectin, cwcv and kazal-like domains proteoglycan (testican) 2	350276158	Extracellular Space
SPP1	secreted phosphoprotein 1	352962174	Extracellular Space
SSB	Sjogren syndrome antigen B (autoantigen La)	10835067	Nucleus
SSR2	signal sequence receptor, beta (translocon-associated protein beta)	4507239	Cytoplasm
ST14	suppression of tumorigenicity 14 (colon carcinoma)	11415040	Plasma Membrane
ST3GAL1	ST3 beta-galactoside alpha-2,3-sialyltransferase 1	4506951	Cytoplasm
ST3GAL2	ST3 beta-galactoside alpha-2,3-sialyltransferase 2	5902082	Cytoplasm
ST3GAL4	ST3 beta-galactoside alpha-2,3-sialyltransferase 4	5454058	Cytoplasm
ST3GAL5	ST3 beta-galactoside alpha-2,3-sialyltransferase 5	109633046	Cytoplasm
ST8SIA4	ST8 alpha-N-acetyl-neuraminide alpha-2,8-sialyltransferase 4	28373099	Cytoplasm
STAU1	staufen, RNA binding protein, homolog 1 (Drosophila)	82659083	Cytoplasm
STC2	stanniocalcin 2	4507267	Extracellular Space
STT3A	STT3, subunit of the oligosaccharyltransferase complex, homolog A (S. cerevisiae)	22749415	Plasma Membrane
STT3B	STT3, subunit of the oligosaccharyltransferase complex, homolog B (S. cerevisiae)	30578410	Cytoplasm
SULF2	sulfatase 2	240255478	Plasma Membrane
SUMF1	sulfatase modifying factor 1	257470977	Cytoplasm
SVEP1	sushi, von Willebrand factor type A, EGF and pentraxin domain containing 1	148886654	Cytoplasm
SYPL1	synaptophysin-like 1	33239443	Plasma Membrane
TAF15	TAF15 RNA polymerase II, TATA box binding protein (TBP)-associated factor, 68kDa	4507353	Nucleus
TF	transferrin	4557871	Extracellular Space
TFPI2	tissue factor pathway inhibitor 2	5730091	Extracellular Space
TFPI	tissue factor pathway inhibitor (lipoprotein-associated coagulation inhibitor)	73760409	Extracellular Space
TFRC	transferrin receptor (p90, CD71)	189458817	Plasma Membrane
TGFB1	transforming growth factor, beta 1	63025222	Extracellular Space
TGFB2	transforming growth factor, beta 2	4507463	Extracellular Space
TGFBI	transforming growth factor, beta-induced, 68kDa	4507467	Extracellular Space
THBD	thrombomodulin	4507483	Plasma Membrane
THBS1	thrombospondin 1	40317626	Extracellular Space
THBS3	thrombospondin 3	357933596	Extracellular Space
TIMP1	TIMP metallopeptidase inhibitor 1	4507509	Extracellular Space
TLL1	tolloid-like 1	22547221	Extracellular Space
TMEM2	transmembrane protein 2	209447096	unknown
TMEM132A	transmembrane protein 132A	30089937	Cytoplasm
TMPO	thymopoietin	73760401	Nucleus
TNC	tenascin C	153946395	Extracellular Space
TNFRSF21	tumor necrosis factor receptor superfamily, member 21	7657039	Plasma Membrane
TNFRSF11A	tumor necrosis factor receptor superfamily, member 11a, NFKB activator	4507565	Plasma Membrane
TNFRSF11B	tumor necrosis factor receptor superfamily, member 11b	148743793	Plasma Membrane
TNFRSF1A	tumor necrosis factor receptor superfamily, member 1A	4507575	Plasma Membrane
TOR1A	torsin family 1, member A (torsin A)	4557541	Cytoplasm
TOR1B	torsin family 1, member B (torsin B)	14149653	Cytoplasm
TPBG	trophoblast glycoprotein	5729718	Plasma Membrane
TPI1	triosephosphate isomerase 1	4507645	Cytoplasm
TPP1	tripeptidyl peptidase I	5729770	Cytoplasm
TPP2	tripeptidyl peptidase II	186972143	Cytoplasm
TRPC7	transient receptor potential cation channel, subfamily C, member 7	262399375	Plasma Membrane
TSPAN3	tetraspanin 3	270483821	Plasma Membrane
TSPAN8	tetraspanin 8	4759238	Plasma Membrane
TUBA1C	tubulin, alpha 1c	14389309	Cytoplasm
TYRO3	TYRO3 protein tyrosine kinase	27597078	Plasma Membrane
UBA1	ubiquitin-like modifier activating enzyme 1	23510340	Cytoplasm
UGDH	UDP-glucose 6-dehydrogenase	4507813	Nucleus
UGT1A6	UDP glucuronosyltransferase 1 family, polypeptide A6	45827767	Cytoplasm
ULBP2	UL16 binding protein 2	13376824	Plasma Membrane
VASN	vasorin	88702793	Plasma Membrane
VCAM1	vascular cell adhesion molecule 1	18201909	Plasma Membrane
VCAN	versican	21361116	Extracellular Space
VNN1	vanin 1	223633991	Plasma Membrane
VPS35	vacuolar protein sorting 35 homolog (S. cerevisiae)	17999541	Cytoplasm
VTN	vitronectin	88853069	Extracellular Space
WDR1	WD repeat domain 1	53729352	Extracellular Space
WNT5A	wingless-type MMTV integration site family, member 5A	371502087	Extracellular Space
YBX1	Y box binding protein 1	34098946	Nucleus
