# Supplementary material for: N-glycoproteome Analysis of the Secretome of Human Metastatic Hepatocellular Carcinoma Cell Lines Combining Hydrazide Chemistry, HILIC Enrichment and Mass Spectrometry
Source: PLoS One. 2013 Dec 4;8(12):e81921. doi: 10.1371/journal.pone.0081921 (PMC3852754; doi:10.1371/journal.pone.0081921)
Supplement: Table S4 — The enrichment scores for the clusters of glycoproteins and secretory proteins were 195.2 and 50.2, respectively, as compared to the human proteome background by DAVID analysis. (XLSX) [file pone.0081921.s004.xlsx]

## Sheet: Sheet1
Annotation Cluster 1	Enrichment Score: 195.23640184068466
Category	Term	Count	%	PValue	Genes	List Total	Pop Hits	Pop Total	Fold Enrichment	Bonferroni	Benjamini	FDR
UP_SEQ_FEATURE	glycosylation site:N-linked (GlcNAc...)	458	80.776	8.0406e-206	825413, 813322, 816575, 816731, 823371, 806556, 789062, 816734, 799381, 806459, 793346, 825101, 782841, 789828, 806759, 803127, 790507, 778860, 788824, 826111, 809544, 799920, 812621, 778297, 792831, 802304, 826396, 817419, 782406, 788838, 809048, 792084, 778262, 801187, 809878, 821753, 797566, 824280, 789466, 817216, 809877, 820780, 815340, 803055, 779341, 792659, 779065, 793512, 816368, 809760,…	566	4129	19113	3.7457	1.72551e-202	1.72551e-202	1.39381e-202
SP_PIR_KEYWORDS	glycoprotein	463	81.6578	2.52291e-204	825413, 813322, 816575, 816731, 823371, 806556, 789062, 816734, 799381, 806459, 793346, 825101, 782841, 789828, 806759, 803127, 790507, 778860, 788824, 826111, 809544, 799920, 812621, 778297, 792831, 802304, 826396, 817419, 782406, 788838, 809048, 819470, 792084, 778262, 801187, 809878, 821753, 797566, 824280, 789466, 817216, 809877, 820780, 815340, 803055, 779341, 792659, 779065, 793512, 816368,…	566	4318	19235	3.64396	1.26145e-201	1.26145e-201	3.63309e-201
SP_PIR_KEYWORDS	signal	404	71.2522	2.24974e-187	825413, 816575, 823371, 806556, 789062, 799381, 806459, 793346, 825101, 782841, 789828, 803127, 779721, 790507, 778860, 788824, 826111, 825406, 809544, 812621, 778297, 792831, 802304, 817419, 782406, 788838, 809048, 792084, 778262, 801187, 809878, 821753, 797566, 824280, 789466, 817216, 820780, 803055, 815340, 792659, 809760, 816368, 797078, 794083, 804644, 805802, 803874, 785528, 810326, 822648,…	566	3250	19235	4.22448	1.12487e-184	5.62436e-185	3.23973e-184
UP_SEQ_FEATURE	signal peptide	404	71.2522	2.48353e-186	825413, 816575, 823371, 806556, 789062, 799381, 806459, 793346, 825101, 782841, 789828, 803127, 779721, 790507, 778860, 788824, 826111, 825406, 809544, 812621, 778297, 792831, 802304, 817419, 782406, 788838, 809048, 792084, 778262, 801187, 809878, 821753, 797566, 824280, 789466, 817216, 820780, 803055, 815340, 792659, 809760, 816368, 797078, 794083, 804644, 805802, 803874, 785528, 810326, 822648,…	566	3250	19113	4.19769	5.32966e-183	2.66483e-183	4.30512e-183
Annotation Cluster 2	Enrichment Score: 50.21322447488616
Category	Term	Count	%	PValue	Genes	List Total	Pop Hits	Pop Total	Fold Enrichment	Bonferroni	Benjamini	FDR
SP_PIR_KEYWORDS	Secreted	190	33.5097	2.42369e-63	825413, 781479, 814144, 823371, 799381, 824537, 774653, 806459, 795115, 781905, 815605, 787195, 782841, 780522, 801761, 814924, 811174, 785100, 779721, 775064, 790063, 812492, 794781, 784347, 788824, 783744, 787250, 822143, 803387, 826344, 807426, 780310, 809544, 787305, 787120, 803627, 800197, 810036, 800775, 800291, 778297, 774343, 814755, 794775, 774727, 809127, 806987, 774904, 814029, 790790,…	566	1689	19235	3.82296	1.21184e-60	3.02961e-61	3.49021e-60
GOTERM_CC_FAT	GO:0005576~extracellular region	225	39.6825	2.83615e-49	825413, 823371, 816731, 824537, 799381, 774653, 806459, 807222, 815605, 787195, 782841, 780522, 779721, 775064, 812492, 788824, 807426, 780310, 787305, 800197, 800291, 778297, 814755, 806987, 774904, 801948, 775575, 772685, 812867, 817419, 782406, 788838, 809048, 792084, 809878, 821753, 780030, 794313, 824280, 797566, 817216, 787202, 815340, 803055, 792659, 816368, 788326, 826512, 775244, 797078,…	540	2010	12782	2.64967	1.05788e-46	1.05788e-46	3.91563e-46
GOTERM_CC_FAT	GO:0044421~extracellular region part	139	24.515	3.33519e-40	799441, 825413, 781479, 823371, 774653, 807222, 794694, 815605, 787195, 782841, 780522, 801761, 814924, 785100, 811174, 790063, 794781, 784347, 788824, 783744, 826344, 787120, 787305, 812811, 803627, 800197, 810036, 800775, 800291, 778297, 774343, 814755, 794775, 774727, 774904, 814029, 801948, 775575, 812867, 817419, 824859, 788838, 774103, 792084, 779485, 820828, 807761, 809878, 821753, 798085,…	540	960	12782	3.42727	1.24402e-37	6.22012e-38	4.60461e-37
Annotation Cluster 3	Enrichment Score: 33.004426146530186
Category	Term	Count	%	PValue	Genes	List Total	Pop Hits	Pop Total	Fold Enrichment	Bonferroni	Benjamini	FDR
GOTERM_BP_FAT	GO:0007155~cell adhesion	102	17.9894	4.54964e-35	823371, 796307, 807222, 789359, 794694, 781905, 787961, 788511, 787106, 783448, 798408, 808751, 820632, 783744, 826111, 796133, 822143, 800117, 822032, 800775, 812621, 800291, 774727, 812867, 795714, 802187, 808346, 780476, 786565, 781354, 825983, 789466, 815220, 810673, 772229, 787377, 826072, 811556, 820980, 816368, 788326, 789102, 773036, 775733, 817489, 783250, 823300, 805802, 795569, 781335,…	486	700	13528	4.05601	1.2416e-31	1.2416e-31	8.10603e-32
GOTERM_BP_FAT	GO:0022610~biological adhesion	102	17.9894	5.15638e-35	823371, 796307, 807222, 789359, 794694, 781905, 787961, 788511, 787106, 783448, 798408, 808751, 820632, 783744, 826111, 796133, 822143, 800117, 822032, 800775, 812621, 800291, 774727, 812867, 795714, 802187, 808346, 780476, 786565, 781354, 825983, 789466, 815220, 810673, 772229, 787377, 826072, 811556, 820980, 816368, 788326, 789102, 773036, 775733, 817489, 783250, 823300, 805802, 795569, 781335,…	486	701	13528	4.05023	1.40718e-31	7.03589e-32	9.18705e-32
SP_PIR_KEYWORDS	cell adhesion	69	12.1693	4.13427e-31	805802, 814144, 823371, 796307, 807222, 774969, 794694, 814001, 781905, 787961, 780356, 806202, 787106, 798408, 783448, 820687, 797879, 799276, 802630, 826111, 783744, 792731, 796133, 779750, 822032, 800775, 812621, 800291, 821332, 774727, 812509, 795714, 812867, 802187, 819220, 814437, 808346, 780476, 783777, 786565, 821295, 825983, 820867, 795690, 799110, 806222, 810673, 803900, 784089, 785457,…	566	422	19235	5.55664	2.06714e-28	4.13427e-29	5.95352e-28
Annotation Cluster 4	Enrichment Score: 17.095237637934495
Category	Term	Count	%	PValue	Genes	List Total	Pop Hits	Pop Total	Fold Enrichment	Bonferroni	Benjamini	FDR
SP_PIR_KEYWORDS	extracellular matrix	44	7.76014	9.11815e-22	781479, 805802, 823371, 795569, 777390, 803644, 774011, 779485, 783777, 806598, 806674, 825557, 806202, 799110, 809878, 780522, 798085, 814924, 811174, 803900, 797879, 802630, 788614, 776856, 784347, 781061, 783744, 826614, 803907, 779124, 779750, 781978, 815387, 798108, 810036, 825565, 800485, 800775, 800291, 814755, 821332, 774727, 812509, 819523	566	241	19235	6.20457	4.55907e-19	4.55907e-20	1.31305e-18
GOTERM_CC_FAT	GO:0031012~extracellular matrix	60	10.582	9.36217e-21	781479, 805802, 823371, 795569, 777390, 807222, 794694, 806598, 825557, 806202, 780522, 801761, 814924, 811174, 797879, 776856, 784347, 783744, 779750, 787120, 812811, 810036, 800485, 800775, 800291, 814755, 821332, 774727, 794775, 812509, 774904, 812867, 775575, 774103, 803644, 774011, 779485, 783777, 806674, 799110, 809878, 798085, 780030, 803900, 788614, 826614, 795414, 803907, 779124, 779673,…	540	345	12782	4.11659	3.49209e-18	8.73022e-19	1.29255e-17
GOTERM_CC_FAT	GO:0005578~proteinaceous extracellular matrix	56	9.87654	1.64002e-19	781479, 805802, 823371, 795569, 777390, 807222, 794694, 806598, 825557, 806202, 780522, 814924, 811174, 797879, 776856, 784347, 783744, 779750, 787120, 812811, 810036, 800485, 800775, 800291, 814755, 821332, 774727, 794775, 812509, 774904, 775575, 803644, 774011, 779485, 783777, 806674, 799110, 809878, 798085, 780030, 803900, 788614, 826614, 795414, 803907, 779124, 779673, 815387, 781978, 798108,…	540	320	12782	4.14231	6.11729e-17	1.22346e-17	2.26424e-16
GOTERM_CC_FAT	GO:0044420~extracellular matrix part	23	4.05644	2.97109e-09	805802, 784347, 823371, 795569, 779124, 779750, 774011, 807222, 787120, 812811, 798108, 825565, 806202, 800775, 800291, 780030, 814924, 814755, 821332, 774727, 797879, 812509, 819523	540	117	12782	4.65315	1.10822e-06	7.91584e-08	4.10193e-06
Annotation Cluster 5	Enrichment Score: 16.726847326797145
Category	Term	Count	%	PValue	Genes	List Total	Pop Hits	Pop Total	Fold Enrichment	Bonferroni	Benjamini	FDR
SP_PIR_KEYWORDS	lysosome	37	6.52557	4.4917e-23	791081, 808918, 780451, 777657, 822648, 789359, 813701, 805340, 825101, 808018, 788570, 776708, 803127, 823216, 775703, 820136, 822225, 807305, 778860, 809467, 802829, 814031, 805355, 784322, 780929, 818683, 823001, 818586, 789007, 804972, 813285, 773945, 779875, 826396, 826221, 794083, 813146	566	149	19235	8.439	2.24585e-20	3.20836e-21	6.46823e-20
KEGG_PATHWAY	hsa04142:Lysosome	36	6.34921	1.77523e-18	791081, 780451, 777657, 822648, 789359, 813701, 805340, 825101, 808018, 788570, 776708, 803127, 823216, 775703, 820136, 822225, 807305, 801421, 809467, 802829, 814031, 805355, 784322, 780929, 818683, 818586, 789007, 804972, 813285, 773945, 804338, 779875, 826396, 826221, 794083, 813146	264	117	5085	5.92657	2.34331e-16	2.34331e-16	2.07297e-15
GOTERM_CC_FAT	GO:0000323~lytic vacuole	41	7.23104	6.57995e-16	791081, 808918, 788838, 780451, 777657, 822648, 789359, 813701, 805340, 825101, 808018, 788570, 776708, 803127, 774292, 823216, 775703, 820136, 822225, 807305, 778860, 791070, 809467, 802829, 814031, 805355, 784322, 780929, 818683, 823001, 818586, 789007, 804972, 813285, 773945, 804338, 779875, 826396, 826221, 794083, 813146	540	211	12782	4.59946	2.48468e-13	3.55271e-14	9.21485e-13
GOTERM_CC_FAT	GO:0005764~lysosome	41	7.23104	6.57995e-16	791081, 808918, 788838, 780451, 777657, 822648, 789359, 813701, 805340, 825101, 808018, 788570, 776708, 803127, 774292, 823216, 775703, 820136, 822225, 807305, 778860, 791070, 809467, 802829, 814031, 805355, 784322, 780929, 818683, 823001, 818586, 789007, 804972, 813285, 773945, 804338, 779875, 826396, 826221, 794083, 813146	540	211	12782	4.59946	2.48468e-13	3.55271e-14	9.21485e-13
GOTERM_CC_FAT	GO:0005773~vacuole	42	7.40741	6.72438e-14	791081, 808918, 788838, 780451, 777657, 822648, 789359, 813701, 805340, 825101, 808018, 788570, 776708, 803127, 774292, 823216, 775703, 820136, 822225, 807305, 801421, 778860, 791070, 809467, 802829, 814031, 805355, 784322, 780929, 818683, 823001, 818586, 789007, 804972, 813285, 773945, 804338, 779875, 826396, 826221, 794083, 813146	540	252	12782	3.94506	2.50953e-11	2.78833e-12	9.28924e-11
Annotation Cluster 6	Enrichment Score: 15.75103443267787
Category	Term	Count	%	PValue	Genes	List Total	Pop Hits	Pop Total	Fold Enrichment	Bonferroni	Benjamini	FDR
UP_SEQ_FEATURE	topological domain:Cytoplasmic	216	38.0952	1.05396e-31	813322, 816575, 806556, 816731, 796307, 816734, 774653, 807222, 789828, 806759, 775064, 820632, 788455, 790507, 826111, 788586, 780136, 799920, 802056, 812621, 773945, 792831, 802304, 826396, 801948, 795714, 812867, 781154, 802187, 787480, 806065, 789466, 809877, 820780, 779341, 779065, 793512, 809760, 816368, 772947, 815863, 789304, 773036, 821143, 774965, 774828, 826063, 785528, 774969, 819728,…	566	3374	19113	2.16183	2.26179e-28	5.65447e-29	1.82699e-28
UP_SEQ_FEATURE	topological domain:Extracellular	172	30.3351	1.37486e-23	816575, 814144, 796102, 806556, 824333, 824473, 796307, 816734, 774653, 780451, 807222, 794694, 787961, 825595, 777014, 789828, 788511, 787106, 798408, 783448, 809134, 826993, 808751, 794824, 820632, 790507, 776184, 826111, 788586, 796133, 822143, 780136, 781649, 800117, 822032, 822813, 812811, 797390, 804278, 812621, 810854, 782082, 792831, 788395, 802304, 801948, 812867, 795714, 795906, 781154,…	566	2719	19113	2.13615	2.95045e-20	5.9009e-21	2.38327e-20
SP_PIR_KEYWORDS	membrane	283	49.9118	1.56155e-18	795730, 813322, 816575, 806556, 816731, 796307, 816734, 774653, 823468, 807222, 793346, 789828, 806759, 775064, 788455, 820632, 790507, 826111, 788586, 780136, 809544, 780311, 816847, 799920, 802056, 812621, 773945, 792831, 802304, 826396, 774904, 801948, 775575, 795714, 812867, 776751, 781154, 802187, 787480, 778262, 801187, 806065, 794313, 789466, 809877, 820780, 801421, 807305, 803055, 779341,…	566	6256	19235	1.53732	7.80775e-16	5.57697e-17	2.2487e-15
UP_SEQ_FEATURE	transmembrane region	237	41.7989	1.15867e-17	813322, 816575, 806556, 816731, 796307, 816734, 774653, 807222, 789828, 806759, 775064, 820632, 788455, 790507, 826111, 788586, 780136, 780311, 816847, 799920, 802056, 812621, 773945, 792831, 802304, 826396, 801948, 795714, 812867, 781154, 802187, 787480, 801187, 806065, 789466, 809877, 820780, 801421, 779341, 779065, 793512, 809760, 816368, 772947, 815863, 789304, 773036, 821143, 774965, 774828,…	566	4911	19113	1.62964	2.4865e-14	3.55214e-15	2.00851e-14
SP_PIR_KEYWORDS	transmembrane	238	41.9753	1.20222e-17	813322, 816575, 806556, 816731, 796307, 816734, 774653, 807222, 789828, 806759, 775064, 820632, 788455, 790507, 826111, 788586, 780136, 780311, 816847, 799920, 802056, 812621, 773945, 792831, 802304, 826396, 801948, 795714, 812867, 781154, 802187, 787480, 801187, 806065, 789466, 809877, 820780, 801421, 779341, 779065, 793512, 809760, 816368, 772947, 815863, 789304, 773036, 821143, 774965, 774828,…	566	4973	19235	1.62643	6.01111e-15	4.00741e-16	1.73125e-14
GOTERM_CC_FAT	GO:0031224~intrinsic to membrane	264	46.5608	0.00284969	795730, 813322, 816575, 806556, 816731, 796307, 816734, 774653, 807222, 793346, 782841, 778146, 789828, 806759, 775064, 820632, 788455, 790507, 826111, 788586, 780136, 809544, 780311, 816847, 799920, 802056, 812621, 773945, 792831, 802304, 826396, 774904, 801948, 775575, 795714, 812867, 781154, 802187, 787480, 801187, 806065, 789466, 809877, 820780, 801421, 779341, 779065, 793512, 816368, 809760,…	540	5485	12782	1.13928	0.655083	0.021064	3.86333
GOTERM_CC_FAT	GO:0016021~integral to membrane	253	44.6208	0.00615718	795730, 813322, 816575, 806556, 816731, 796307, 816734, 774653, 807222, 778146, 789828, 806759, 775064, 820632, 788455, 790507, 826111, 788586, 780136, 809544, 780311, 816847, 799920, 802056, 812621, 773945, 792831, 802304, 826396, 774904, 801948, 775575, 795714, 812867, 781154, 802187, 787480, 801187, 806065, 789466, 809877, 820780, 801421, 779341, 779065, 793512, 816368, 809760, 772947, 815863,…	540	5297	12782	1.13057	0.900114	0.0403033	8.17354
Annotation Cluster 7	Enrichment Score: 14.57717210105631
Category	Term	Count	%	PValue	Genes	List Total	Pop Hits	Pop Total	Fold Enrichment	Bonferroni	Benjamini	FDR
INTERPRO	IPR013032:EGF-like region, conserved site	53	9.34744	8.34446e-24	805802, 823371, 777390, 806202, 783448, 826993, 809793, 802630, 776184, 784347, 798852, 780310, 772249, 800485, 800775, 800291, 810854, 774343, 792831, 818118, 814755, 772685, 795906, 814437, 803644, 811407, 787480, 783777, 815624, 819785, 799110, 809878, 800280, 794313, 824591, 784977, 795414, 826072, 803907, 811556, 820455, 820980, 792659, 798108, 825565, 826512, 820596, 826073, 817654, 826555,…	549	293	16659	5.48889	6.63385e-21	6.63385e-21	1.27982e-20
SP_PIR_KEYWORDS	egf-like domain	42	7.40741	8.58349e-21	805802, 772685, 777390, 803644, 814437, 811407, 787480, 783777, 815624, 819785, 799110, 809878, 800280, 783448, 794313, 826993, 824591, 809793, 784089, 784347, 795414, 803907, 826072, 811556, 820455, 798852, 820980, 780310, 792659, 772249, 825565, 800485, 826512, 810854, 820596, 774343, 818118, 826073, 814755, 817654, 823300, 784099	566	230	19235	6.20579	4.29175e-18	3.57646e-19	1.23606e-17
INTERPRO	IPR006209:EGF	32	5.64374	8.21296e-19	805802, 772685, 777390, 814437, 811407, 787480, 783777, 815624, 819785, 800280, 794313, 783448, 826993, 824591, 784347, 795414, 803907, 826072, 811556, 820455, 798852, 820980, 772249, 825565, 826512, 800485, 810854, 826073, 814755, 817654, 823300, 784099	549	127	16659	7.6458	6.5293e-16	3.26465e-16	1.25965e-15
INTERPRO	IPR006210:EGF-like	39	6.87831	1.15209e-18	805802, 777390, 803644, 814437, 811407, 787480, 783777, 815624, 819785, 799110, 809878, 783448, 794313, 826993, 824591, 809793, 802630, 784347, 795414, 803907, 826072, 820455, 798852, 820980, 780310, 772249, 812811, 825565, 800485, 826512, 810854, 820596, 818118, 826073, 814755, 817654, 826555, 823300, 784099	549	201	16659	5.88769	9.15909e-16	3.05303e-16	1.767e-15
INTERPRO	IPR018097:EGF-like calcium-binding, conserved site	28	4.93827	2.87953e-18	772685, 777390, 814437, 811407, 787480, 783777, 815624, 819785, 809878, 800280, 794313, 826993, 824591, 784089, 803907, 795414, 811556, 820980, 792659, 772249, 826512, 800485, 810854, 774343, 820596, 814755, 818118, 826073	549	96	16659	8.85041	2.28922e-15	5.72306e-16	4.41644e-15
INTERPRO	IPR000152:EGF-type aspartate/asparagine hydroxylation conserved site	28	4.93827	3.86469e-18	772685, 777390, 814437, 811407, 787480, 783777, 815624, 819785, 809878, 794313, 826993, 824591, 784089, 803907, 826072, 795414, 811556, 798852, 820980, 792659, 772249, 826512, 800485, 774343, 820596, 814755, 818118, 826073	549	97	16659	8.75917	3.07243e-15	6.14485e-16	5.92742e-15
INTERPRO	IPR000742:EGF-like, type 3	37	6.52557	1.78141e-17	805802, 777390, 803644, 814437, 811407, 783777, 815624, 819785, 799110, 809878, 800280, 783448, 794313, 826993, 824591, 784089, 784347, 795414, 803907, 826072, 811556, 820455, 798852, 820980, 780310, 772249, 825565, 800485, 826512, 820596, 818118, 826073, 814755, 817654, 826555, 823300, 784099	549	194	16659	5.78731	1.41622e-14	2.36036e-15	2.73221e-14
INTERPRO	IPR001881:EGF-like calcium-binding	27	4.7619	3.4133e-17	772685, 777390, 811407, 787480, 783777, 815624, 819785, 809878, 800280, 794313, 826993, 824591, 784089, 803907, 795414, 811556, 798852, 820980, 792659, 772249, 826512, 800485, 774343, 820596, 814755, 818118, 826073	549	96	16659	8.53432	2.71358e-14	3.87654e-15	5.23512e-14
SMART	SM00181:EGF	39	6.87831	4.40421e-17	805802, 777390, 803644, 814437, 811407, 787480, 783777, 815624, 819785, 799110, 809878, 783448, 794313, 826993, 824591, 809793, 802630, 784347, 795414, 803907, 826072, 820455, 798852, 820980, 780310, 772249, 812811, 825565, 800485, 826512, 810854, 820596, 818118, 826073, 814755, 817654, 826555, 823300, 784099	341	201	9079	5.16597	6.60631e-15	6.60631e-15	5.25935e-14
SMART	SM00179:EGF_CA	27	4.7619	6.53162e-16	772685, 777390, 811407, 787480, 783777, 815624, 819785, 809878, 800280, 794313, 826993, 824591, 784089, 803907, 795414, 811556, 798852, 820980, 792659, 772249, 826512, 800485, 774343, 820596, 814755, 818118, 826073	341	96	9079	7.48818	9.99201e-14	4.996e-14	7.99361e-13
UP_SEQ_FEATURE	domain:EGF-like 1	25	4.40917	9.43011e-14	777390, 814437, 803644, 811407, 819785, 799110, 809878, 783448, 826993, 824591, 784089, 784347, 803907, 795414, 820980, 772249, 825565, 826512, 800485, 810854, 820596, 814755, 818118, 826073, 817654	566	120	19113	7.03511	2.02278e-10	1.83888e-11	1.63392e-10
UP_SEQ_FEATURE	domain:EGF-like 2; calcium-binding	18	3.1746	3.69701e-13	826072, 803907, 811556, 777390, 814437, 798852, 787480, 783777, 819785, 809878, 826512, 800485, 800280, 794313, 826073, 818118, 817654, 784089	566	57	19113	10.6638	7.93385e-10	6.61154e-11	6.40865e-10
INTERPRO	IPR013091:EGF calcium-binding	19	3.35097	1.22826e-11	803907, 795414, 811556, 777390, 814437, 787480, 783777, 792659, 819785, 809878, 826512, 800280, 794313, 820596, 814755, 824591, 826073, 818118, 784089	549	72	16659	8.00751	9.76459e-09	7.51123e-10	1.88382e-08
UP_SEQ_FEATURE	domain:EGF-like 5; calcium-binding	14	2.46914	2.1343e-11	826072, 803907, 795414, 777390, 803644, 814437, 798852, 772249, 815624, 819785, 826512, 809878, 814755, 784089	566	37	19113	12.7773	4.58022e-08	2.69424e-09	3.69974e-08
UP_SEQ_FEATURE	domain:EGF-like 3	18	3.1746	4.79555e-11	805802, 784347, 803907, 777390, 803644, 820980, 787480, 815624, 819785, 825565, 799110, 826512, 783448, 810854, 826993, 814755, 826073, 817654	566	75	19113	8.10445	1.02913e-07	5.71736e-09	8.31292e-08
UP_SEQ_FEATURE	domain:EGF-like 7; calcium-binding	12	2.1164	1.16093e-10	819785, 809878, 795414, 803907, 826072, 777390, 794313, 798852, 814437, 803644, 814755, 815624	566	27	19113	15.0082	2.49136e-07	1.24568e-08	2.01243e-07
UP_SEQ_FEATURE	domain:EGF-like 4; calcium-binding	12	2.1164	1.46672e-09	819785, 809878, 795414, 803907, 826072, 777390, 798852, 814437, 803644, 814755, 815624, 784089	566	33	19113	12.2795	3.14757e-06	1.36851e-07	2.5425e-06
UP_SEQ_FEATURE	domain:EGF-like 2	16	2.82187	4.14658e-08	805802, 784347, 795414, 803644, 811407, 820980, 772249, 815624, 825565, 799110, 783448, 810854, 820596, 826993, 814755, 824591	566	88	19113	6.13974	8.89816e-05	3.06846e-06	7.18795e-05
Annotation Cluster 8	Enrichment Score: 12.292075950466744
Category	Term	Count	%	PValue	Genes	List Total	Pop Hits	Pop Total	Fold Enrichment	Bonferroni	Benjamini	FDR
SP_PIR_KEYWORDS	Immunoglobulin domain	59	10.4056	1.07758e-20	788649, 821143, 774965, 816575, 804780, 824333, 781335, 774969, 779665, 793346, 795115, 780356, 777014, 776067, 788511, 820687, 799276, 820632, 792731, 784493, 796133, 787250, 822032, 774379, 797390, 800485, 812621, 802304, 781154, 795906, 808346, 820828, 780631, 781354, 825983, 815662, 822359, 810299, 785457, 811499, 772229, 781061, 787377, 820737, 798196, 805733, 807383, 813555, 782301, 825565,…	566	470	19235	4.26609	5.38789e-18	4.14453e-19	1.55176e-17
UP_SEQ_FEATURE	domain:Ig-like C2-type 1	35	6.17284	1.99208e-17	774965, 816575, 781154, 795906, 808346, 779665, 774969, 780631, 795115, 815662, 825983, 780356, 776067, 810299, 785457, 799276, 811499, 781061, 772229, 787377, 792731, 787250, 820737, 807383, 822032, 782301, 809760, 825565, 777855, 787522, 827096, 773036, 775733, 823204, 817489	566	190	19113	6.22052	4.27501e-14	5.34376e-15	3.45321e-14
UP_SEQ_FEATURE	domain:Ig-like C2-type 2	35	6.17284	2.35548e-17	774965, 816575, 781154, 795906, 808346, 779665, 774969, 780631, 795115, 815662, 825983, 780356, 776067, 810299, 785457, 799276, 811499, 781061, 772229, 787377, 792731, 787250, 820737, 807383, 822032, 782301, 809760, 825565, 777855, 787522, 827096, 773036, 775733, 823204, 817489	566	191	19113	6.18795	5.05487e-14	5.61652e-15	4.08315e-14
INTERPRO	IPR013783:Immunoglobulin-like fold	59	10.4056	4.26884e-15	788649, 821143, 774965, 816575, 804780, 824333, 781335, 774969, 779665, 795115, 780356, 777014, 778146, 776067, 788511, 820687, 775351, 799276, 820632, 792731, 784493, 787250, 786593, 822032, 774379, 797390, 800485, 812621, 781154, 795906, 808346, 820828, 780631, 781354, 825983, 815662, 810299, 785457, 811499, 772229, 781061, 787377, 820737, 798196, 805733, 807383, 813555, 782301, 825565, 809760,…	549	553	16659	3.23745	3.35398e-12	4.1922e-13	6.4726e-12
INTERPRO	IPR003599:Immunoglobulin subtype	44	7.76014	1.04685e-14	788649, 774965, 816575, 781154, 824333, 781335, 808346, 779665, 820828, 793346, 781354, 780631, 795115, 825983, 815662, 780356, 777014, 776067, 788511, 820687, 810299, 785457, 820632, 799276, 811499, 772229, 787377, 792731, 798196, 787250, 807383, 813555, 774379, 797390, 782301, 809760, 777855, 800485, 787522, 812621, 827096, 775733, 823204, 817489	549	330	16659	4.0459	8.2967e-12	9.21818e-13	1.60094e-11
INTERPRO	IPR007110:Immunoglobulin-like	54	9.52381	5.00234e-14	788649, 821143, 774965, 816575, 804780, 824333, 781335, 774969, 779665, 793346, 795115, 780356, 777014, 776067, 820687, 799276, 820632, 784493, 796133, 787250, 774379, 797390, 800485, 812621, 795906, 808346, 820828, 780631, 781354, 825983, 815662, 810299, 785457, 811499, 772229, 781061, 787377, 820737, 798196, 805733, 807383, 813555, 782301, 825565, 809760, 777855, 787522, 827096, 791482, 773036,…	549	501	16659	3.27064	3.98065e-11	3.98059e-12	7.67941e-11
SMART	SM00409:IG	44	7.76014	4.42685e-13	788649, 774965, 816575, 781154, 824333, 781335, 808346, 779665, 820828, 793346, 781354, 780631, 795115, 825983, 815662, 780356, 777014, 776067, 788511, 820687, 810299, 785457, 820632, 799276, 811499, 772229, 787377, 792731, 798196, 787250, 807383, 813555, 774379, 797390, 782301, 809760, 777855, 800485, 787522, 812621, 827096, 775733, 823204, 817489	341	330	9079	3.54995	6.63969e-11	2.21323e-11	5.28588e-10
INTERPRO	IPR013151:Immunoglobulin	31	5.46737	4.32395e-12	788649, 774965, 816575, 795906, 781335, 808346, 774969, 779665, 781354, 780631, 795115, 815662, 825983, 780356, 776067, 820687, 785457, 799276, 811499, 787377, 787250, 807383, 813555, 782301, 825565, 809760, 777855, 787522, 812621, 775733, 817489	549	202	16659	4.65679	3.43757e-09	2.86464e-10	6.63186e-09
INTERPRO	IPR003598:Immunoglobulin subtype 2	30	5.29101	3.35764e-11	788649, 795906, 804780, 779665, 781354, 795115, 815662, 825983, 780356, 776067, 810299, 785457, 799276, 781061, 772229, 787377, 798196, 787250, 820737, 813555, 782301, 825565, 809760, 777855, 787522, 827096, 791482, 773036, 775733, 817489	549	205	16659	4.44062	2.66933e-08	1.66833e-09	5.14976e-08
SMART	SM00408:IGc2	30	5.29101	5.15101e-10	788649, 795906, 804780, 779665, 781354, 795115, 815662, 825983, 780356, 776067, 810299, 785457, 799276, 781061, 772229, 787377, 798196, 787250, 820737, 813555, 782301, 825565, 809760, 777855, 787522, 827096, 791482, 773036, 775733, 817489	341	205	9079	3.89629	7.72652e-08	1.10379e-08	6.15116e-07
UP_SEQ_FEATURE	domain:Ig-like C2-type 3	20	3.52734	3.14822e-09	774965, 799276, 781061, 816575, 795906, 787377, 792731, 820737, 807383, 779665, 782301, 780356, 825565, 777855, 787522, 776067, 810299, 773036, 775733, 817489	566	122	19113	5.53583	6.75607e-06	2.81504e-07	5.45734e-06
INTERPRO	IPR013106:Immunoglobulin V-set	27	4.7619	2.12089e-07	774965, 816575, 795906, 824333, 808346, 774969, 779665, 815662, 795115, 780356, 777014, 776067, 785457, 799276, 772229, 798196, 787250, 805733, 774379, 797390, 825565, 809760, 777855, 800485, 827096, 775733, 823204	549	249	16659	3.29034	0.000168596	8.02905e-06	0.000325289
INTERPRO	IPR013098:Immunoglobulin I-set	19	3.35097	6.38736e-07	799276, 820632, 781061, 772229, 787377, 804780, 795906, 798196, 820737, 779665, 781354, 782301, 780356, 825565, 787522, 791482, 810299, 773036, 817489	549	138	16659	4.17783	0.000507666	2.03116e-05	0.000979649
Annotation Cluster 9	Enrichment Score: 11.893530122070926
Category	Term	Count	%	PValue	Genes	List Total	Pop Hits	Pop Total	Fold Enrichment	Bonferroni	Benjamini	FDR
GOTERM_MF_FAT	GO:0030246~carbohydrate binding	49	8.64198	5.94074e-16	777061, 806556, 808327, 799381, 813648, 774653, 807222, 825557, 806598, 810335, 780522, 798408, 803127, 816784, 824017, 788824, 807426, 783918, 799920, 799079, 780929, 772717, 795963, 803958, 774121, 800485, 800291, 792407, 812867, 801948, 811505, 783777, 821710, 776708, 824280, 824505, 806127, 788614, 801421, 803907, 779341, 813555, 791271, 810642, 782301, 789007, 789304, 817654, 823300	459	354	12983	3.91521	3.80806e-13	1.90403e-13	8.32667e-13
GOTERM_MF_FAT	GO:0030247~polysaccharide binding	30	5.29101	9.91226e-14	812867, 801948, 808327, 799381, 813648, 807222, 783777, 821710, 806598, 825557, 810335, 780522, 798408, 824280, 824505, 816784, 801421, 824017, 788824, 803907, 783918, 799079, 791271, 810642, 795963, 803958, 800485, 800291, 817654, 823300	459	154	12983	5.51014	6.8012e-11	1.36025e-11	1.49114e-10
GOTERM_MF_FAT	GO:0001871~pattern binding	30	5.29101	9.91226e-14	812867, 801948, 808327, 799381, 813648, 807222, 783777, 821710, 806598, 825557, 810335, 780522, 798408, 824280, 824505, 816784, 801421, 824017, 788824, 803907, 783918, 799079, 791271, 810642, 795963, 803958, 800485, 800291, 817654, 823300	459	154	12983	5.51014	6.8012e-11	1.36025e-11	1.49114e-10
GOTERM_MF_FAT	GO:0005539~glycosaminoglycan binding	28	4.93827	3.9405e-13	812867, 799381, 813648, 807222, 783777, 821710, 806598, 825557, 810335, 780522, 798408, 824280, 824505, 816784, 801421, 824017, 788824, 803907, 783918, 799079, 791271, 810642, 795963, 803958, 800485, 800291, 817654, 823300	459	140	12983	5.65708	2.70296e-10	3.86138e-11	5.92593e-10
GOTERM_MF_FAT	GO:0008201~heparin binding	21	3.7037	4.05811e-10	801421, 824017, 788824, 799381, 813648, 807222, 783918, 783777, 799079, 791271, 821710, 795963, 810642, 803958, 810335, 780522, 800291, 824280, 824505, 817654, 823300	459	103	12983	5.76693	2.78386e-07	2.14143e-08	6.10332e-07
SP_PIR_KEYWORDS	heparin-binding	15	2.6455	4.66401e-09	824017, 813648, 799381, 807222, 783777, 783918, 791271, 821710, 810642, 803958, 800291, 824280, 824505, 817654, 784005	566	65	19235	7.84248	2.332e-06	7.06668e-08	6.71636e-06
Annotation Cluster 10	Enrichment Score: 11.323782449333057
Category	Term	Count	%	PValue	Genes	List Total	Pop Hits	Pop Total	Fold Enrichment	Bonferroni	Benjamini	FDR
SP_PIR_KEYWORDS	protease inhibitor	24	4.2328	5.34279e-14	774904, 824017, 787607, 808403, 788824, 782747, 779673, 824537, 796346, 815387, 787305, 805620, 810642, 803958, 810335, 773626, 797078, 824505, 808594, 774707, 780567, 797879, 774727, 787908	566	107	19235	7.6226	2.67009e-11	1.40532e-12	7.69051e-11
GOTERM_MF_FAT	GO:0004867~serine-type endopeptidase inhibitor activity	24	4.2328	6.69113e-14	825972, 824017, 787607, 808403, 782747, 779673, 824537, 799381, 815387, 796346, 800499, 787305, 805620, 810642, 803958, 810335, 773626, 797078, 824505, 808594, 774707, 797879, 774727, 787908	459	92	12983	7.3788	4.59253e-11	1.14813e-11	1.00686e-10
UP_SEQ_FEATURE	site:Reactive bond	17	2.99824	8.06943e-14	824017, 787607, 808403, 782747, 779673, 815387, 796346, 824537, 787305, 810642, 803958, 810335, 773626, 797078, 824505, 797879, 774727	566	45	19113	12.757	1.73211e-10	1.7321e-11	1.3991e-10
SP_PIR_KEYWORDS	Serine protease inhibitor	21	3.7037	1.12401e-13	824017, 787607, 808403, 782747, 779673, 824537, 815387, 796346, 787305, 805620, 810642, 803958, 810335, 773626, 797078, 824505, 808594, 774707, 797879, 774727, 787908	566	80	19235	8.92083	5.61773e-11	2.80886e-12	1.61793e-10
GOTERM_MF_FAT	GO:0004866~endopeptidase inhibitor activity	29	5.11464	1.38406e-13	787607, 808403, 824537, 799381, 796346, 800499, 805620, 794018, 810335, 801761, 773626, 824505, 780567, 797879, 825972, 824017, 788824, 782747, 779673, 815387, 787305, 810642, 803958, 797078, 774707, 808594, 774727, 811696, 787908	459	145	12983	5.65708	9.49731e-11	1.58289e-11	2.08222e-10
GOTERM_MF_FAT	GO:0030414~peptidase inhibitor activity	29	5.11464	5.60249e-13	787607, 808403, 824537, 799381, 796346, 800499, 805620, 794018, 810335, 801761, 773626, 824505, 780567, 797879, 825972, 824017, 788824, 782747, 779673, 815387, 787305, 810642, 803958, 797078, 774707, 808594, 774727, 811696, 787908	459	153	12983	5.36129	3.8431e-10	4.80387e-11	8.42559e-10
INTERPRO	IPR000215:Protease inhibitor I4, serpin	15	2.6455	1.55675e-11	825972, 787607, 824017, 808403, 782747, 815387, 796346, 824537, 800499, 803958, 810335, 773626, 797078, 824505, 808594	549	40	16659	11.3791	1.23762e-08	8.2508e-10	2.38766e-08
SMART	SM00093:SERPIN	15	2.6455	7.85431e-11	825972, 787607, 824017, 808403, 782747, 815387, 796346, 824537, 800499, 803958, 810335, 773626, 797078, 824505, 808594	341	40	9079	9.98424	1.17815e-08	2.3563e-09	9.37936e-08
SP_PIR_KEYWORDS	serine proteinase inhibitor	11	1.94004	2.07969e-10	810642, 803958, 824017, 787607, 810335, 779673, 824537, 815387, 824505, 808594, 787305	566	22	19235	16.992	1.03985e-07	3.71374e-09	2.99485e-07
PIR_SUPERFAMILY	PIRSF001630:serpin	13	2.29277	6.31756e-09	825972, 787607, 824017, 782747, 815387, 796346, 824537, 800499, 803958, 810335, 797078, 808594, 824505	325	33	7396	8.96485	1.91422e-06	1.91422e-06	8.45498e-06
GOTERM_MF_FAT	GO:0004857~enzyme inhibitor activity	32	5.64374	6.79362e-09	787607, 808403, 824537, 796346, 799381, 800499, 805620, 794018, 810335, 801761, 773626, 824505, 780567, 797879, 825972, 824017, 788824, 826614, 782747, 779673, 815387, 787305, 810642, 803958, 793890, 797078, 774707, 808594, 787547, 774727, 811696, 787908	459	270	12983	3.35234	4.66042e-06	3.10695e-07	1.02175e-05
Annotation Cluster 11	Enrichment Score: 11.161687631567604
Category	Term	Count	%	PValue	Genes	List Total	Pop Hits	Pop Total	Fold Enrichment	Bonferroni	Benjamini	FDR
UP_SEQ_FEATURE	topological domain:Extracellular	172	30.3351	1.37486e-23	816575, 814144, 796102, 806556, 824333, 824473, 796307, 816734, 774653, 780451, 807222, 794694, 787961, 825595, 777014, 789828, 788511, 787106, 798408, 783448, 809134, 826993, 808751, 794824, 820632, 790507, 776184, 826111, 788586, 796133, 822143, 780136, 781649, 800117, 822032, 822813, 812811, 797390, 804278, 812621, 810854, 782082, 792831, 788395, 802304, 801948, 812867, 795714, 795906, 781154,…	566	2719	19113	2.13615	2.95045e-20	5.9009e-21	2.38327e-20
GOTERM_CC_FAT	GO:0031226~intrinsic to plasma membrane	101	17.8131	2.83839e-11	788649, 795730, 796307, 824473, 774653, 780451, 789359, 794694, 825595, 782841, 789828, 788511, 787106, 798408, 808751, 794824, 788455, 820632, 826111, 796133, 780136, 800117, 809544, 780311, 822032, 822813, 802874, 812621, 804278, 773945, 792831, 774904, 790790, 812867, 775575, 795906, 780476, 786565, 815662, 825983, 807761, 817585, 805036, 815222, 820780, 825899, 826072, 820980, 793512, 789102,…	540	1215	12782	1.96766	1.05872e-08	1.05872e-09	3.91873e-08
GOTERM_CC_FAT	GO:0005887~integral to plasma membrane	97	17.1076	2.12369e-10	795730, 796307, 824473, 774653, 780451, 789359, 794694, 825595, 789828, 788511, 787106, 798408, 808751, 794824, 788455, 820632, 826111, 796133, 780136, 800117, 809544, 780311, 822032, 822813, 802874, 812621, 804278, 773945, 792831, 774904, 812867, 775575, 790790, 795906, 780476, 786565, 815662, 825983, 817585, 805036, 815222, 820780, 825899, 826072, 820980, 793512, 789102, 787522, 772947, 826073,…	540	1188	12782	1.93268	7.92135e-08	6.09334e-09	2.93199e-07
GOTERM_CC_FAT	GO:0044459~plasma membrane part	142	25.0441	6.92808e-08	788649, 795730, 814144, 824473, 796307, 774653, 823468, 780451, 794694, 789359, 787961, 825595, 782841, 789828, 788511, 787106, 798408, 808751, 794824, 788455, 820632, 826111, 796133, 780136, 800117, 809544, 780311, 822032, 822813, 812811, 772717, 798372, 802874, 800775, 812621, 804278, 800291, 773945, 792831, 774904, 790790, 801948, 775575, 812867, 795714, 795906, 802187, 788838, 808346, 780476,…	540	2203	12782	1.52573	2.58414e-05	1.36009e-06	9.56501e-05
GOTERM_CC_FAT	GO:0005886~plasma membrane	209	36.8607	2.70724e-06	795730, 823371, 796307, 816734, 774653, 823468, 807222, 793346, 782841, 789828, 820632, 788455, 826111, 780136, 780310, 809544, 780311, 787305, 798372, 812621, 800291, 773945, 792831, 774904, 801948, 795714, 812867, 775575, 802187, 788838, 780030, 824280, 794313, 789466, 820780, 807305, 779065, 793512, 809760, 816368, 772947, 800178, 773036, 783250, 821143, 777061, 783908, 796346, 813648, 774969,…	540	3777	12782	1.3098	0.00100929	4.03913e-05	0.00373759
Annotation Cluster 12	Enrichment Score: 9.92588853544195
Category	Term	Count	%	PValue	Genes	List Total	Pop Hits	Pop Total	Fold Enrichment	Bonferroni	Benjamini	FDR
GOTERM_BP_FAT	GO:0042060~wound healing	35	6.17284	6.66011e-15	812867, 808403, 795569, 816149, 814970, 796346, 774103, 811407, 806459, 819650, 794313, 773626, 824591, 824505, 779248, 820780, 794781, 788824, 826111, 779673, 815387, 780310, 800117, 783918, 787120, 787305, 786639, 784836, 803958, 798372, 806337, 800291, 799503, 797078, 794775	486	191	13528	5.10073	1.81788e-11	4.5447e-12	1.18683e-11
KEGG_PATHWAY	hsa04610:Complement and coagulation cascades	22	3.88007	1.27232e-11	794781, 772685, 788824, 816149, 815387, 796346, 811407, 792659, 780310, 787305, 784836, 813860, 794018, 803958, 819650, 810335, 774343, 773626, 824505, 824591, 796887, 787908	264	69	5085	6.1413	1.67946e-09	5.59819e-10	1.4857e-08
GOTERM_BP_FAT	GO:0007599~hemostasis	22	3.88007	1.95519e-10	820780, 794781, 826111, 788824, 795569, 779673, 816149, 815387, 796346, 811407, 806459, 783918, 780310, 787305, 784836, 815605, 803958, 819650, 794313, 773626, 824505, 824591	486	108	13528	5.67017	5.33572e-07	6.66965e-08	3.48354e-07
GOTERM_BP_FAT	GO:0050817~coagulation	21	3.7037	4.54073e-10	820780, 794781, 826111, 788824, 795569, 779673, 816149, 815387, 796346, 811407, 806459, 783918, 780310, 787305, 784836, 803958, 819650, 794313, 773626, 824505, 824591	486	102	13528	5.73082	1.23916e-06	1.12651e-07	8.09015e-07
GOTERM_BP_FAT	GO:0007596~blood coagulation	21	3.7037	4.54073e-10	820780, 794781, 826111, 788824, 795569, 779673, 816149, 815387, 796346, 811407, 806459, 783918, 780310, 787305, 784836, 803958, 819650, 794313, 773626, 824505, 824591	486	102	13528	5.73082	1.23916e-06	1.12651e-07	8.09015e-07
SP_PIR_KEYWORDS	blood coagulation	13	2.29277	3.28588e-09	820780, 794781, 788824, 779673, 815387, 811407, 780310, 787305, 803958, 819650, 773626, 824591, 824505	566	44	19235	10.0408	1.64294e-06	5.47647e-08	4.73181e-06
GOTERM_BP_FAT	GO:0050878~regulation of body fluid levels	22	3.88007	2.94178e-08	820780, 794781, 826111, 788824, 795569, 779673, 816149, 815387, 796346, 811407, 806459, 783918, 780310, 787305, 784836, 815605, 803958, 819650, 794313, 773626, 824505, 824591	486	141	13528	4.34311	8.0278e-05	3.49048e-06	5.24133e-05
Annotation Cluster 13	Enrichment Score: 9.753010889498329
Category	Term	Count	%	PValue	Genes	List Total	Pop Hits	Pop Total	Fold Enrichment	Bonferroni	Benjamini	FDR
GOTERM_BP_FAT	GO:0006928~cell motion	52	9.17108	1.84457e-12	788649, 823371, 796307, 816149, 808327, 774969, 795115, 780356, 787961, 776067, 821973, 826993, 796030, 822332, 820632, 816784, 826111, 792731, 822143, 800117, 781649, 780310, 772249, 778820, 795963, 800485, 804278, 812621, 800291, 810854, 792831, 794775, 812867, 808346, 774103, 780476, 820828, 807761, 799110, 824280, 784089, 784977, 786639, 798108, 810642, 782301, 803836, 800178, 799503, 773036,…	486	475	13528	3.04724	5.03371e-09	1.00674e-09	3.28636e-09
GOTERM_BP_FAT	GO:0016477~cell migration	35	6.17284	2.95776e-10	788649, 812867, 823371, 796307, 774103, 780476, 820828, 774969, 795115, 787961, 780356, 799110, 776067, 826993, 796030, 820632, 784977, 792731, 822143, 780310, 800117, 772249, 786639, 798108, 778820, 795963, 800485, 804278, 800291, 810854, 799503, 773036, 817654, 794775, 804713	486	276	13528	3.52985	8.07172e-07	8.07172e-08	5.26979e-07
GOTERM_BP_FAT	GO:0051674~localization of cell	36	6.34921	1.33521e-09	788649, 812867, 823371, 796307, 774103, 780476, 820828, 774969, 795115, 787961, 780356, 799110, 776067, 824280, 826993, 796030, 820632, 784977, 792731, 822143, 780310, 800117, 772249, 786639, 798108, 778820, 795963, 800485, 804278, 800291, 810854, 799503, 773036, 817654, 794775, 804713	486	307	13528	3.26408	3.64378e-06	2.80291e-07	2.37892e-06
GOTERM_BP_FAT	GO:0048870~cell motility	36	6.34921	1.33521e-09	788649, 812867, 823371, 796307, 774103, 780476, 820828, 774969, 795115, 787961, 780356, 799110, 776067, 824280, 826993, 796030, 820632, 784977, 792731, 822143, 780310, 800117, 772249, 786639, 798108, 778820, 795963, 800485, 804278, 800291, 810854, 799503, 773036, 817654, 794775, 804713	486	307	13528	3.26408	3.64378e-06	2.80291e-07	2.37892e-06
Annotation Cluster 14	Enrichment Score: 9.361448142505061
Category	Term	Count	%	PValue	Genes	List Total	Pop Hits	Pop Total	Fold Enrichment	Bonferroni	Benjamini	FDR
SP_PIR_KEYWORDS	hydrolase	100	17.6367	1.25313e-13	799441, 781479, 825413, 794408, 814144, 789062, 816731, 817756, 796657, 817430, 825101, 825595, 795325, 789828, 806759, 803127, 807378, 775703, 788455, 820632, 794781, 778860, 826344, 814031, 807426, 780310, 799920, 801768, 780929, 810036, 812621, 813285, 774343, 809127, 772685, 801948, 788838, 792084, 817585, 805036, 807305, 815340, 811556, 779341, 792659, 777548, 817489, 813146, 794083, 774828,…	566	1555	19235	2.18547	6.26721e-11	2.98439e-12	1.805e-10
GOTERM_MF_FAT	GO:0008233~peptidase activity	58	10.2293	1.01865e-12	781479, 825413, 774828, 794408, 814144, 816731, 794448, 785528, 796346, 806459, 822648, 814978, 813701, 818914, 783039, 807378, 788455, 794781, 780080, 809467, 802829, 816133, 780310, 789535, 810036, 804972, 813285, 774343, 813383, 772685, 820726, 808918, 788838, 811407, 812052, 805764, 806674, 788570, 799110, 800280, 805036, 791070, 815340, 791817, 811556, 815387, 805355, 792659, 786639, 816629,…	459	574	12983	2.85811	6.9878e-10	7.76422e-11	1.532e-09
SP_PIR_KEYWORDS	Protease	46	8.11287	9.08585e-12	825413, 781479, 772685, 813383, 774828, 794408, 814144, 816731, 794448, 788838, 785528, 811407, 812052, 822648, 813701, 814978, 818914, 806674, 799110, 788570, 800280, 805036, 807378, 788455, 794781, 780080, 809467, 815340, 802829, 811556, 805355, 816133, 780310, 792659, 789535, 786639, 810642, 810036, 804972, 793542, 813285, 774343, 826221, 826555, 813146, 810500	566	484	19235	3.22989	4.54292e-09	1.89288e-10	1.3084e-08
SP_PIR_KEYWORDS	zymogen	29	5.11464	1.46656e-11	825413, 781479, 794448, 788838, 811407, 822648, 805340, 813701, 818914, 806674, 819650, 788570, 800280, 807378, 794781, 780080, 809467, 815340, 802829, 811556, 805355, 789535, 780310, 786639, 810036, 804972, 813285, 826221, 813146	566	206	19235	4.78417	7.3328e-09	2.82031e-10	2.11191e-08
GOTERM_MF_FAT	GO:0070011~peptidase activity, acting on L-amino acid peptides	54	9.52381	2.05691e-11	781479, 825413, 774828, 794408, 814144, 816731, 794448, 785528, 796346, 806459, 822648, 813701, 814978, 818914, 783039, 807378, 788455, 794781, 780080, 809467, 802829, 816133, 780310, 789535, 810036, 804972, 813285, 774343, 813383, 772685, 820726, 808918, 788838, 811407, 812052, 806674, 788570, 799110, 800280, 805036, 815340, 791817, 811556, 805355, 792659, 786639, 816629, 793542, 797078, 811189,…	459	549	12983	2.78217	1.41104e-08	1.28276e-09	3.09356e-08
GOTERM_MF_FAT	GO:0004175~endopeptidase activity	41	7.23104	3.78048e-10	825413, 781479, 772685, 813383, 794408, 814144, 820726, 794448, 788838, 785528, 796346, 811407, 806459, 812052, 822648, 813701, 818914, 806674, 788570, 783039, 800280, 805036, 794781, 809467, 802829, 791817, 811556, 805355, 816133, 780310, 792659, 786639, 816629, 810036, 804972, 813285, 774343, 811189, 797078, 826555, 813146	459	375	12983	3.09254	2.59341e-07	2.16117e-08	5.68578e-07
GOTERM_MF_FAT	GO:0008236~serine-type peptidase activity	24	4.2328	7.19174e-08	794781, 825413, 774828, 772685, 809467, 814144, 820726, 794448, 788838, 796346, 811407, 816133, 812052, 806459, 792659, 780310, 816629, 799110, 783039, 805036, 774343, 807378, 797078, 826221	459	178	12983	3.81376	4.93341e-05	2.59659e-06	0.000108163
GOTERM_MF_FAT	GO:0017171~serine hydrolase activity	24	4.2328	8.86198e-08	794781, 825413, 774828, 772685, 809467, 814144, 820726, 794448, 788838, 796346, 811407, 816133, 812052, 806459, 792659, 780310, 816629, 799110, 783039, 805036, 774343, 807378, 797078, 826221	459	180	12983	3.77139	6.07913e-05	3.03965e-06	0.000133283
GOTERM_BP_FAT	GO:0006508~proteolysis	59	10.4056	0.000662444	781479, 825413, 777061, 774828, 814144, 794408, 816731, 794448, 785528, 806459, 822648, 814978, 813701, 818914, 826993, 807378, 773626, 788455, 794781, 780080, 809467, 802829, 802964, 816133, 780310, 783918, 789535, 801917, 810036, 804972, 813285, 774343, 813383, 772685, 788838, 811407, 812052, 805764, 794018, 806674, 788570, 800280, 805036, 791070, 815340, 811556, 805355, 792659, 786639, 784836,…	486	1054	13528	1.55815	0.836085	0.014595	1.17372
Annotation Cluster 15	Enrichment Score: 9.25252777538636
Category	Term	Count	%	PValue	Genes	List Total	Pop Hits	Pop Total	Fold Enrichment	Bonferroni	Benjamini	FDR
SP_PIR_KEYWORDS	Signal-anchor	47	8.28924	1.58375e-14	813383, 796699, 801948, 814144, 811505, 816731, 824473, 818243, 823932, 787841, 806412, 775331, 806065, 807496, 822917, 806759, 805036, 789868, 810298, 809877, 775064, 809000, 826245, 815241, 803569, 822332, 788455, 814803, 813397, 815018, 779341, 790493, 816847, 799291, 799920, 802056, 781308, 802874, 774121, 793542, 787491, 791144, 799781, 795158, 789304, 778404, 810500	566	421	19235	3.79395	7.93809e-12	4.40981e-13	2.28595e-11
UP_SEQ_FEATURE	topological domain:Lumenal	46	8.11287	5.7133e-13	796699, 813322, 816731, 806556, 794448, 785528, 818243, 823932, 787841, 806412, 789359, 807496, 822917, 806759, 789868, 810298, 809877, 775064, 809000, 826245, 780066, 815241, 822332, 814803, 815018, 779341, 790493, 814031, 823841, 816847, 799920, 802056, 802874, 774121, 789007, 793542, 784428, 787491, 773945, 815863, 799781, 791144, 795158, 789304, 779875, 778404	566	444	19113	3.49854	1.22605e-09	9.43119e-11	9.90363e-10
SP_PIR_KEYWORDS	glycosyltransferase	23	4.05644	3.71245e-07	796699, 815018, 787841, 780311, 806412, 802056, 777470, 818637, 774121, 807496, 822917, 787491, 799781, 795158, 810298, 789868, 789304, 809877, 775064, 809000, 778404, 822332, 815241	566	214	19235	3.6525	0.000185605	4.64055e-06	0.000534607
SP_PIR_KEYWORDS	golgi apparatus	37	6.52557	2.90841e-05	774965, 796699, 803874, 794448, 823932, 787841, 806412, 783609, 805919, 781905, 807496, 822917, 806759, 790084, 810298, 809877, 775064, 809000, 822332, 815241, 819875, 803055, 815018, 779341, 790493, 780767, 799920, 802056, 802874, 818683, 774121, 787491, 795158, 789304, 778404, 802851, 779746	566	588	19235	2.13846	0.0144371	0.000255095	0.0418742
Annotation Cluster 16	Enrichment Score: 9.213203939594145
Category	Term	Count	%	PValue	Genes	List Total	Pop Hits	Pop Total	Fold Enrichment	Bonferroni	Benjamini	FDR
GOTERM_BP_FAT	GO:0009611~response to wounding	66	11.6402	1.06457e-18	799441, 805802, 777061, 795569, 816149, 814970, 796346, 806459, 825101, 819650, 787195, 801761, 773626, 803569, 816784, 794781, 788824, 826111, 822143, 806903, 780310, 783918, 800117, 787120, 787305, 778820, 803958, 798372, 806337, 800485, 804972, 787165, 800291, 774343, 794775, 787908, 787607, 812867, 772685, 808403, 774103, 811407, 804156, 794018, 780030, 794313, 797566, 783621, 824505, 824591,…	486	530	13528	3.46629	2.90522e-15	9.68408e-16	1.89674e-15
GOTERM_BP_FAT	GO:0002526~acute inflammatory response	20	3.52734	1.51881e-09	794781, 777061, 787607, 772685, 815387, 792659, 784836, 813860, 794018, 787195, 795811, 801761, 800291, 780030, 803836, 774343, 773626, 796887, 787908, 803569	486	98	13528	5.68069	4.14483e-06	2.9606e-07	2.70605e-06
GOTERM_BP_FAT	GO:0006954~inflammatory response	33	5.82011	2.23532e-07	799441, 777061, 812867, 772685, 787607, 804156, 794018, 825101, 787195, 801761, 780030, 797566, 794313, 773626, 783621, 784089, 803569, 794781, 788824, 815387, 792659, 778820, 813860, 784836, 795811, 787165, 803836, 800291, 774343, 817654, 796887, 794775, 787908	486	325	13528	2.82636	0.000609832	1.96778e-05	0.000398262
GOTERM_BP_FAT	GO:0006952~defense response	40	7.05467	0.000388298	799441, 777061, 812867, 772685, 787607, 804156, 794018, 825101, 787195, 801761, 780030, 797566, 794313, 773626, 783621, 784089, 803569, 794781, 783744, 788824, 784977, 814791, 815387, 792659, 804142, 778820, 813860, 784836, 816629, 797390, 795811, 777855, 787165, 800291, 803836, 774343, 817654, 796887, 794775, 787908	486	615	13528	1.81043	0.653499	0.00958892	0.68957
Annotation Cluster 17	Enrichment Score: 9.152497176263664
Category	Term	Count	%	PValue	Genes	List Total	Pop Hits	Pop Total	Fold Enrichment	Bonferroni	Benjamini	FDR
INTERPRO	IPR000859:CUB	16	2.82187	5.05108e-11	772685, 798925, 811556, 822143, 792659, 822813, 780285, 800280, 794313, 805036, 774343, 820596, 811827, 815220, 779248, 796030	549	51	16659	9.51977	4.01561e-08	2.36212e-09	7.74704e-08
SMART	SM00042:CUB	16	2.82187	2.75397e-10	772685, 798925, 811556, 822143, 792659, 822813, 780285, 800280, 794313, 805036, 774343, 820596, 811827, 815220, 779248, 796030	341	51	9079	8.35283	4.13096e-08	6.88493e-09	3.2887e-07
UP_SEQ_FEATURE	domain:CUB 2	12	2.1164	4.20082e-09	772685, 798925, 780285, 822143, 811556, 800280, 805036, 774343, 820596, 792659, 822813, 796030	566	36	19113	11.2562	9.01491e-06	3.60598e-07	7.28196e-06
UP_SEQ_FEATURE	domain:CUB 1	12	2.1164	4.20082e-09	772685, 798925, 780285, 822143, 811556, 800280, 805036, 774343, 820596, 792659, 822813, 796030	566	36	19113	11.2562	9.01491e-06	3.60598e-07	7.28196e-06
Annotation Cluster 18	Enrichment Score: 8.69602798118272
Category	Term	Count	%	PValue	Genes	List Total	Pop Hits	Pop Total	Fold Enrichment	Bonferroni	Benjamini	FDR
GOTERM_CC_FAT	GO:0042470~melanosome	22	3.88007	8.10968e-11	823976, 809467, 791070, 791817, 784977, 808918, 785761, 807045, 813555, 796657, 799291, 799129, 799079, 779065, 781308, 784769, 788570, 804972, 773945, 784725, 804644, 803569	540	89	12782	5.8511	3.02491e-08	2.74992e-09	1.11963e-07
GOTERM_CC_FAT	GO:0048770~pigment granule	22	3.88007	8.10968e-11	823976, 809467, 791070, 791817, 784977, 808918, 785761, 807045, 813555, 796657, 799291, 799129, 799079, 779065, 781308, 784769, 788570, 804972, 773945, 784725, 804644, 803569	540	89	12782	5.8511	3.02491e-08	2.74992e-09	1.11963e-07
GOTERM_CC_FAT	GO:0031988~membrane-bounded vesicle	60	10.582	1.02219e-10	825413, 823976, 824333, 796307, 799381, 825031, 796657, 799129, 825557, 818914, 819650, 784769, 780522, 773626, 784725, 803569, 788455, 809467, 789225, 774379, 803627, 799079, 818683, 804972, 773945, 800291, 794775, 792407, 787908, 813383, 808918, 774103, 777657, 805919, 788570, 801702, 780030, 824280, 797566, 785457, 807305, 791070, 784977, 791817, 785761, 811556, 815387, 807045, 813555, 799291,…	540	568	12782	2.50039	3.81278e-08	3.17732e-09	1.41125e-07
GOTERM_CC_FAT	GO:0016023~cytoplasmic membrane-bounded vesicle	55	9.70018	5.21002e-09	825413, 823976, 824333, 796307, 799381, 825031, 796657, 799129, 825557, 818914, 819650, 784769, 773626, 784725, 803569, 809467, 789225, 774379, 803627, 799079, 818683, 804972, 773945, 800291, 794775, 787908, 813383, 808918, 774103, 777657, 805919, 788570, 801702, 824280, 780030, 785457, 807305, 791070, 784977, 791817, 785761, 815387, 807045, 799291, 813555, 779065, 781308, 810642, 816368, 789007,…	540	550	12782	2.36704	1.94334e-06	1.29556e-07	7.19303e-06
GOTERM_CC_FAT	GO:0031982~vesicle	61	10.7584	2.17944e-08	825413, 823976, 824333, 796307, 813648, 799381, 825031, 796657, 799129, 825557, 818914, 819650, 784769, 780522, 773626, 784725, 803569, 788455, 809467, 789225, 774379, 803627, 799079, 818683, 804972, 773945, 800291, 794775, 792407, 787908, 813383, 808918, 774103, 777657, 805919, 788570, 801702, 780030, 824280, 797566, 785457, 807305, 791070, 784977, 791817, 785761, 811556, 815387, 807045, 813555,…	540	670	12782	2.15506	8.12927e-06	4.78194e-07	3.00896e-05
GOTERM_CC_FAT	GO:0031410~cytoplasmic vesicle	55	9.70018	8.73189e-07	825413, 823976, 824333, 796307, 799381, 825031, 796657, 799129, 825557, 818914, 819650, 784769, 773626, 784725, 803569, 809467, 789225, 774379, 803627, 799079, 818683, 804972, 773945, 800291, 794775, 787908, 813383, 808918, 774103, 777657, 805919, 788570, 801702, 824280, 780030, 785457, 807305, 791070, 784977, 791817, 785761, 815387, 807045, 799291, 813555, 779065, 781308, 810642, 816368, 789007,…	540	642	12782	2.02784	0.000325647	1.41608e-05	0.00120553
Annotation Cluster 19	Enrichment Score: 8.257169288374222
Category	Term	Count	%	PValue	Genes	List Total	Pop Hits	Pop Total	Fold Enrichment	Bonferroni	Benjamini	FDR
SP_PIR_KEYWORDS	acute phase	13	2.29277	1.20922e-11	794781, 772685, 787607, 824859, 815387, 792659, 816629, 794018, 803958, 787195, 795811, 782841, 800291	566	29	19235	15.2343	6.04611e-09	2.41844e-10	1.74133e-08
GOTERM_BP_FAT	GO:0002526~acute inflammatory response	20	3.52734	1.51881e-09	794781, 777061, 787607, 772685, 815387, 792659, 784836, 813860, 794018, 787195, 795811, 801761, 800291, 780030, 803836, 774343, 773626, 796887, 787908, 803569	486	98	13528	5.68069	4.14483e-06	2.9606e-07	2.70605e-06
GOTERM_BP_FAT	GO:0006953~acute-phase response	10	1.76367	9.21475e-06	794781, 787195, 787607, 795811, 801761, 780030, 800291, 815387, 787908, 803569	486	40	13528	6.95885	0.0248336	0.000474362	0.0164165
Annotation Cluster 20	Enrichment Score: 7.709083356941148
Category	Term	Count	%	PValue	Genes	List Total	Pop Hits	Pop Total	Fold Enrichment	Bonferroni	Benjamini	FDR
KEGG_PATHWAY	hsa04512:ECM-receptor interaction	27	4.7619	2.53718e-14	805802, 812867, 823371, 795569, 796307, 780476, 820867, 799110, 806202, 787106, 814924, 797879, 802630, 784347, 826111, 784977, 796133, 779750, 781978, 798108, 791271, 825565, 800775, 800291, 799503, 817654, 819523	264	84	5085	6.19115	3.35598e-12	1.67799e-12	2.96874e-11
GOTERM_BP_FAT	GO:0031589~cell-substrate adhesion	21	3.7037	2.13508e-10	802630, 820632, 816784, 812867, 826111, 823371, 784977, 795569, 796307, 780476, 820867, 798108, 791271, 789102, 800775, 787106, 800291, 789466, 787547, 775733, 826555	486	98	13528	5.96473	5.82662e-07	6.47402e-08	3.80403e-07
GOTERM_BP_FAT	GO:0007160~cell-matrix adhesion	18	3.1746	1.40945e-08	802630, 820632, 816784, 812867, 826111, 784977, 795569, 796307, 780476, 820867, 798108, 791271, 789102, 787106, 800291, 787547, 775733, 826555	486	89	13528	5.62963	3.84632e-05	2.02441e-06	2.5112e-05
KEGG_PATHWAY	hsa04510:Focal adhesion	28	4.93827	3.4622e-06	805802, 794408, 823371, 795569, 796307, 780476, 820867, 806202, 799110, 778146, 787106, 814924, 797879, 802630, 826111, 784977, 779750, 781978, 786593, 798108, 791271, 816368, 800775, 804278, 800291, 799503, 817654, 819523	264	201	5085	2.68318	0.000456906	9.13979e-05	0.00404278
KEGG_PATHWAY	hsa05222:Small cell lung cancer	11	1.94004	0.010775	806202, 823371, 826111, 784977, 800775, 787106, 800291, 780476, 820867, 798108, 819523	264	84	5085	2.52232	0.760695	0.121906	11.8829
Annotation Cluster 21	Enrichment Score: 7.600649232979001
Category	Term	Count	%	PValue	Genes	List Total	Pop Hits	Pop Total	Fold Enrichment	Bonferroni	Benjamini	FDR
SP_PIR_KEYWORDS	calcium	79	13.933	5.1808e-21	794408, 796307, 794448, 777390, 816734, 826063, 825031, 814001, 787961, 819650, 787106, 778341, 783448, 806759, 826993, 820136, 794781, 826111, 826344, 798852, 812811, 778820, 774121, 800485, 774343, 814755, 818118, 810992, 779746, 795714, 772685, 811505, 776751, 802187, 814330, 819220, 788838, 814437, 803644, 811407, 774011, 787480, 780476, 783777, 786565, 805187, 815624, 821295, 820867, 819785,…	566	803	19235	3.34339	2.5904e-18	2.35491e-19	7.46057e-18
GOTERM_MF_FAT	GO:0005509~calcium ion binding	87	15.3439	1.69493e-17	794408, 796307, 794448, 777390, 816734, 826063, 813648, 825031, 806459, 814001, 787961, 819650, 787106, 806759, 778341, 783448, 826993, 784725, 820136, 794781, 826111, 798852, 772249, 812811, 778820, 774121, 800485, 774343, 791144, 814755, 818118, 810992, 779746, 772685, 795714, 811505, 776751, 802187, 814330, 819220, 788838, 814437, 803644, 811407, 774011, 787480, 780476, 783777, 786565, 805187,…	459	919	12983	2.67773	1.16272e-14	1.16272e-14	2.54915e-14
GOTERM_MF_FAT	GO:0043167~ion binding	154	27.1605	0.382792	781479, 794408, 816731, 796307, 816734, 806459, 807222, 787961, 782841, 787106, 806759, 783448, 778341, 785100, 803127, 826993, 790063, 822332, 788455, 794781, 778860, 826111, 788824, 806903, 807426, 787120, 799920, 812811, 803627, 810036, 774121, 813285, 774343, 788395, 814755, 778404, 809127, 801948, 772685, 795714, 776751, 802187, 814330, 824859, 788838, 787480, 786565, 780476, 805187, 805764,…	459	4241	12983	1.0271	1	0.961046	99.9295
GOTERM_MF_FAT	GO:0043169~cation binding	151	26.6314	0.414138	781479, 794408, 816731, 796307, 816734, 806459, 807222, 787961, 782841, 787106, 806759, 783448, 778341, 785100, 803127, 826993, 790063, 822332, 788455, 794781, 778860, 826111, 788824, 806903, 807426, 787120, 799920, 812811, 803627, 810036, 774121, 774343, 788395, 814755, 778404, 809127, 801948, 772685, 795714, 776751, 802187, 814330, 824859, 788838, 787480, 786565, 780476, 805187, 805764, 778262,…	459	4179	12983	1.02204	1	0.968577	99.9678
GOTERM_MF_FAT	GO:0046872~metal ion binding	142	25.0441	0.713011	781479, 794408, 816731, 796307, 816734, 807222, 806459, 787961, 782841, 787106, 806759, 783448, 778341, 785100, 826993, 790063, 822332, 788455, 794781, 826111, 788824, 806903, 807426, 787120, 799920, 812811, 803627, 810036, 774121, 774343, 788395, 814755, 778404, 801948, 772685, 795714, 776751, 802187, 814330, 824859, 788838, 787480, 786565, 780476, 805187, 805764, 778262, 809878, 780030, 794313,…	459	4140	12983	0.970176	1	0.999251	100
Annotation Cluster 22	Enrichment Score: 7.579200592896155
Category	Term	Count	%	PValue	Genes	List Total	Pop Hits	Pop Total	Fold Enrichment	Bonferroni	Benjamini	FDR
GOTERM_BP_FAT	GO:0043062~extracellular structure organization	26	4.58554	7.45389e-10	805802, 823371, 795569, 774103, 774011, 807222, 786565, 800499, 806598, 787961, 814924, 826993, 803900, 785457, 784347, 779124, 781978, 787120, 791271, 810642, 825565, 820249, 811189, 799682, 821332, 812509	486	163	13528	4.44	2.03416e-06	1.69514e-07	1.32805e-06
GOTERM_BP_FAT	GO:0030198~extracellular matrix organization	20	3.52734	4.31655e-09	823371, 795569, 779124, 781978, 774103, 774011, 807222, 800499, 787120, 791271, 810642, 806598, 825565, 820249, 814924, 811189, 799682, 821332, 803900, 812509	486	104	13528	5.35296	1.17798e-05	7.36241e-07	7.69073e-06
GOTERM_BP_FAT	GO:0030199~collagen fibril organization	9	1.5873	5.68694e-06	795569, 779124, 814924, 774103, 800499, 799682, 821332, 787120, 812509	486	29	13528	8.63857	0.0153999	0.000323275	0.0101319
Annotation Cluster 23	Enrichment Score: 6.488307861691531
Category	Term	Count	%	PValue	Genes	List Total	Pop Hits	Pop Total	Fold Enrichment	Bonferroni	Benjamini	FDR
INTERPRO	IPR003961:Fibronectin, type III	31	5.46737	8.55574e-13	788649, 805802, 802837, 792681, 794694, 825983, 825595, 786831, 822359, 789828, 809134, 809793, 797879, 815222, 820632, 799276, 811499, 825899, 820737, 820455, 780136, 782301, 812621, 800291, 792831, 773036, 823204, 821332, 817489, 774727, 812509	549	190	16659	4.95091	6.80153e-10	6.18321e-11	1.31217e-09
UP_SEQ_FEATURE	domain:Fibronectin type-III 2	24	4.2328	4.60248e-12	820632, 799276, 811499, 805802, 825899, 820737, 780136, 825983, 782206, 782301, 825595, 822359, 812621, 789828, 800291, 792831, 773036, 823204, 821332, 817489, 774727, 809793, 815222, 812509	566	130	19113	6.23419	9.87681e-09	6.58454e-10	7.97815e-09
UP_SEQ_FEATURE	domain:Fibronectin type-III 1	24	4.2328	5.43086e-12	820632, 799276, 811499, 805802, 825899, 820737, 780136, 825983, 782206, 782301, 825595, 822359, 812621, 789828, 800291, 792831, 773036, 823204, 821332, 817489, 774727, 809793, 815222, 812509	566	131	19113	6.1866	1.16547e-08	7.28417e-10	9.41424e-09
INTERPRO	IPR008957:Fibronectin, type III-like fold	29	5.11464	1.24686e-11	805802, 802837, 792681, 825983, 825595, 786831, 822359, 789828, 809793, 797879, 815222, 820632, 799276, 811499, 825899, 820737, 780136, 782206, 782301, 783638, 812621, 800291, 792831, 773036, 823204, 821332, 817489, 774727, 812509	549	184	16659	4.78252	9.91252e-09	7.08037e-10	1.91235e-08
SMART	SM00060:FN3	31	5.46737	1.53105e-11	788649, 805802, 802837, 792681, 794694, 825983, 825595, 786831, 822359, 789828, 809134, 809793, 797879, 815222, 820632, 799276, 811499, 825899, 820737, 820455, 780136, 782301, 812621, 800291, 792831, 773036, 823204, 821332, 817489, 774727, 812509	341	190	9079	4.34402	2.29658e-09	5.74145e-10	1.82833e-08
UP_SEQ_FEATURE	domain:Fibronectin type-III 3	18	3.1746	2.64503e-10	799276, 820632, 805802, 825899, 820737, 782206, 782301, 825595, 789828, 812621, 800291, 773036, 821332, 817489, 774727, 809793, 815222, 812509	566	83	19113	7.3233	5.67623e-07	2.70297e-08	4.58506e-07
UP_SEQ_FEATURE	domain:Fibronectin type-III 4	14	2.46914	2.52792e-08	820632, 805802, 825899, 820737, 782301, 825595, 789828, 812621, 800291, 821332, 817489, 809793, 774727, 812509	566	62	19113	7.62516	5.42478e-05	2.00923e-06	4.38207e-05
UP_SEQ_FEATURE	domain:Fibronectin type-III 6	10	1.76367	1.8239e-07	805802, 825595, 820737, 789828, 800291, 821332, 817489, 809793, 774727, 812509	566	31	19113	10.8931	0.000391332	1.18608e-05	0.000316165
UP_SEQ_FEATURE	domain:Fibronectin type-III 7	9	1.5873	2.68716e-07	805802, 825595, 820737, 789828, 800291, 821332, 817489, 774727, 812509	566	24	19113	12.6632	0.000576499	1.69606e-05	0.000465809
UP_SEQ_FEATURE	domain:Fibronectin type-III 8	9	1.5873	2.68716e-07	805802, 825595, 820737, 789828, 800291, 821332, 817489, 774727, 812509	566	24	19113	12.6632	0.000576499	1.69606e-05	0.000465809
UP_SEQ_FEATURE	domain:Fibronectin type-III 5	11	1.94004	5.91161e-07	805802, 782301, 825595, 820737, 789828, 800291, 821332, 817489, 809793, 774727, 812509	566	45	19113	8.25453	0.00126783	3.25285e-05	0.00102475
UP_SEQ_FEATURE	domain:Fibronectin type-III 9	5	0.881834	0.00132308	805802, 825595, 800291, 774727, 812509	566	17	19113	9.93193	0.941645	0.0332583	2.26889
UP_SEQ_FEATURE	domain:Fibronectin type-III 14	3	0.529101	0.0217014	805802, 800291, 812509	566	8	19113	12.6632	1	0.31594	31.6363
UP_SEQ_FEATURE	domain:Fibronectin type-III 15	3	0.529101	0.0217014	805802, 800291, 812509	566	8	19113	12.6632	1	0.31594	31.6363
UP_SEQ_FEATURE	domain:Fibronectin type-III 11	3	0.529101	0.0335426	805802, 800291, 812509	566	10	19113	10.1306	1	0.425742	44.6461
UP_SEQ_FEATURE	domain:Fibronectin type-III 10	3	0.529101	0.0335426	805802, 800291, 812509	566	10	19113	10.1306	1	0.425742	44.6461
UP_SEQ_FEATURE	domain:Fibronectin type-III 13	3	0.529101	0.0335426	805802, 800291, 812509	566	10	19113	10.1306	1	0.425742	44.6461
Annotation Cluster 24	Enrichment Score: 6.48575469766197
Category	Term	Count	%	PValue	Genes	List Total	Pop Hits	Pop Total	Fold Enrichment	Bonferroni	Benjamini	FDR
GOTERM_CC_FAT	GO:0005788~endoplasmic reticulum lumen	27	4.7619	8.23752e-17	816731, 817419, 820726, 789062, 814330, 794448, 813648, 800499, 776227, 818637, 825558, 784769, 824280, 784725, 775351, 799012, 773506, 788614, 808283, 802964, 791817, 782051, 821856, 816820, 793542, 799682, 804644	540	80	12782	7.98875	4.14113e-14	6.88338e-15	1.55431e-13
SP_PIR_KEYWORDS	endoplasmic reticulum	58	10.2293	6.91923e-12	774965, 813322, 806556, 816731, 789062, 794448, 785528, 813648, 806412, 825558, 818637, 783609, 784769, 778341, 806759, 784725, 775351, 776856, 819875, 814803, 802964, 825406, 780311, 777470, 818683, 821856, 806337, 787491, 791144, 818118, 779746, 817419, 820726, 814330, 818243, 800499, 776227, 778262, 799012, 773506, 788614, 822124, 818276, 784938, 808283, 803055, 791817, 782051, 780285, 793890,…	566	713	19235	2.76448	3.45962e-09	1.50418e-10	9.964e-09
UP_SEQ_FEATURE	short sequence motif:Prevents secretion from ER	16	2.82187	1.14926e-10	788614, 776856, 817419, 791817, 813648, 800499, 776227, 818637, 825558, 784769, 821856, 778341, 775351, 784725, 799012, 804644	566	59	19113	9.15757	2.46631e-07	1.29806e-08	1.9922e-07
INTERPRO	IPR000886:Endoplasmic reticulum, targeting sequence	13	2.29277	1.52036e-08	788614, 776856, 817419, 813648, 800499, 776227, 818637, 821856, 778341, 775351, 784725, 799012, 804644	549	45	16659	8.76612	1.20867e-05	6.7149e-07	2.33183e-05
GOTERM_CC_FAT	GO:0044432~endoplasmic reticulum part	38	6.70194	1.93834e-07	813322, 789062, 816731, 806556, 817419, 820726, 814330, 794448, 785528, 813648, 800499, 806412, 776227, 825558, 818637, 784769, 824280, 784725, 775351, 799012, 773506, 788614, 808283, 819875, 802964, 791817, 782051, 821856, 806337, 816820, 793542, 784428, 812434, 787491, 791144, 821489, 799682, 804644	540	347	12782	2.59214	7.22976e-05	3.615e-06	0.00026761
GOTERM_CC_FAT	GO:0005783~endoplasmic reticulum	75	13.2275	2.34934e-07	774965, 813322, 814144, 806556, 816731, 789062, 794448, 785528, 813648, 806412, 818637, 825558, 783609, 784769, 823130, 778341, 806759, 775351, 784725, 808751, 776856, 819875, 814803, 802964, 802829, 825406, 780311, 777470, 818683, 821856, 806337, 787491, 813285, 791144, 788395, 818118, 779746, 791081, 820726, 817419, 814330, 792821, 788838, 818243, 800499, 776227, 778262, 824280, 790084, 799012,…	540	960	12782	1.84925	8.76264e-05	4.17286e-06	0.000324352
GOTERM_CC_FAT	GO:0043233~organelle lumen	64	11.2875	0.966244	825413, 816731, 789062, 794448, 813648, 783908, 799381, 814188, 817430, 818637, 825558, 819650, 784769, 822915, 773626, 775351, 784725, 788455, 802964, 810988, 814031, 806903, 799732, 822813, 778820, 803627, 821856, 800291, 794775, 777165, 787908, 791081, 781090, 820726, 817419, 814330, 809048, 774103, 784316, 792084, 800499, 776227, 824280, 786979, 799012, 773506, 823216, 788614, 807305, 808283,…	540	1820	12782	0.832365	1	0.999888	100
GOTERM_CC_FAT	GO:0031974~membrane-enclosed lumen	65	11.4638	0.96999	825413, 816731, 789062, 794448, 813648, 783908, 799381, 814188, 817430, 818637, 825558, 819650, 784769, 822915, 773626, 775351, 784725, 788455, 802964, 810988, 814031, 806903, 799732, 822813, 778820, 803627, 821856, 800291, 794775, 777165, 787908, 791081, 781090, 820726, 817419, 814330, 809048, 774103, 784316, 792084, 800499, 776227, 824280, 786979, 799012, 773506, 823216, 788614, 807305, 808283,…	540	1856	12782	0.828973	1	0.999906	100
GOTERM_CC_FAT	GO:0070013~intracellular organelle lumen	52	9.17108	0.999448	825413, 816731, 789062, 794448, 783908, 813648, 814188, 817430, 825558, 818637, 784769, 822915, 784725, 775351, 802964, 810988, 814031, 806903, 799732, 822813, 778820, 821856, 794775, 777165, 791081, 817419, 820726, 781090, 814330, 809048, 792084, 784316, 800499, 776227, 824280, 786979, 799012, 773506, 823216, 788614, 807305, 808283, 791817, 793884, 782051, 823001, 816820, 793890, 793542, 800178,…	540	1779	12782	0.691883	1	1	100
Annotation Cluster 25	Enrichment Score: 5.706053943209397
Category	Term	Count	%	PValue	Genes	List Total	Pop Hits	Pop Total	Fold Enrichment	Bonferroni	Benjamini	FDR
UP_SEQ_FEATURE	domain:EGF-like 3	18	3.1746	4.79555e-11	805802, 784347, 803907, 777390, 803644, 820980, 787480, 815624, 819785, 825565, 799110, 826512, 783448, 810854, 826993, 814755, 826073, 817654	566	75	19113	8.10445	1.02913e-07	5.71736e-09	8.31292e-08
UP_SEQ_FEATURE	domain:EGF-like 4	13	2.29277	1.02259e-07	805802, 784347, 820980, 772249, 825565, 799110, 826512, 810854, 794313, 820596, 826993, 826073, 824591	566	58	19113	7.56881	0.000219423	7.07892e-06	0.000177262
UP_SEQ_FEATURE	domain:EGF-like 6	9	1.5873	3.22949e-05	805802, 799110, 826512, 794313, 803644, 826993, 814755, 826073, 772249	566	43	19113	7.06784	0.0669589	0.00121516	0.0559673
UP_SEQ_FEATURE	domain:EGF-like 5	8	1.41093	0.000178402	805802, 799110, 794313, 820596, 820980, 826993, 826073, 824591	566	41	19113	6.58899	0.318108	0.00553367	0.308803
UP_SEQ_FEATURE	domain:EGF-like 7	6	1.0582	0.0010439	805802, 799110, 826512, 826993, 826073, 772249	566	27	19113	7.50412	0.893688	0.0269637	1.79422
Annotation Cluster 26	Enrichment Score: 5.590441085982632
Category	Term	Count	%	PValue	Genes	List Total	Pop Hits	Pop Total	Fold Enrichment	Bonferroni	Benjamini	FDR
GOTERM_BP_FAT	GO:0001568~blood vessel development	28	4.93827	2.14643e-07	812867, 816731, 795569, 774103, 820828, 815624, 820867, 815605, 825557, 825595, 787961, 780522, 776067, 824280, 810673, 796030, 788455, 826614, 812909, 822143, 780310, 772249, 787120, 798108, 782082, 773036, 817654, 787547	486	245	13528	3.18119	0.000585588	1.95251e-05	0.000382425
GOTERM_BP_FAT	GO:0001944~vasculature development	28	4.93827	3.49368e-07	812867, 816731, 795569, 774103, 820828, 815624, 820867, 815605, 825557, 825595, 787961, 780522, 776067, 824280, 810673, 796030, 788455, 826614, 812909, 822143, 780310, 772249, 787120, 798108, 782082, 773036, 817654, 787547	486	251	13528	3.10514	0.00095297	2.97941e-05	0.000622461
GOTERM_BP_FAT	GO:0048514~blood vessel morphogenesis	23	4.05644	7.12297e-06	788455, 816731, 826614, 812909, 822143, 774103, 780310, 772249, 820828, 815624, 798108, 815605, 825557, 787961, 825595, 780522, 776067, 782082, 824280, 773036, 787547, 817654, 796030	486	211	13528	3.03419	0.0192509	0.000381077	0.0126901
GOTERM_BP_FAT	GO:0001525~angiogenesis	17	2.99824	8.13909e-05	788455, 826614, 816731, 812909, 822143, 774103, 780310, 772249, 815624, 798108, 815605, 780522, 776067, 782082, 773036, 817654, 796030	486	148	13528	3.19731	0.199185	0.0028437	0.144914
Annotation Cluster 27	Enrichment Score: 5.400565478598335
Category	Term	Count	%	PValue	Genes	List Total	Pop Hits	Pop Total	Fold Enrichment	Bonferroni	Benjamini	FDR
SP_PIR_KEYWORDS	glycosidase	16	2.82187	8.27527e-09	799441, 807305, 778860, 779341, 807426, 799920, 801768, 805340, 780929, 785312, 818586, 776708, 803127, 804338, 794083, 809127	566	79	19235	6.88286	4.13763e-06	1.18218e-07	1.19167e-05
INTERPRO	IPR013781:Glycoside hydrolase, subgroup, catalytic core	8	1.41093	8.13829e-05	785312, 778860, 818586, 803127, 794083, 809127, 805340, 781308	549	33	16659	7.35618	0.0626533	0.00170124	0.124747
KEGG_PATHWAY	hsa00511:Other glycan degradation	7	1.23457	9.33228e-05	780929, 785312, 807305, 818586, 803127, 807426, 805340	264	16	5085	8.42685	0.0122436	0.00175834	0.10892
Annotation Cluster 28	Enrichment Score: 5.106495688850651
Category	Term	Count	%	PValue	Genes	List Total	Pop Hits	Pop Total	Fold Enrichment	Bonferroni	Benjamini	FDR
SP_PIR_KEYWORDS	Endocytosis	15	2.6455	7.93342e-07	798925, 811505, 774653, 787480, 807222, 775750, 822813, 810642, 818683, 810854, 826073, 824591, 809793, 806127, 803569	566	96	19235	5.31002	0.000396593	9.44451e-06	0.00114244
GOTERM_BP_FAT	GO:0006897~endocytosis	25	4.40917	1.22163e-06	811505, 774653, 787480, 807222, 777657, 775750, 820867, 801761, 826993, 809793, 806127, 803569, 811499, 798925, 789225, 800117, 784322, 822813, 810642, 818683, 789007, 810854, 826073, 817654, 784099	486	220	13528	3.16311	0.00332828	8.77285e-05	0.00217654
GOTERM_BP_FAT	GO:0010324~membrane invagination	25	4.40917	1.22163e-06	811505, 774653, 787480, 807222, 777657, 775750, 820867, 801761, 826993, 809793, 806127, 803569, 811499, 798925, 789225, 800117, 784322, 822813, 810642, 818683, 789007, 810854, 826073, 817654, 784099	486	220	13528	3.16311	0.00332828	8.77285e-05	0.00217654
GOTERM_BP_FAT	GO:0016044~membrane organization	34	5.99647	2.62634e-06	823976, 811505, 783908, 774653, 787480, 807222, 777657, 775750, 820867, 805919, 810335, 801761, 826993, 809793, 806127, 803569, 811499, 784347, 798925, 785761, 800117, 789225, 784322, 822813, 802056, 810642, 795963, 816368, 818683, 789007, 810854, 826073, 817654, 784099	486	381	13528	2.484	0.00714167	0.000166667	0.00467921
GOTERM_BP_FAT	GO:0016192~vesicle-mediated transport	33	5.82011	0.00943694	823976, 811505, 790221, 813648, 774653, 819470, 823468, 807222, 787480, 777657, 775750, 820867, 805919, 801761, 826993, 809793, 806127, 803569, 811499, 798925, 786593, 800117, 789225, 784322, 822813, 810642, 818683, 806337, 789007, 810854, 826073, 817654, 784099	486	576	13528	1.59474	1	0.112898	15.5436
Annotation Cluster 29	Enrichment Score: 5.025117054916209
Category	Term	Count	%	PValue	Genes	List Total	Pop Hits	Pop Total	Fold Enrichment	Bonferroni	Benjamini	FDR
GOTERM_CC_FAT	GO:0031983~vesicle lumen	14	2.46914	3.26675e-08	788455, 815387, 774103, 799381, 803627, 810642, 819650, 800291, 824280, 773626, 817654, 794775, 787908, 811696	540	46	12782	7.20403	1.21849e-05	6.76942e-07	4.51012e-05
GOTERM_CC_FAT	GO:0031093~platelet alpha granule lumen	12	2.1164	6.7611e-07	810642, 819650, 799381, 774103, 800291, 815387, 773626, 817654, 794775, 787908, 803627, 811696	540	41	12782	6.92791	0.000252157	1.14631e-05	0.000933443
GOTERM_CC_FAT	GO:0060205~cytoplasmic membrane-bounded vesicle lumen	12	2.1164	1.46281e-06	810642, 819650, 799381, 774103, 800291, 815387, 773626, 817654, 794775, 787908, 803627, 811696	540	44	12782	6.45556	0.000545478	2.27342e-05	0.00201955
GOTERM_CC_FAT	GO:0031091~platelet alpha granule	12	2.1164	1.79405e-05	810642, 819650, 799381, 774103, 800291, 815387, 773626, 817654, 794775, 787908, 803627, 811696	540	56	12782	5.07222	0.00666951	0.000247816	0.024766
GOTERM_CC_FAT	GO:0030141~secretory granule	20	3.52734	0.000213961	825413, 813383, 796307, 799381, 815387, 774103, 825031, 799129, 803627, 810642, 819650, 801702, 800291, 780030, 773626, 779875, 817654, 794775, 787908, 811696	540	180	12782	2.63004	0.0767137	0.00227785	0.294993
GOTERM_CC_FAT	GO:0044433~cytoplasmic vesicle part	17	2.99824	0.00569915	824333, 815387, 774103, 799381, 803627, 810642, 805919, 816368, 819650, 800291, 824280, 773626, 779875, 817654, 794775, 787908, 811696	540	187	12782	2.15185	0.881384	0.0387098	7.58754
Annotation Cluster 30	Enrichment Score: 4.6952746553944245
Category	Term	Count	%	PValue	Genes	List Total	Pop Hits	Pop Total	Fold Enrichment	Bonferroni	Benjamini	FDR
GOTERM_BP_FAT	GO:0009100~glycoprotein metabolic process	26	4.58554	6.40455e-08	813322, 811505, 823932, 806412, 825101, 806598, 825557, 807496, 822917, 803127, 809877, 774292, 809000, 775064, 822332, 815241, 791070, 815018, 790493, 799920, 812434, 787491, 795158, 778404, 802851, 779746	486	202	13528	3.58277	0.000174765	6.72229e-06	0.000114109
SP_PIR_KEYWORDS	glycosyltransferase	23	4.05644	3.71245e-07	796699, 815018, 787841, 780311, 806412, 802056, 777470, 818637, 774121, 807496, 822917, 787491, 799781, 795158, 810298, 789868, 789304, 809877, 775064, 809000, 778404, 822332, 815241	566	214	19235	3.6525	0.000185605	4.64055e-06	0.000534607
GOTERM_BP_FAT	GO:0009101~glycoprotein biosynthetic process	20	3.52734	3.78961e-06	813322, 815018, 790493, 823932, 799920, 806412, 825101, 807496, 822917, 787491, 812434, 795158, 774292, 809877, 775064, 809000, 778404, 802851, 822332, 815241	486	158	13528	3.52347	0.0102886	0.000220016	0.00675168
GOTERM_BP_FAT	GO:0070085~glycosylation	16	2.82187	5.34624e-05	813322, 815018, 799920, 825101, 807496, 822917, 812434, 795158, 774292, 809877, 775064, 809000, 778404, 802851, 822332, 815241	486	128	13528	3.47942	0.135758	0.00205286	0.0952103
GOTERM_BP_FAT	GO:0006486~protein amino acid glycosylation	16	2.82187	5.34624e-05	813322, 815018, 799920, 825101, 807496, 822917, 812434, 795158, 774292, 809877, 775064, 809000, 778404, 802851, 822332, 815241	486	128	13528	3.47942	0.135758	0.00205286	0.0952103
GOTERM_BP_FAT	GO:0043413~biopolymer glycosylation	16	2.82187	5.34624e-05	813322, 815018, 799920, 825101, 807496, 822917, 812434, 795158, 774292, 809877, 775064, 809000, 778404, 802851, 822332, 815241	486	128	13528	3.47942	0.135758	0.00205286	0.0952103
GOTERM_BP_FAT	GO:0006487~protein amino acid N-linked glycosylation	8	1.41093	0.000883617	825101, 813322, 822917, 812434, 799920, 778404, 802851, 815241	486	44	13528	5.06098	0.910405	0.0182472	1.56268
GOTERM_CC_FAT	GO:0000139~Golgi membrane	18	3.1746	0.00225243	796699, 803874, 815018, 779341, 780767, 799920, 813555, 802056, 805919, 807496, 822917, 787491, 795158, 810298, 775064, 802851, 822332, 815241	540	186	12782	2.29068	0.568765	0.0198271	3.06528
Annotation Cluster 31	Enrichment Score: 4.658958226846819
Category	Term	Count	%	PValue	Genes	List Total	Pop Hits	Pop Total	Fold Enrichment	Bonferroni	Benjamini	FDR
GOTERM_BP_FAT	GO:0016337~cell-cell adhesion	38	6.70194	3.7432e-12	812867, 795714, 802187, 819220, 808346, 786565, 774969, 781354, 821295, 814001, 787961, 780356, 795690, 806222, 776067, 788511, 820687, 810673, 785457, 784977, 792731, 826072, 798196, 820737, 811556, 781978, 798852, 820980, 803328, 822032, 782301, 816368, 812621, 803836, 799503, 773036, 821332, 826555	486	276	13528	3.83241	1.02153e-08	1.70254e-09	6.66925e-09
GOTERM_BP_FAT	GO:0007156~homophilic cell adhesion	25	4.40917	3.65623e-11	795714, 802187, 819220, 808346, 786565, 781354, 821295, 814001, 787961, 795690, 806222, 776067, 820687, 810673, 785457, 826072, 784977, 820737, 798196, 798852, 820980, 803328, 782301, 812621, 773036	486	131	13528	5.3121	9.97785e-08	1.42541e-08	6.51425e-08
UP_SEQ_FEATURE	domain:Cadherin 4	14	2.46914	9.66703e-06	795714, 826072, 802187, 819220, 798852, 820980, 786565, 803328, 821295, 814001, 787961, 795690, 806222, 810673	566	102	19113	4.6349	0.0205318	0.000423289	0.0167561
UP_SEQ_FEATURE	domain:Cadherin 3	14	2.46914	9.66703e-06	795714, 826072, 802187, 819220, 798852, 820980, 786565, 803328, 821295, 814001, 787961, 795690, 806222, 810673	566	102	19113	4.6349	0.0205318	0.000423289	0.0167561
UP_SEQ_FEATURE	domain:Cadherin 2	14	2.46914	1.33112e-05	795714, 826072, 802187, 819220, 798852, 820980, 786565, 803328, 821295, 814001, 787961, 795690, 806222, 810673	566	105	19113	4.50247	0.0281619	0.000549196	0.023072
UP_SEQ_FEATURE	domain:Cadherin 1	14	2.46914	1.33112e-05	795714, 826072, 802187, 819220, 798852, 820980, 786565, 803328, 821295, 814001, 787961, 795690, 806222, 810673	566	105	19113	4.50247	0.0281619	0.000549196	0.023072
INTERPRO	IPR002126:Cadherin	14	2.46914	5.41299e-05	795714, 826072, 802187, 819220, 798852, 820980, 786565, 803328, 821295, 814001, 787961, 795690, 806222, 810673	549	108	16659	3.93352	0.0421216	0.00130322	0.0829889
UP_SEQ_FEATURE	domain:Cadherin 7	6	1.0582	0.000138032	795714, 795690, 826072, 798852, 820980, 821295	566	18	19113	11.2562	0.256389	0.0044117	0.239004
SMART	SM00112:CA	14	2.46914	0.000187384	795714, 826072, 802187, 819220, 798852, 820980, 786565, 803328, 821295, 814001, 787961, 795690, 806222, 810673	341	108	9079	3.45134	0.0277188	0.00175535	0.223538
UP_SEQ_FEATURE	domain:Cadherin 5	11	1.94004	0.000499481	795714, 787961, 795690, 826072, 819220, 798852, 820980, 786565, 810673, 821295, 814001	566	95	19113	3.91004	0.65773	0.0138276	0.86231
UP_SEQ_FEATURE	domain:Cadherin 8	4	0.705467	0.00463112	795714, 826072, 798852, 820980	566	12	19113	11.2562	0.999953	0.0995472	7.7313
UP_SEQ_FEATURE	domain:Cadherin 9	4	0.705467	0.00463112	795714, 826072, 798852, 820980	566	12	19113	11.2562	0.999953	0.0995472	7.7313
GOTERM_BP_FAT	GO:0016339~calcium-dependent cell-cell adhesion	5	0.881834	0.00840349	787961, 806222, 802187, 786565, 821295	486	23	13528	6.05117	1	0.102028	13.9599
UP_SEQ_FEATURE	domain:Cadherin 6	7	1.23457	0.0208347	795714, 795690, 826072, 798852, 820980, 786565, 821295	566	73	19113	3.23808	1	0.309512	30.5787
Annotation Cluster 32	Enrichment Score: 4.458517041501241
Category	Term	Count	%	PValue	Genes	List Total	Pop Hits	Pop Total	Fold Enrichment	Bonferroni	Benjamini	FDR
GOTERM_BP_FAT	GO:0033627~cell adhesion mediated by integrin	7	1.23457	1.3988e-08	782301, 792731, 784977, 799503, 780476, 786639, 826555	486	7	13528	27.8354	3.81724e-05	2.12073e-06	2.49222e-05
GOTERM_BP_FAT	GO:0033631~cell-cell adhesion mediated by integrin	4	0.705467	0.00017833	782301, 784977, 799503, 826555	486	4	13528	27.8354	0.385352	0.00511011	0.317252
GOTERM_BP_FAT	GO:0007159~leukocyte adhesion	5	0.881834	0.0168838	782301, 780356, 792731, 784977, 799503	486	28	13528	4.97061	1	0.17213	26.1685
Annotation Cluster 33	Enrichment Score: 4.419448660603847
Category	Term	Count	%	PValue	Genes	List Total	Pop Hits	Pop Total	Fold Enrichment	Bonferroni	Benjamini	FDR
INTERPRO	IPR000152:EGF-type aspartate/asparagine hydroxylation conserved site	28	4.93827	3.86469e-18	772685, 777390, 814437, 811407, 787480, 783777, 815624, 819785, 809878, 794313, 826993, 824591, 784089, 803907, 826072, 795414, 811556, 798852, 820980, 792659, 772249, 826512, 800485, 774343, 820596, 814755, 818118, 826073	549	97	16659	8.75917	3.07243e-15	6.14485e-16	5.92742e-15
INTERPRO	IPR013091:EGF calcium-binding	19	3.35097	1.22826e-11	803907, 795414, 811556, 777390, 814437, 787480, 783777, 792659, 819785, 809878, 826512, 800280, 794313, 820596, 814755, 824591, 826073, 818118, 784089	549	72	16659	8.00751	9.76459e-09	7.51123e-10	1.88382e-08
UP_SEQ_FEATURE	domain:EGF-like 5; calcium-binding	14	2.46914	2.1343e-11	826072, 803907, 795414, 777390, 803644, 814437, 798852, 772249, 815624, 819785, 826512, 809878, 814755, 784089	566	37	19113	12.7773	4.58022e-08	2.69424e-09	3.69974e-08
UP_SEQ_FEATURE	domain:EGF-like 7; calcium-binding	12	2.1164	1.16093e-10	819785, 809878, 795414, 803907, 826072, 777390, 794313, 798852, 814437, 803644, 814755, 815624	566	27	19113	15.0082	2.49136e-07	1.24568e-08	2.01243e-07
UP_SEQ_FEATURE	domain:EGF-like 8; calcium-binding	11	1.94004	3.81004e-10	819785, 826512, 809878, 795414, 803907, 826072, 777390, 794313, 803644, 826993, 814755	566	23	19113	16.1502	8.17635e-07	3.71652e-08	6.60457e-07
UP_SEQ_FEATURE	domain:EGF-like 4; calcium-binding	12	2.1164	1.46672e-09	819785, 809878, 795414, 803907, 826072, 777390, 798852, 814437, 803644, 814755, 815624, 784089	566	33	19113	12.2795	3.14757e-06	1.36851e-07	2.5425e-06
UP_SEQ_FEATURE	domain:EGF-like 6; calcium-binding	10	1.76367	2.16586e-08	819785, 809878, 795414, 803907, 826072, 777390, 798852, 814437, 824591, 815624	566	25	19113	13.5074	4.64783e-05	1.78767e-06	3.75444e-05
UP_SEQ_FEATURE	domain:EGF-like 10; calcium-binding	8	1.41093	2.79535e-08	819785, 795414, 803907, 777390, 803644, 826993, 814755, 815624	566	13	19113	20.7806	5.99863e-05	2.14243e-06	4.84563e-05
UP_SEQ_FEATURE	domain:EGF-like 3; calcium-binding	11	1.94004	7.98594e-08	809878, 795414, 826072, 794313, 798852, 814437, 820596, 783777, 824591, 772249, 784089	566	37	19113	10.0393	0.000171364	5.71259e-06	0.000138433
INTERPRO	IPR017878:TGF-beta binding	7	1.23457	9.52116e-08	819785, 795414, 803907, 801702, 777390, 803644, 814755	549	9	16659	23.6011	7.56903e-05	3.78465e-06	0.00014603
UP_SEQ_FEATURE	domain:EGF-like 9; calcium-binding	8	1.41093	1.72467e-07	819785, 809878, 795414, 803907, 777390, 794313, 803644, 814755	566	16	19113	16.8843	0.000370046	1.1566e-05	0.000298965
UP_SEQ_FEATURE	domain:TB 1	6	1.0582	4.43474e-07	819785, 795414, 803907, 777390, 803644, 814755	566	7	19113	28.9445	0.000951243	2.64356e-05	0.000768744
UP_SEQ_FEATURE	domain:TB 2	6	1.0582	4.43474e-07	819785, 795414, 803907, 777390, 803644, 814755	566	7	19113	28.9445	0.000951243	2.64356e-05	0.000768744
UP_SEQ_FEATURE	domain:TB 3	6	1.0582	4.43474e-07	819785, 795414, 803907, 777390, 803644, 814755	566	7	19113	28.9445	0.000951243	2.64356e-05	0.000768744
UP_SEQ_FEATURE	domain:TB 4	6	1.0582	4.43474e-07	819785, 795414, 803907, 777390, 803644, 814755	566	7	19113	28.9445	0.000951243	2.64356e-05	0.000768744
INTERPRO	IPR002212:Matrix fibril-associated	6	1.0582	7.52097e-07	819785, 795414, 803907, 777390, 803644, 814755	549	7	16659	26.0094	0.000597738	2.29965e-05	0.00115351
UP_SEQ_FEATURE	domain:EGF-like 11; calcium-binding	7	1.23457	1.59428e-06	819785, 795414, 803907, 777390, 803644, 814755, 815624	566	14	19113	16.8843	0.00341548	8.34435e-05	0.00276359
UP_SEQ_FEATURE	domain:EGF-like 12; calcium-binding	7	1.23457	2.59077e-06	819785, 795414, 803907, 777390, 803644, 814755, 826073	566	15	19113	15.7587	0.00554436	0.000132367	0.00449091
UP_SEQ_FEATURE	domain:EGF-like 13; calcium-binding	6	1.0582	8.83976e-06	819785, 795414, 803907, 777390, 803644, 814755	566	11	19113	18.4192	0.0187914	0.00040354	0.0153223
UP_SEQ_FEATURE	domain:EGF-like 14; calcium-binding	6	1.0582	1.47853e-05	795414, 803907, 777390, 803644, 814755, 815624	566	12	19113	16.8843	0.0312314	0.00059849	0.0256267
UP_SEQ_FEATURE	domain:EGF-like 15; calcium-binding	5	0.881834	0.000309534	795414, 777390, 803644, 814755, 815624	566	12	19113	14.0702	0.485399	0.00918482	0.535212
UP_SEQ_FEATURE	domain:EGF-like 18; calcium-binding	4	0.705467	0.000822862	795414, 777390, 803644, 814755	566	7	19113	19.2963	0.829085	0.0221137	1.41686
UP_SEQ_FEATURE	domain:TB 9	3	0.529101	0.00256566	777390, 803644, 814755	566	3	19113	33.7686	0.995966	0.059417	4.3555
UP_SEQ_FEATURE	domain:TB 5	3	0.529101	0.00256566	777390, 803644, 814755	566	3	19113	33.7686	0.995966	0.059417	4.3555
UP_SEQ_FEATURE	domain:TB 6	3	0.529101	0.00256566	777390, 803644, 814755	566	3	19113	33.7686	0.995966	0.059417	4.3555
UP_SEQ_FEATURE	domain:TB 7	3	0.529101	0.00256566	777390, 803644, 814755	566	3	19113	33.7686	0.995966	0.059417	4.3555
UP_SEQ_FEATURE	domain:TB 8	3	0.529101	0.00256566	777390, 803644, 814755	566	3	19113	33.7686	0.995966	0.059417	4.3555
UP_SEQ_FEATURE	domain:EGF-like 44; calcium-binding	3	0.529101	0.00256566	777390, 803644, 814755	566	3	19113	33.7686	0.995966	0.059417	4.3555
UP_SEQ_FEATURE	domain:EGF-like 43; calcium-binding	3	0.529101	0.00256566	777390, 803644, 814755	566	3	19113	33.7686	0.995966	0.059417	4.3555
UP_SEQ_FEATURE	domain:EGF-like 42; calcium-binding	3	0.529101	0.00256566	777390, 803644, 814755	566	3	19113	33.7686	0.995966	0.059417	4.3555
UP_SEQ_FEATURE	domain:EGF-like 41; calcium-binding	3	0.529101	0.00256566	777390, 803644, 814755	566	3	19113	33.7686	0.995966	0.059417	4.3555
UP_SEQ_FEATURE	domain:EGF-like 40; calcium-binding	3	0.529101	0.00256566	777390, 803644, 814755	566	3	19113	33.7686	0.995966	0.059417	4.3555
UP_SEQ_FEATURE	domain:EGF-like 33; calcium-binding	3	0.529101	0.00256566	777390, 803644, 814755	566	3	19113	33.7686	0.995966	0.059417	4.3555
UP_SEQ_FEATURE	domain:EGF-like 38; calcium-binding	3	0.529101	0.00256566	777390, 803644, 814755	566	3	19113	33.7686	0.995966	0.059417	4.3555
UP_SEQ_FEATURE	domain:EGF-like 39; calcium-binding	3	0.529101	0.00256566	777390, 803644, 814755	566	3	19113	33.7686	0.995966	0.059417	4.3555
UP_SEQ_FEATURE	domain:EGF-like 36; calcium-binding	3	0.529101	0.00256566	777390, 803644, 814755	566	3	19113	33.7686	0.995966	0.059417	4.3555
UP_SEQ_FEATURE	domain:EGF-like 37; calcium-binding	3	0.529101	0.00256566	777390, 803644, 814755	566	3	19113	33.7686	0.995966	0.059417	4.3555
UP_SEQ_FEATURE	domain:EGF-like 34; calcium-binding	3	0.529101	0.00256566	777390, 803644, 814755	566	3	19113	33.7686	0.995966	0.059417	4.3555
UP_SEQ_FEATURE	domain:EGF-like 35; calcium-binding	3	0.529101	0.00256566	777390, 803644, 814755	566	3	19113	33.7686	0.995966	0.059417	4.3555
UP_SEQ_FEATURE	domain:EGF-like 16; calcium-binding	4	0.705467	0.00355072	795414, 777390, 803644, 814755	566	11	19113	12.2795	0.999516	0.0788015	5.97975
UP_SEQ_FEATURE	domain:EGF-like 24; calcium-binding	3	0.529101	0.0050308	777390, 803644, 814755	566	4	19113	25.3264	0.99998	0.10662	8.37144
UP_SEQ_FEATURE	domain:EGF-like 26; calcium-binding	3	0.529101	0.0050308	777390, 803644, 814755	566	4	19113	25.3264	0.99998	0.10662	8.37144
UP_SEQ_FEATURE	domain:EGF-like 22; calcium-binding	3	0.529101	0.0050308	777390, 803644, 814755	566	4	19113	25.3264	0.99998	0.10662	8.37144
UP_SEQ_FEATURE	domain:EGF-like 27; calcium-binding	3	0.529101	0.0050308	777390, 803644, 814755	566	4	19113	25.3264	0.99998	0.10662	8.37144
UP_SEQ_FEATURE	domain:EGF-like 29; calcium-binding	3	0.529101	0.0050308	777390, 803644, 814755	566	4	19113	25.3264	0.99998	0.10662	8.37144
UP_SEQ_FEATURE	domain:EGF-like 25; calcium-binding	3	0.529101	0.0082208	777390, 803644, 814755	566	5	19113	20.2611	1	0.155248	13.3327
UP_SEQ_FEATURE	domain:EGF-like 32; calcium-binding	3	0.529101	0.0082208	777390, 803644, 814755	566	5	19113	20.2611	1	0.155248	13.3327
UP_SEQ_FEATURE	domain:EGF-like 30; calcium-binding	3	0.529101	0.0082208	777390, 803644, 814755	566	5	19113	20.2611	1	0.155248	13.3327
UP_SEQ_FEATURE	domain:EGF-like 31; calcium-binding	3	0.529101	0.0082208	777390, 803644, 814755	566	5	19113	20.2611	1	0.155248	13.3327
SP_PIR_KEYWORDS	Growth factor binding	4	0.705467	0.0106127	819785, 795414, 803907, 790063	566	16	19235	8.49602	0.995179	0.0495376	14.2423
UP_SEQ_FEATURE	domain:EGF-like 19; calcium-binding	3	0.529101	0.0120908	777390, 803644, 814755	566	6	19113	16.8843	1	0.209572	19.0119
UP_SEQ_FEATURE	domain:EGF-like 23; calcium-binding	3	0.529101	0.0120908	777390, 803644, 814755	566	6	19113	16.8843	1	0.209572	19.0119
UP_SEQ_FEATURE	domain:EGF-like 20; calcium-binding	3	0.529101	0.0120908	777390, 803644, 814755	566	6	19113	16.8843	1	0.209572	19.0119
UP_SEQ_FEATURE	domain:EGF-like 21; calcium-binding	3	0.529101	0.0120908	777390, 803644, 814755	566	6	19113	16.8843	1	0.209572	19.0119
Annotation Cluster 34	Enrichment Score: 4.325632691168562
Category	Term	Count	%	PValue	Genes	List Total	Pop Hits	Pop Total	Fold Enrichment	Bonferroni	Benjamini	FDR
GOTERM_BP_FAT	GO:0001503~ossification	16	2.82187	1.48533e-05	776184, 811556, 806412, 799079, 825565, 818683, 816368, 787165, 780522, 787491, 801761, 814924, 797566, 790063, 794775, 784005	486	115	13528	3.87275	0.0397243	0.000664285	0.0264605
GOTERM_BP_FAT	GO:0060348~bone development	16	2.82187	3.34184e-05	776184, 811556, 806412, 799079, 825565, 818683, 816368, 787165, 780522, 787491, 801761, 814924, 797566, 790063, 794775, 784005	486	123	13528	3.62086	0.0871653	0.00138087	0.0595244
GOTERM_BP_FAT	GO:0001501~skeletal system development	26	4.58554	0.000212468	814029, 825413, 795569, 806412, 819785, 780522, 800280, 801761, 797566, 814924, 790063, 784005, 776184, 811556, 814031, 799079, 816368, 818683, 825565, 787165, 787522, 820249, 787491, 814755, 794775, 812509	486	319	13528	2.26872	0.440039	0.00572501	0.377876
Annotation Cluster 35	Enrichment Score: 4.260375452186625
Category	Term	Count	%	PValue	Genes	List Total	Pop Hits	Pop Total	Fold Enrichment	Bonferroni	Benjamini	FDR
INTERPRO	IPR003659:Plexin/semaphorin/integrin	13	2.29277	1.52036e-08	802630, 824333, 784977, 781335, 781649, 820828, 793346, 803459, 804278, 779281, 782082, 820596, 802304	549	45	16659	8.76612	1.20867e-05	6.7149e-07	2.33183e-05
SMART	SM00423:PSI	13	2.29277	5.91733e-08	802630, 824333, 784977, 781335, 781649, 820828, 793346, 803459, 804278, 779281, 782082, 820596, 802304	341	45	9079	7.69156	8.87596e-06	1.1095e-06	7.06628e-05
UP_SEQ_FEATURE	domain:Sema	10	1.76367	1.8239e-07	803459, 824333, 804278, 781335, 779281, 782082, 781649, 802304, 820828, 793346	566	31	19113	10.8931	0.000391332	1.18608e-05	0.000316165
INTERPRO	IPR002165:Plexin	10	1.76367	4.4587e-07	803459, 824333, 804278, 781335, 779281, 782082, 820596, 781649, 802304, 793346	549	31	16659	9.78847	0.000354404	1.54115e-05	0.000683846
INTERPRO	IPR001627:Semaphorin/CD100 antigen	10	1.76367	4.4587e-07	803459, 824333, 804278, 781335, 779281, 782082, 781649, 802304, 820828, 793346	549	31	16659	9.78847	0.000354404	1.54115e-05	0.000683846
SMART	SM00630:Sema	10	1.76367	1.26649e-06	803459, 824333, 804278, 781335, 779281, 782082, 781649, 802304, 820828, 793346	341	31	9079	8.58859	0.000189956	1.89972e-05	0.00151239
KEGG_PATHWAY	hsa04360:Axon guidance	21	3.7037	7.9023e-06	795730, 790790, 784977, 824333, 822143, 781335, 780136, 781649, 809544, 772249, 820828, 793346, 807761, 782301, 803459, 804278, 779281, 792831, 773036, 802304, 804713	264	129	5085	3.13557	0.00104256	0.000173836	0.00922724
UP_SEQ_FEATURE	domain:IPT/TIG 1	5	0.881834	0.000211285	803459, 804278, 779281, 782082, 781649	566	11	19113	15.3493	0.364577	0.00636647	0.365623
UP_SEQ_FEATURE	domain:IPT/TIG 3	5	0.881834	0.000436686	803459, 804278, 779281, 782082, 781649	566	13	19113	12.9879	0.608329	0.0125868	0.754286
UP_SEQ_FEATURE	domain:IPT/TIG 2	5	0.881834	0.000436686	803459, 804278, 779281, 782082, 781649	566	13	19113	12.9879	0.608329	0.0125868	0.754286
INTERPRO	IPR013548:Plexin cytoplasmic region	4	0.705467	0.00256387	803459, 779281, 782082, 781649	549	9	16659	13.4863	0.870087	0.0345759	3.86084
PIR_SUPERFAMILY	PIRSF005526:semaphorin	4	0.705467	0.0211589	824333, 802304, 820828, 793346	325	14	7396	6.50198	0.998466	0.513244	24.8898
INTERPRO	IPR002909:Cell surface receptor IPT/TIG	5	0.881834	0.0246021	803459, 804278, 779281, 782082, 781649	549	34	16659	4.46239	1	0.19751	31.754
SMART	SM00429:IPT	5	0.881834	0.0370002	803459, 804278, 779281, 782082, 781649	341	34	9079	3.91539	0.996501	0.141738	36.2515
INTERPRO	IPR015943:WD40/YVTN repeat-like	14	2.46914	0.191318	824333, 781335, 784316, 781649, 820828, 793346, 822411, 795963, 803459, 804278, 779281, 782082, 802304, 800352	549	300	16659	1.41607	1	0.752214	96.1492
Annotation Cluster 36	Enrichment Score: 4.206149951919021
Category	Term	Count	%	PValue	Genes	List Total	Pop Hits	Pop Total	Fold Enrichment	Bonferroni	Benjamini	FDR
GOTERM_BP_FAT	GO:0000904~cell morphogenesis involved in differentiation	27	4.7619	6.94048e-07	823371, 814970, 808346, 774103, 807761, 799110, 797566, 789466, 822332, 796030, 822143, 798852, 781649, 772249, 798108, 810642, 795963, 782301, 800485, 800775, 812621, 800291, 792831, 773036, 794775, 804713, 819523	486	244	13528	3.08015	0.00189226	5.26113e-05	0.00123657
GOTERM_BP_FAT	GO:0000902~cell morphogenesis	33	5.82011	1.69743e-06	792681, 823371, 796307, 814970, 774103, 808346, 807761, 825101, 799110, 797566, 789466, 822332, 796030, 819875, 822143, 798852, 781649, 772249, 798108, 795963, 810642, 782301, 816368, 800485, 800775, 812621, 800178, 800291, 792831, 773036, 794775, 804713, 819523	486	356	13528	2.58025	0.00462158	0.000112976	0.00302424
GOTERM_BP_FAT	GO:0032989~cellular component morphogenesis	34	5.99647	6.36621e-06	792681, 823371, 796307, 814970, 774103, 808346, 807761, 825101, 799110, 797566, 789466, 822332, 796030, 819875, 784977, 822143, 798852, 781649, 772249, 798108, 795963, 810642, 782301, 816368, 800485, 800775, 812621, 800178, 800291, 792831, 773036, 794775, 804713, 819523	486	397	13528	2.38389	0.0172234	0.000354497	0.011342
GOTERM_BP_FAT	GO:0030182~neuron differentiation	35	6.17284	1.93843e-05	788649, 791081, 812867, 796307, 788838, 814970, 774103, 808346, 777657, 815624, 807761, 799110, 780522, 822332, 796030, 784347, 822143, 798852, 780136, 806903, 809544, 781649, 772249, 810642, 795963, 782301, 816368, 800485, 800775, 812621, 778297, 792831, 773036, 804713, 819523	486	438	13528	2.22429	0.0515255	0.000839336	0.0345312
GOTERM_BP_FAT	GO:0048666~neuron development	29	5.11464	3.59004e-05	791081, 812867, 796307, 814970, 808346, 774103, 777657, 807761, 799110, 822332, 796030, 784347, 822143, 798852, 806903, 781649, 772249, 810642, 795963, 782301, 816368, 800485, 800775, 812621, 778297, 792831, 773036, 804713, 819523	486	339	13528	2.3812	0.0933275	0.00143976	0.0639439
GOTERM_BP_FAT	GO:0048812~neuron projection morphogenesis	21	3.7037	8.28124e-05	822143, 796307, 814970, 808346, 798852, 781649, 772249, 807761, 795963, 810642, 782301, 816368, 799110, 800485, 812621, 792831, 773036, 804713, 822332, 796030, 819523	486	213	13528	2.74433	0.202286	0.00285673	0.147443
GOTERM_BP_FAT	GO:0007411~axon guidance	14	2.46914	0.000115076	822143, 808346, 781649, 772249, 807761, 810642, 782301, 799110, 812621, 792831, 773036, 804713, 822332, 796030	486	107	13528	3.64201	0.269524	0.00364519	0.20483
GOTERM_BP_FAT	GO:0032990~cell part morphogenesis	23	4.05644	0.000138045	819875, 822143, 796307, 814970, 808346, 798852, 781649, 772249, 798108, 807761, 795963, 810642, 782301, 816368, 799110, 800485, 812621, 792831, 773036, 804713, 819523, 822332, 796030	486	256	13528	2.50084	0.313913	0.00413156	0.245668
GOTERM_BP_FAT	GO:0031175~neuron projection development	23	4.05644	0.000138045	812867, 822143, 796307, 814970, 808346, 798852, 781649, 772249, 807761, 795963, 810642, 782301, 816368, 799110, 800485, 800775, 812621, 792831, 773036, 804713, 822332, 796030, 819523	486	256	13528	2.50084	0.313913	0.00413156	0.245668
GOTERM_BP_FAT	GO:0048858~cell projection morphogenesis	22	3.88007	0.000201881	822143, 796307, 814970, 808346, 798852, 781649, 772249, 798108, 807761, 795963, 810642, 782301, 816368, 799110, 800485, 812621, 792831, 773036, 804713, 822332, 796030, 819523	486	245	13528	2.4995	0.423621	0.0056642	0.359079
GOTERM_BP_FAT	GO:0048667~cell morphogenesis involved in neuron differentiation	19	3.35097	0.000533761	822143, 814970, 808346, 798852, 781649, 772249, 807761, 795963, 810642, 782301, 799110, 800485, 812621, 792831, 773036, 804713, 822332, 796030, 819523	486	209	13528	2.53049	0.767071	0.012482	0.946738
GOTERM_BP_FAT	GO:0007409~axonogenesis	18	3.1746	0.000585503	822143, 814970, 808346, 781649, 772249, 807761, 795963, 810642, 782301, 799110, 800485, 812621, 792831, 773036, 804713, 822332, 796030, 819523	486	193	13528	2.59605	0.797761	0.0132309	1.03806
GOTERM_BP_FAT	GO:0030030~cell projection organization	25	4.40917	0.00349417	812867, 796307, 814970, 808346, 780476, 807761, 799110, 822332, 796030, 822143, 798852, 781649, 772249, 798108, 810642, 795963, 782301, 816368, 800485, 800775, 812621, 792831, 773036, 804713, 819523	486	368	13528	1.89099	0.999929	0.0514067	6.04593
Annotation Cluster 37	Enrichment Score: 4.061447660241828
Category	Term	Count	%	PValue	Genes	List Total	Pop Hits	Pop Total	Fold Enrichment	Bonferroni	Benjamini	FDR
SP_PIR_KEYWORDS	gpi-anchor	18	3.1746	1.69135e-07	788649, 774904, 795730, 790790, 775575, 787377, 816149, 809544, 793346, 815662, 814198, 807761, 781905, 788511, 803836, 790084, 774707, 785469	566	126	19235	4.85487	8.45641e-05	2.1684e-06	0.000243562
UP_SEQ_FEATURE	propeptide:Removed in mature form	21	3.7037	1.64386e-05	788649, 774904, 795730, 790790, 775575, 809467, 787377, 816149, 809544, 793346, 815662, 814198, 807761, 781905, 818683, 788511, 803836, 790084, 774707, 809793, 785469	566	229	19113	3.09668	0.0346625	0.000653073	0.0284918
SP_PIR_KEYWORDS	lipoprotein	35	6.17284	0.000716713	788649, 795730, 774904, 790790, 775575, 774828, 811505, 816149, 783908, 793346, 819728, 815662, 807761, 781905, 777014, 788511, 824280, 790084, 803569, 787377, 793884, 815507, 809544, 800117, 787305, 822813, 814198, 798372, 775244, 813661, 810854, 803836, 826073, 774707, 785469	566	642	19235	1.85272	0.301266	0.00436222	1.02715
UP_SEQ_FEATURE	lipid moiety-binding region:GPI-anchor amidated serine	8	1.41093	0.0010094	788649, 781905, 790790, 775575, 790084, 809544, 785469, 814198	566	54	19113	5.00275	0.885511	0.0267273	1.73542
GOTERM_CC_FAT	GO:0031225~anchored to membrane	20	3.52734	0.00245049	788649, 774904, 795730, 790790, 775575, 787377, 816149, 815507, 809544, 793346, 815662, 814198, 807761, 781905, 782841, 788511, 803836, 790084, 774707, 785469	540	220	12782	2.15185	0.599545	0.0201314	3.3306
Annotation Cluster 38	Enrichment Score: 4.023494978605989
Category	Term	Count	%	PValue	Genes	List Total	Pop Hits	Pop Total	Fold Enrichment	Bonferroni	Benjamini	FDR
SP_PIR_KEYWORDS	hydroxylation	18	3.1746	1.69239e-11	772685, 788824, 795569, 826072, 795414, 779750, 781978, 798852, 811407, 792659, 798085, 814924, 774343, 824591, 821332, 797879, 774727, 812509	566	71	19235	8.61569	8.46195e-09	3.13406e-10	2.43711e-08
SP_PIR_KEYWORDS	trimer	9	1.5873	5.1641e-07	795569, 779750, 814924, 781978, 821332, 817654, 797879, 774727, 812509	566	26	19235	11.7637	0.000258172	6.29766e-06	0.000743649
INTERPRO	IPR002035:von Willebrand factor, type A	14	2.46914	1.65498e-06	802630, 826111, 784977, 796307, 779750, 814437, 781978, 805620, 789466, 811174, 821332, 797879, 774727, 812509	549	79	16659	5.37746	0.00131484	4.87288e-05	0.00253827
UP_SEQ_FEATURE	domain:VWFA 1	7	1.23457	4.04175e-06	779750, 781978, 811174, 821332, 797879, 774727, 812509	566	16	19113	14.7737	0.0086361	0.000192728	0.00700599
UP_SEQ_FEATURE	domain:VWFA 2	7	1.23457	6.09048e-06	779750, 781978, 811174, 821332, 797879, 774727, 812509	566	17	19113	13.9047	0.0129852	0.000284095	0.0105571
SMART	SM00327:VWA	14	2.46914	6.39199e-06	802630, 826111, 784977, 796307, 779750, 814437, 781978, 805620, 789466, 811174, 821332, 797879, 774727, 812509	341	79	9079	4.71829	0.000958342	7.9897e-05	0.00763283
SP_PIR_KEYWORDS	hydroxyproline	9	1.5873	9.59751e-06	788824, 795569, 779750, 814924, 781978, 821332, 797879, 774727, 812509	566	37	19235	8.2664	0.00478728	9.59709e-05	0.0138199
SP_PIR_KEYWORDS	collagen	13	2.29277	2.1812e-05	818276, 819875, 795569, 779750, 781978, 814924, 794458, 821332, 799682, 797879, 774727, 812509, 811696	566	95	19235	4.65046	0.0108469	0.000205754	0.0314056
SP_PIR_KEYWORDS	triple helix	8	1.41093	2.58794e-05	795569, 779750, 814924, 781978, 821332, 797879, 774727, 812509	566	31	19235	8.77009	0.0128565	0.000231043	0.037261
SP_PIR_KEYWORDS	hydroxylysine	8	1.41093	2.58794e-05	795569, 779750, 814924, 781978, 821332, 797879, 774727, 812509	566	31	19235	8.77009	0.0128565	0.000231043	0.037261
GOTERM_CC_FAT	GO:0005581~collagen	9	1.5873	8.14711e-05	795569, 779124, 779750, 814924, 821332, 787120, 797879, 774727, 812509	540	35	12782	6.08667	0.0299328	0.000949236	0.112422
GOTERM_CC_FAT	GO:0030934~anchoring collagen	5	0.881834	0.000332597	779750, 821332, 797879, 774727, 812509	540	9	12782	13.1502	0.11669	0.00344072	0.458212
UP_SEQ_FEATURE	domain:VWFA 3	4	0.705467	0.000822862	779750, 781978, 797879, 812509	566	7	19113	19.2963	0.829085	0.0221137	1.41686
UP_SEQ_FEATURE	glycosylation site:O-linked (Gal...)	4	0.705467	0.00188928	795569, 821332, 797879, 774727	566	9	19113	15.0082	0.98272	0.0460926	3.22495
UP_SEQ_FEATURE	region of interest:Triple-helical region	5	0.881834	0.00427796	795569, 779750, 781978, 797879, 774727	566	23	19113	7.34099	0.999899	0.0932373	7.16218
PIR_SUPERFAMILY	PIRSF002259:collagen VI	3	0.529101	0.00557363	779750, 781978, 797879	325	3	7396	22.7569	0.816132	0.287309	7.2073
OMIM_DISEASE	Bethlem myopathy	3	0.529101	0.00888294	779750, 781978, 797879	205	3	3671	17.9073	0.984773	0.984773	11.9559
OMIM_DISEASE	Ullrich congenital muscular dystrophy	3	0.529101	0.00888294	779750, 781978, 797879	205	3	3671	17.9073	0.984773	0.984773	11.9559
UP_SEQ_FEATURE	domain:VWFA	7	1.23457	0.00985005	802630, 826111, 784977, 796307, 814437, 789466, 805620	566	62	19113	3.81258	1	0.181601	15.7679
INTERPRO	IPR008160:Collagen triple helix repeat	8	1.41093	0.0205679	795569, 779750, 814924, 781978, 821332, 797879, 774727, 812509	549	84	16659	2.88993	1	0.176652	27.294
GOTERM_CC_FAT	GO:0042383~sarcolemma	7	1.23457	0.0626667	825557, 784977, 779750, 781978, 773945, 797879, 813555	540	67	12782	2.47302	1	0.295202	59.0772
Annotation Cluster 39	Enrichment Score: 4.015128935971835
Category	Term	Count	%	PValue	Genes	List Total	Pop Hits	Pop Total	Fold Enrichment	Bonferroni	Benjamini	FDR
GOTERM_BP_FAT	GO:0045807~positive regulation of endocytosis	9	1.5873	5.68694e-06	794018, 788614, 801421, 826111, 788838, 801761, 780451, 777657, 784099	486	29	13528	8.63857	0.0153999	0.000323275	0.0101319
GOTERM_BP_FAT	GO:0050764~regulation of phagocytosis	7	1.23457	1.21347e-05	794018, 788614, 826111, 801761, 800117, 794775, 784099	486	16	13528	12.178	0.0325735	0.000570799	0.021618
GOTERM_BP_FAT	GO:0030100~regulation of endocytosis	11	1.94004	5.57453e-05	794018, 788614, 801421, 826111, 788838, 801761, 780451, 777657, 800117, 794775, 784099	486	61	13528	5.0195	0.141126	0.00211073	0.099274
GOTERM_BP_FAT	GO:0051130~positive regulation of cellular component organization	19	3.35097	8.93889e-05	788614, 801421, 826111, 810988, 820737, 781335, 788838, 774103, 780451, 777657, 772249, 794018, 801761, 779281, 773036, 794775, 815222, 826555, 784099	486	181	13528	2.92195	0.216476	0.00297062	0.159143
GOTERM_BP_FAT	GO:0051050~positive regulation of transport	21	3.7037	0.000155352	788614, 794781, 801421, 826111, 814970, 826344, 788838, 814791, 774103, 786593, 787840, 780451, 777657, 794018, 780522, 801761, 794775, 815222, 826555, 785457, 784099	486	223	13528	2.62127	0.345568	0.00454863	0.276426
GOTERM_BP_FAT	GO:0050766~positive regulation of phagocytosis	5	0.881834	0.000642057	794018, 788614, 826111, 801761, 784099	486	12	13528	11.5981	0.826701	0.014264	1.13779
GOTERM_BP_FAT	GO:0060627~regulation of vesicle-mediated transport	11	1.94004	0.00228459	794018, 788614, 801421, 826111, 788838, 801761, 780451, 777657, 800117, 794775, 784099	486	96	13528	3.18947	0.998054	0.0377967	3.99317
Annotation Cluster 40	Enrichment Score: 3.9287561264631083
Category	Term	Count	%	PValue	Genes	List Total	Pop Hits	Pop Total	Fold Enrichment	Bonferroni	Benjamini	FDR
GOTERM_BP_FAT	GO:0031589~cell-substrate adhesion	21	3.7037	2.13508e-10	802630, 820632, 816784, 812867, 826111, 823371, 784977, 795569, 796307, 780476, 820867, 798108, 791271, 789102, 800775, 787106, 800291, 789466, 787547, 775733, 826555	486	98	13528	5.96473	5.82662e-07	6.47402e-08	3.80403e-07
GOTERM_BP_FAT	GO:0007160~cell-matrix adhesion	18	3.1746	1.40945e-08	802630, 820632, 816784, 812867, 826111, 784977, 795569, 796307, 780476, 820867, 798108, 791271, 789102, 787106, 800291, 787547, 775733, 826555	486	89	13528	5.62963	3.84632e-05	2.02441e-06	2.5112e-05
GOTERM_BP_FAT	GO:0007229~integrin-mediated signaling pathway	16	2.82187	1.96772e-08	802630, 826111, 795569, 784977, 796133, 796307, 780476, 820867, 798108, 818914, 810036, 776067, 787106, 799503, 787547, 826555	486	70	13528	6.36238	5.36977e-05	2.5571e-06	3.50586e-05
SP_PIR_KEYWORDS	heterodimer	17	2.99824	5.26029e-08	802630, 794408, 826111, 784977, 814791, 780310, 780476, 820867, 778820, 781308, 787106, 800291, 799503, 802761, 826073, 783621, 813146	566	103	19235	5.60903	2.63011e-05	7.30595e-07	7.57503e-05
SP_PIR_KEYWORDS	integrin	10	1.76367	2.31179e-06	802630, 810036, 826111, 784977, 796133, 796307, 787106, 799503, 780476, 820867	566	41	19235	8.2888	0.00115523	2.62701e-05	0.00332903
UP_SEQ_FEATURE	short sequence motif:GFFKR motif	6	1.0582	5.20743e-05	826111, 796307, 787106, 799503, 780476, 820867	566	15	19113	13.5074	0.105736	0.00189235	0.0902306
UP_SEQ_FEATURE	region of interest:Interaction with HPS5	4	0.705467	0.000100529	826111, 787106, 799503, 780476	566	4	19113	33.7686	0.19406	0.00336536	0.17412
GOTERM_CC_FAT	GO:0008305~integrin complex	8	1.41093	0.000158295	802630, 826111, 784977, 796307, 787106, 799503, 780476, 820867	540	29	12782	6.52976	0.057339	0.00173522	0.218323
UP_SEQ_FEATURE	repeat:FG-GAP 1	6	1.0582	0.000182796	826111, 796307, 787106, 799503, 780476, 820867	566	19	19113	10.6638	0.324509	0.00558883	0.316397
UP_SEQ_FEATURE	repeat:FG-GAP 2	6	1.0582	0.000182796	826111, 796307, 787106, 799503, 780476, 820867	566	19	19113	10.6638	0.324509	0.00558883	0.316397
UP_SEQ_FEATURE	repeat:FG-GAP 3	6	1.0582	0.000182796	826111, 796307, 787106, 799503, 780476, 820867	566	19	19113	10.6638	0.324509	0.00558883	0.316397
UP_SEQ_FEATURE	repeat:FG-GAP 4	6	1.0582	0.000182796	826111, 796307, 787106, 799503, 780476, 820867	566	19	19113	10.6638	0.324509	0.00558883	0.316397
UP_SEQ_FEATURE	repeat:FG-GAP 6	6	1.0582	0.000182796	826111, 796307, 787106, 799503, 780476, 820867	566	19	19113	10.6638	0.324509	0.00558883	0.316397
UP_SEQ_FEATURE	repeat:FG-GAP 5	6	1.0582	0.000182796	826111, 796307, 787106, 799503, 780476, 820867	566	19	19113	10.6638	0.324509	0.00558883	0.316397
UP_SEQ_FEATURE	repeat:FG-GAP 7	6	1.0582	0.000182796	826111, 796307, 787106, 799503, 780476, 820867	566	19	19113	10.6638	0.324509	0.00558883	0.316397
INTERPRO	IPR018184:Integrin alpha chain, C-terminal cytoplasmic region, conserved site	6	1.0582	0.000227013	826111, 796307, 787106, 799503, 780476, 820867	549	18	16659	10.1148	0.165144	0.00439266	0.347613
INTERPRO	IPR013649:Integrin alpha-2	6	1.0582	0.000227013	826111, 796307, 787106, 799503, 780476, 820867	549	18	16659	10.1148	0.165144	0.00439266	0.347613
INTERPRO	IPR000413:Integrin alpha chain	6	1.0582	0.000227013	826111, 796307, 787106, 799503, 780476, 820867	549	18	16659	10.1148	0.165144	0.00439266	0.347613
INTERPRO	IPR013519:Integrin alpha beta-propellor	6	1.0582	0.000299803	826111, 796307, 787106, 799503, 780476, 820867	549	19	16659	9.5824	0.212096	0.00552835	0.458832
KEGG_PATHWAY	hsa05412:Arrhythmogenic right ventricular cardiomyopathy (ARVC)	13	2.29277	0.000454467	802630, 826111, 784977, 819220, 796307, 783908, 803328, 780476, 820867, 798372, 787961, 787106, 799503	264	76	5085	3.29471	0.0582385	0.00664485	0.529401
SMART	SM00191:Int_alpha	6	1.0582	0.000538782	826111, 796307, 787106, 799503, 780476, 820867	341	19	9079	8.40778	0.0776578	0.00403379	0.641502
INTERPRO	IPR013517:FG-GAP	6	1.0582	0.000778102	826111, 796307, 787106, 799503, 780476, 820867	549	23	16659	7.91589	0.461427	0.0130803	1.18677
PIR_SUPERFAMILY	PIRSF005666:integrin alpha, VLA protein type	4	0.705467	0.00574478	787106, 799503, 780476, 820867	325	9	7396	10.1142	0.825475	0.252446	7.42081
GOTERM_CC_FAT	GO:0043235~receptor complex	12	2.1164	0.00978485	802630, 825899, 826111, 784977, 796307, 814970, 787106, 799503, 823841, 780476, 815222, 820867	540	116	12782	2.44866	0.974465	0.0612787	12.6945
KEGG_PATHWAY	hsa05410:Hypertrophic cardiomyopathy (HCM)	11	1.94004	0.0116725	802630, 826111, 784977, 796307, 787106, 783908, 774103, 799503, 780476, 794775, 820867	264	85	5085	2.49265	0.787716	0.12116	12.812
KEGG_PATHWAY	hsa05414:Dilated cardiomyopathy	11	1.94004	0.0196217	802630, 826111, 784977, 796307, 787106, 783908, 774103, 799503, 780476, 794775, 820867	264	92	5085	2.30299	0.926891	0.182264	20.658
INTERPRO	IPR013513:Integrin alpha chain, C-terminal, cytoplasmic region	3	0.529101	0.0663016	826111, 799503, 820867	549	13	16659	7.00252	1	0.4111	65.0822
KEGG_PATHWAY	hsa04810:Regulation of actin cytoskeleton	13	2.29277	0.425706	802630, 794781, 826111, 795906, 784977, 796307, 780476, 820867, 816368, 787522, 787106, 800291, 799503	264	215	5085	1.16464	1	0.883889	99.8461
Annotation Cluster 41	Enrichment Score: 3.872856610162066
Category	Term	Count	%	PValue	Genes	List Total	Pop Hits	Pop Total	Fold Enrichment	Bonferroni	Benjamini	FDR
GOTERM_MF_FAT	GO:0042802~identical protein binding	46	8.11287	7.54384e-06	813383, 801948, 814144, 788838, 814970, 774103, 808346, 807222, 787840, 775750, 784420, 806412, 818914, 786831, 780522, 794313, 797566, 790084, 821973, 785457, 826111, 784977, 810988, 785761, 822143, 826344, 814791, 793884, 786593, 823841, 819408, 795963, 772717, 810642, 782301, 816368, 787522, 777548, 787491, 813285, 794458, 774343, 773036, 817654, 794775, 792407	459	640	12983	2.03301	0.00516173	0.000206982	0.0113452
GOTERM_MF_FAT	GO:0046983~protein dimerization activity	36	6.34921	0.000410098	813383, 801948, 814144, 796307, 814970, 774103, 808346, 818243, 787840, 806412, 818914, 780522, 794313, 797566, 824280, 785457, 826111, 784977, 826072, 810988, 785761, 803203, 826344, 814791, 793884, 786593, 823841, 772717, 795963, 816368, 787491, 794458, 815863, 774343, 773036, 794775	459	542	12983	1.87874	0.245262	0.00800734	0.615008
GOTERM_MF_FAT	GO:0042803~protein homodimerization activity	25	4.40917	0.000777947	801948, 813383, 814144, 814970, 808346, 774103, 787840, 806412, 818914, 780522, 797566, 785457, 810988, 785761, 826344, 786593, 793884, 814791, 823841, 772717, 795963, 787491, 794458, 774343, 794775	459	334	12983	2.11717	0.413674	0.0135959	1.16365
Annotation Cluster 42	Enrichment Score: 3.8420855799815845
Category	Term	Count	%	PValue	Genes	List Total	Pop Hits	Pop Total	Fold Enrichment	Bonferroni	Benjamini	FDR
GOTERM_BP_FAT	GO:0009991~response to extracellular stimulus	23	4.05644	1.38603e-05	812867, 826111, 784493, 788838, 776858, 806903, 796198, 780476, 804142, 780311, 803627, 803958, 788570, 782841, 816820, 780522, 820249, 797566, 823204, 794775, 815222, 787908, 803569	486	220	13528	2.91006	0.0371186	0.000630218	0.0246918
GOTERM_BP_FAT	GO:0031667~response to nutrient levels	20	3.52734	8.68137e-05	812867, 826111, 784493, 788838, 776858, 806903, 804142, 780311, 803627, 803958, 788570, 782841, 816820, 780522, 820249, 797566, 794775, 815222, 787908, 803569	486	197	13528	2.82593	0.21095	0.00295718	0.154562
GOTERM_BP_FAT	GO:0007584~response to nutrient	16	2.82187	0.000149297	812867, 826111, 784493, 776858, 804142, 780311, 803958, 782841, 816820, 780522, 820249, 797566, 794775, 815222, 787908, 803569	486	140	13528	3.18119	0.334664	0.00441915	0.265667
GOTERM_BP_FAT	GO:0033273~response to vitamin	9	1.5873	0.00238367	812867, 816820, 826111, 780522, 784493, 797566, 794775, 815222, 803569	486	66	13528	3.79574	0.998516	0.039168	4.16288
Annotation Cluster 43	Enrichment Score: 3.7088442280516483
Category	Term	Count	%	PValue	Genes	List Total	Pop Hits	Pop Total	Fold Enrichment	Bonferroni	Benjamini	FDR
SP_PIR_KEYWORDS	blood coagulation	13	2.29277	3.28588e-09	820780, 794781, 788824, 779673, 815387, 811407, 780310, 787305, 803958, 819650, 773626, 824591, 824505	566	44	19235	10.0408	1.64294e-06	5.47647e-08	4.73181e-06
SP_PIR_KEYWORDS	anticoagulant	5	0.881834	1.05422e-05	779673, 811407, 824505, 824591, 787305	566	6	19235	28.3201	0.00525724	0.00010335	0.0151801
SP_PIR_KEYWORDS	thrombophilia	5	0.881834	2.40254e-05	803958, 819650, 811407, 824505, 824591	566	7	19235	24.2744	0.011941	0.000222435	0.034592
BIOCARTA	h_intrinsicPathway:Intrinsic Prothrombin Activation Pathway	6	1.0582	0.0033873	794781, 803958, 819650, 788824, 811407, 773626	94	17	1437	5.39549	0.356669	0.356669	3.87432
BIOCARTA	h_extrinsicPathway:Extrinsic Prothrombin Activation Pathway	5	0.881834	0.0038187	794781, 803958, 819650, 811407, 787305	94	11	1437	6.94874	0.391879	0.220179	4.35777
UP_SEQ_FEATURE	site:Cleavage; by thrombin	3	0.529101	0.0217014	794781, 819650, 811407	566	8	19113	12.6632	1	0.31594	31.6363
BIOCARTA	h_amiPathway:Acute Myocardial Infarction	4	0.705467	0.0467284	794781, 803958, 811407, 787305	94	13	1437	4.70376	0.998013	0.588828	42.7247
Annotation Cluster 44	Enrichment Score: 3.6862226071447393
Category	Term	Count	%	PValue	Genes	List Total	Pop Hits	Pop Total	Fold Enrichment	Bonferroni	Benjamini	FDR
INTERPRO	IPR008972:Cupredoxin	7	1.23457	2.95596e-06	795730, 819650, 790790, 782841, 809544, 804713, 807761	549	14	16659	15.1721	0.00234724	8.39248e-05	0.00453358
INTERPRO	IPR019765:Ephrin, conserved site	5	0.881834	7.29616e-05	795730, 790790, 809544, 804713, 807761	549	8	16659	18.9652	0.0563563	0.00156652	0.111846
INTERPRO	IPR001799:Ephrin	5	0.881834	7.29616e-05	795730, 790790, 809544, 804713, 807761	549	8	16659	18.9652	0.0563563	0.00156652	0.111846
PIR_SUPERFAMILY	PIRSF005772:Ephrin-A	4	0.705467	0.000779945	795730, 790790, 809544, 807761	325	5	7396	18.2055	0.210547	0.0757801	1.0388
GOTERM_MF_FAT	GO:0046875~ephrin receptor binding	3	0.529101	0.030195	809544, 804713, 807761	459	8	12983	10.607	1	0.280098	36.9427
Annotation Cluster 45	Enrichment Score: 3.6126252320862413
Category	Term	Count	%	PValue	Genes	List Total	Pop Hits	Pop Total	Fold Enrichment	Bonferroni	Benjamini	FDR
GOTERM_MF_FAT	GO:0008236~serine-type peptidase activity	24	4.2328	7.19174e-08	794781, 825413, 774828, 772685, 809467, 814144, 820726, 794448, 788838, 796346, 811407, 816133, 812052, 806459, 792659, 780310, 816629, 799110, 783039, 805036, 774343, 807378, 797078, 826221	459	178	12983	3.81376	4.93341e-05	2.59659e-06	0.000108163
GOTERM_MF_FAT	GO:0017171~serine hydrolase activity	24	4.2328	8.86198e-08	794781, 825413, 774828, 772685, 809467, 814144, 820726, 794448, 788838, 796346, 811407, 816133, 812052, 806459, 792659, 780310, 816629, 799110, 783039, 805036, 774343, 807378, 797078, 826221	459	180	12983	3.77139	6.07913e-05	3.03965e-06	0.000133283
GOTERM_MF_FAT	GO:0004252~serine-type endopeptidase activity	20	3.52734	2.0166e-06	794781, 825413, 772685, 809467, 814144, 820726, 794448, 788838, 796346, 811407, 816133, 806459, 812052, 792659, 780310, 816629, 783039, 805036, 774343, 797078	459	154	12983	3.67343	0.00138243	5.76395e-05	0.00303289
UP_SEQ_FEATURE	active site:Charge relay system	19	3.35097	2.20529e-05	825413, 794781, 822225, 772685, 809467, 814144, 789062, 794448, 788838, 811407, 816133, 817756, 812052, 792659, 780310, 825101, 816820, 805036, 774343	566	196	19113	3.27348	0.0462236	0.000860104	0.038221
SP_PIR_KEYWORDS	Serine protease	15	2.6455	4.81445e-05	825413, 794781, 772685, 809467, 814144, 794448, 788838, 811407, 816133, 812052, 792659, 780310, 799110, 774343, 805036	566	136	19235	3.74825	0.0237854	0.000394558	0.0693077
SP_PIR_KEYWORDS	serine proteinase	7	1.23457	0.00488871	794018, 794781, 772685, 811407, 774343, 792659, 780310	566	54	19235	4.40535	0.913737	0.024945	6.81395
UP_SEQ_FEATURE	domain:Peptidase S1	9	1.5873	0.0133435	794781, 772685, 811407, 805036, 774343, 806459, 792659, 780310, 816629	566	106	19113	2.86714	1	0.225172	20.7737
INTERPRO	IPR001254:Peptidase S1 and S6, chymotrypsin/Hap	10	1.76367	0.0143626	794781, 772685, 811407, 805036, 774343, 816133, 806459, 792659, 780310, 816629	549	116	16659	2.61588	0.99999	0.143944	19.899
INTERPRO	IPR001314:Peptidase S1A, chymotrypsin	9	1.5873	0.0213488	794781, 772685, 811407, 805036, 774343, 806459, 792659, 780310, 816629	549	104	16659	2.62595	1	0.180851	28.1781
INTERPRO	IPR018114:Peptidase S1/S6, chymotrypsin/Hap, active site	9	1.5873	0.0224703	794781, 772685, 811407, 805036, 774343, 816133, 792659, 780310, 800352	549	105	16659	2.60094	1	0.185609	29.4301
SMART	SM00020:Tryp_SPc	10	1.76367	0.0297474	794781, 772685, 811407, 805036, 774343, 816133, 806459, 792659, 780310, 816629	341	116	9079	2.29523	0.989217	0.121398	30.2759
Annotation Cluster 46	Enrichment Score: 3.5771617621815537
Category	Term	Count	%	PValue	Genes	List Total	Pop Hits	Pop Total	Fold Enrichment	Bonferroni	Benjamini	FDR
GOTERM_BP_FAT	GO:0007033~vacuole organization	9	1.5873	7.20142e-05	791081, 809467, 788570, 818586, 814031, 776708, 789225, 777657, 799920	486	40	13528	6.26296	0.178427	0.00258263	0.128229
GOTERM_BP_FAT	GO:0007040~lysosome organization	7	1.23457	0.000203826	791081, 809467, 818586, 814031, 776708, 789225, 777657	486	25	13528	7.79391	0.426672	0.00566043	0.362532
SP_PIR_KEYWORDS	neuronal ceroid lipofuscinosis	4	0.705467	0.00126426	791081, 809467, 788570, 777657	566	8	19235	16.992	0.468754	0.00732802	1.80525
Annotation Cluster 47	Enrichment Score: 3.552109926649107
Category	Term	Count	%	PValue	Genes	List Total	Pop Hits	Pop Total	Fold Enrichment	Bonferroni	Benjamini	FDR
SP_PIR_KEYWORDS	laminin egf-like domain	10	1.76367	1.25952e-07	825565, 784347, 806202, 823371, 826072, 800775, 798852, 820596, 798108, 819523	566	30	19235	11.328	6.29739e-05	1.65726e-06	0.000181376
INTERPRO	IPR002049:EGF-like, laminin	11	1.94004	6.11099e-07	825565, 784347, 806202, 823371, 826512, 826072, 800775, 798852, 820596, 798108, 819523	549	41	16659	8.14114	0.000485706	2.02425e-05	0.000937262
SMART	SM00180:EGF_Lam	11	1.94004	1.89091e-06	825565, 784347, 806202, 823371, 826512, 826072, 800775, 798852, 820596, 798108, 819523	341	41	9079	7.14319	0.000283597	2.57849e-05	0.00225804
GOTERM_CC_FAT	GO:0005604~basement membrane	15	2.6455	4.03489e-06	805802, 784347, 823371, 774011, 807222, 812811, 798108, 825565, 806202, 800775, 800291, 780030, 814755, 774727, 819523	540	78	12782	4.55199	0.00150388	5.78836e-05	0.00557048
INTERPRO	IPR013320:Concanavalin A-like lectin/glucanase, subgroup	13	2.29277	7.44927e-06	788614, 784347, 826072, 814437, 798852, 825031, 820980, 772249, 798108, 825565, 806202, 783448, 817654	549	77	16659	5.12306	0.00590469	0.000204193	0.0114246
UP_SEQ_FEATURE	domain:Laminin EGF-like 8	6	1.0582	8.83976e-06	825565, 806202, 823371, 800775, 798108, 819523	566	11	19113	18.4192	0.0187914	0.00040354	0.0153223
UP_SEQ_FEATURE	domain:Laminin EGF-like 10	6	1.0582	8.83976e-06	825565, 806202, 823371, 800775, 798108, 819523	566	11	19113	18.4192	0.0187914	0.00040354	0.0153223
UP_SEQ_FEATURE	domain:Laminin EGF-like 2	8	1.41093	1.00859e-05	825565, 784347, 806202, 823371, 800775, 820596, 798108, 819523	566	27	19113	10.0055	0.0214118	0.000432793	0.017482
UP_SEQ_FEATURE	domain:Laminin EGF-like 7	6	1.0582	1.47853e-05	825565, 806202, 823371, 800775, 798108, 819523	566	12	19113	16.8843	0.0312314	0.00059849	0.0256267
UP_SEQ_FEATURE	domain:Laminin EGF-like 6	6	1.0582	2.34421e-05	825565, 806202, 823371, 800775, 798108, 819523	566	13	19113	15.5855	0.0490629	0.000897943	0.0406283
UP_SEQ_FEATURE	domain:Laminin EGF-like 4	6	1.0582	2.34421e-05	806202, 823371, 800775, 820596, 798108, 819523	566	13	19113	15.5855	0.0490629	0.000897943	0.0406283
UP_SEQ_FEATURE	domain:Laminin EGF-like 3	7	1.23457	3.23672e-05	825565, 806202, 823371, 800775, 820596, 798108, 819523	566	22	19113	10.7445	0.0671037	0.00119689	0.0560926
GOTERM_CC_FAT	GO:0005605~basal lamina	7	1.23457	4.54551e-05	825565, 784347, 806202, 823371, 800775, 798108, 819523	540	17	12782	9.74662	0.0168122	0.000584489	0.0627377
SP_PIR_KEYWORDS	cell binding	6	1.0582	5.05232e-05	823371, 800775, 779750, 781978, 797879, 819523	566	15	19235	13.5936	0.0249458	0.000407373	0.0727309
GOTERM_BP_FAT	GO:0034446~substrate adhesion-dependent cell spreading	5	0.881834	5.24014e-05	823371, 800775, 800291, 789466, 798108	486	7	13528	19.8824	0.133252	0.00204088	0.0933217
UP_SEQ_FEATURE	domain:Laminin EGF-like 11	5	0.881834	8.45777e-05	825565, 806202, 823371, 800775, 819523	566	9	19113	18.7603	0.165991	0.00292332	0.146511
UP_SEQ_FEATURE	domain:Laminin EGF-like 1	7	1.23457	9.031e-05	784347, 806202, 823371, 800775, 820596, 798108, 819523	566	26	19113	9.09153	0.176189	0.00307169	0.156434
INTERPRO	IPR001791:Laminin G	9	1.5873	9.59257e-05	825565, 784347, 806202, 826072, 798852, 783448, 820980, 772249, 798108	549	45	16659	6.06885	0.073429	0.00195359	0.147024
SP_PIR_KEYWORDS	basement membrane	8	1.41093	0.000123501	825565, 806202, 823371, 800775, 774011, 774727, 798108, 819523	566	39	19235	6.9711	0.0598863	0.000921283	0.1777
UP_SEQ_FEATURE	domain:Laminin EGF-like 9	5	0.881834	0.000137668	806202, 823371, 800775, 798108, 819523	566	10	19113	16.8843	0.255808	0.00446661	0.238375
UP_SEQ_FEATURE	domain:Laminin G-like 1	7	1.23457	0.000172807	825565, 784347, 806202, 826072, 798852, 783448, 798108	566	29	19113	8.15103	0.30987	0.00543921	0.299132
UP_SEQ_FEATURE	domain:Laminin G-like 2	7	1.23457	0.000172807	825565, 784347, 806202, 826072, 798852, 783448, 798108	566	29	19113	8.15103	0.30987	0.00543921	0.299132
SMART	SM00282:LamG	9	1.5873	0.000228213	825565, 784347, 806202, 826072, 798852, 783448, 820980, 772249, 798108	341	45	9079	5.32493	0.0336565	0.00201185	0.272184
GOTERM_CC_FAT	GO:0043256~laminin complex	5	0.881834	0.000332597	806202, 823371, 800775, 798108, 819523	540	9	12782	13.1502	0.11669	0.00344072	0.458212
INTERPRO	IPR012680:Laminin G, subdomain 2	8	1.41093	0.000397859	825565, 806202, 826072, 798852, 783448, 820980, 772249, 798108	549	42	16659	5.77986	0.271204	0.00700558	0.608474
UP_SEQ_FEATURE	domain:Laminin EGF-like 13	4	0.705467	0.000822862	806202, 800775, 798108, 819523	566	7	19113	19.2963	0.829085	0.0221137	1.41686
UP_SEQ_FEATURE	domain:Laminin EGF-like 12	4	0.705467	0.000822862	806202, 800775, 798108, 819523	566	7	19113	19.2963	0.829085	0.0221137	1.41686
UP_SEQ_FEATURE	domain:Laminin N-terminal	5	0.881834	0.0010358	806202, 823371, 800775, 798108, 819523	566	16	19113	10.5527	0.891823	0.0270831	1.78042
INTERPRO	IPR018031:Laminin B	4	0.705467	0.00112229	825565, 806202, 823371, 798108	549	7	16659	17.3396	0.590459	0.0176959	1.70752
INTERPRO	IPR008211:Laminin, N-terminal	5	0.881834	0.00153758	806202, 823371, 800775, 798108, 819523	549	16	16659	9.48258	0.705748	0.0228171	2.33243
SMART	SM00281:LamB	4	0.705467	0.00162842	825565, 806202, 823371, 798108	341	7	9079	15.2141	0.216874	0.0105725	1.92737
INTERPRO	IPR000034:Laminin B type IV	4	0.705467	0.00175188	825565, 806202, 823371, 798108	549	8	16659	15.1721	0.751911	0.0254839	2.65345
GOTERM_CC_FAT	GO:0005606~laminin-1 complex	4	0.705467	0.00229812	806202, 823371, 800775, 798108	540	7	12782	13.5259	0.576069	0.0197599	3.12654
SMART	SM00136:LamNT	5	0.881834	0.0024592	806202, 823371, 800775, 798108, 819523	341	16	9079	8.3202	0.308805	0.0146648	2.8975
UP_SEQ_FEATURE	domain:Laminin G-like 3	5	0.881834	0.00251058	825565, 784347, 806202, 783448, 798108	566	20	19113	8.44214	0.995458	0.0588117	4.26389
SP_PIR_KEYWORDS	nidogen binding	3	0.529101	0.00253354	823371, 800775, 819523	566	3	19235	33.9841	0.718712	0.0135459	3.58712
GOTERM_CC_FAT	GO:0043260~laminin-11 complex	3	0.529101	0.00517594	823371, 798108, 819523	540	3	12782	23.6704	0.855668	0.0365396	6.9139
GOTERM_CC_FAT	GO:0043259~laminin-10 complex	3	0.529101	0.00517594	823371, 800775, 798108	540	3	12782	23.6704	0.855668	0.0365396	6.9139
UP_SEQ_FEATURE	domain:Laminin IV type A	3	0.529101	0.0082208	806202, 823371, 798108	566	5	19113	20.2611	1	0.155248	13.3327
KEGG_PATHWAY	hsa05222:Small cell lung cancer	11	1.94004	0.010775	806202, 823371, 826111, 784977, 800775, 787106, 800291, 780476, 820867, 798108, 819523	264	84	5085	2.52232	0.760695	0.121906	11.8829
UP_SEQ_FEATURE	region of interest:Domain II and I	3	0.529101	0.0217014	806202, 823371, 798108	566	8	19113	12.6632	1	0.31594	31.6363
UP_SEQ_FEATURE	domain:Laminin G-like 5	3	0.529101	0.0273621	806202, 783448, 798108	566	9	19113	11.2562	1	0.37195	38.1786
UP_SEQ_FEATURE	domain:Laminin G-like	3	0.529101	0.0473227	783448, 820980, 772249	566	12	19113	8.44214	1	0.52437	56.8448
UP_SEQ_FEATURE	domain:Laminin G-like 4	3	0.529101	0.0710549	806202, 783448, 798108	566	15	19113	6.75371	1	0.666602	72.1312
SP_PIR_KEYWORDS	heterotrimer	3	0.529101	0.198251	823371, 800775, 819523	566	28	19235	3.64115	1	0.528372	95.8494
Annotation Cluster 48	Enrichment Score: 3.4706017032225436
Category	Term	Count	%	PValue	Genes	List Total	Pop Hits	Pop Total	Fold Enrichment	Bonferroni	Benjamini	FDR
UP_SEQ_FEATURE	domain:Ig-like C2-type 3	20	3.52734	3.14822e-09	774965, 799276, 781061, 816575, 795906, 787377, 792731, 820737, 807383, 779665, 782301, 780356, 825565, 777855, 787522, 776067, 810299, 773036, 775733, 817489	566	122	19113	5.53583	6.75607e-06	2.81504e-07	5.45734e-06
UP_SEQ_FEATURE	domain:Ig-like C2-type 4	10	1.76367	0.000395686	774965, 799276, 782301, 825565, 780356, 781061, 816575, 792731, 773036, 779665	566	76	19113	4.44323	0.57229	0.011567	0.683695
UP_SEQ_FEATURE	domain:Ig-like C2-type 5	8	1.41093	0.00112763	774965, 782301, 825565, 780356, 816575, 792731, 773036, 779665	566	55	19113	4.91179	0.911191	0.0287505	1.93681
UP_SEQ_FEATURE	domain:Ig-like C2-type 6	5	0.881834	0.0230789	774965, 782301, 825565, 780356, 816575	566	37	19113	4.56332	1	0.328124	33.2859
UP_SEQ_FEATURE	domain:Ig-like C2-type 7	3	0.529101	0.136833	825565, 780356, 816575	566	22	19113	4.6048	1	0.869617	92.1977
Annotation Cluster 49	Enrichment Score: 3.465660864564312
Category	Term	Count	%	PValue	Genes	List Total	Pop Hits	Pop Total	Fold Enrichment	Bonferroni	Benjamini	FDR
GOTERM_BP_FAT	GO:0032101~regulation of response to external stimulus	25	4.40917	2.27887e-09	777061, 799381, 796346, 811407, 804156, 794018, 818914, 801761, 773626, 774292, 794781, 788824, 826111, 825899, 783918, 780310, 772249, 786639, 784322, 803958, 827096, 774343, 817654, 794775, 787908	486	159	13528	4.37663	6.219e-06	4.14601e-07	4.06022e-06
GOTERM_BP_FAT	GO:0030193~regulation of blood coagulation	10	1.76367	3.60483e-06	794781, 777061, 788824, 799381, 796346, 811407, 774292, 783918, 780310, 817654	486	36	13528	7.73205	0.00978938	0.000213838	0.00642249
GOTERM_BP_FAT	GO:0030195~negative regulation of blood coagulation	8	1.41093	1.08443e-05	794781, 777061, 788824, 796346, 811407, 774292, 783918, 780310	486	23	13528	9.68188	0.0291607	0.00052833	0.0193194
GOTERM_BP_FAT	GO:0050818~regulation of coagulation	10	1.76367	1.14356e-05	794781, 777061, 788824, 799381, 796346, 811407, 774292, 783918, 780310, 817654	486	41	13528	6.78912	0.0307261	0.000547359	0.0203727
GOTERM_BP_FAT	GO:0050819~negative regulation of coagulation	8	1.41093	2.64997e-05	794781, 777061, 788824, 796346, 811407, 774292, 783918, 780310	486	26	13528	8.56474	0.0697656	0.00112934	0.0472037
GOTERM_BP_FAT	GO:0051241~negative regulation of multicellular organismal process	17	2.99824	0.000270831	794781, 777061, 788824, 788838, 813648, 796346, 811407, 787840, 780310, 783918, 786639, 813701, 816820, 801761, 820249, 774292, 817654	486	164	13528	2.88538	0.522504	0.00708248	0.481439
GOTERM_BP_FAT	GO:0030194~positive regulation of blood coagulation	4	0.705467	0.00455196	794781, 799381, 783918, 817654	486	10	13528	11.1342	0.999996	0.0640815	7.80707
GOTERM_BP_FAT	GO:0042730~fibrinolysis	4	0.705467	0.00791101	794781, 777061, 796346, 780310	486	12	13528	9.27846	1	0.0971876	13.1953
GOTERM_BP_FAT	GO:0050820~positive regulation of coagulation	4	0.705467	0.0100139	794781, 799381, 783918, 817654	486	13	13528	8.56474	1	0.117366	16.4158
BIOCARTA	h_plateletAppPathway:Platelet Amyloid Precursor Protein Pathway	4	0.705467	0.0165727	810642, 794781, 796346, 780310	94	9	1437	6.79433	0.886108	0.41907	17.6848
GOTERM_BP_FAT	GO:0051918~negative regulation of fibrinolysis	3	0.529101	0.0174815	799381, 783918, 817654	486	6	13528	13.9177	1	0.175119	26.9642
BIOCARTA	h_fibrinolysisPathway:Fibrinolysis Pathway	4	0.705467	0.0296154	794781, 796346, 797078, 780310	94	11	1437	5.55899	0.979923	0.478664	29.5379
GOTERM_BP_FAT	GO:0051917~regulation of fibrinolysis	3	0.529101	0.0390732	799381, 783918, 817654	486	9	13528	9.27846	1	0.313649	50.8418
Annotation Cluster 50	Enrichment Score: 3.462244187985463
Category	Term	Count	%	PValue	Genes	List Total	Pop Hits	Pop Total	Fold Enrichment	Bonferroni	Benjamini	FDR
GOTERM_BP_FAT	GO:0030199~collagen fibril organization	9	1.5873	5.68694e-06	795569, 779124, 814924, 774103, 800499, 799682, 821332, 787120, 812509	486	29	13528	8.63857	0.0153999	0.000323275	0.0101319
GOTERM_CC_FAT	GO:0005581~collagen	9	1.5873	8.14711e-05	795569, 779124, 779750, 814924, 821332, 787120, 797879, 774727, 812509	540	35	12782	6.08667	0.0299328	0.000949236	0.112422
GOTERM_CC_FAT	GO:0005583~fibrillar collagen	3	0.529101	0.08859	795569, 779124, 814924	540	12	12782	5.91759	1	0.377479	72.2155
Annotation Cluster 51	Enrichment Score: 3.420020419438641
Category	Term	Count	%	PValue	Genes	List Total	Pop Hits	Pop Total	Fold Enrichment	Bonferroni	Benjamini	FDR
SP_PIR_KEYWORDS	golgi apparatus	37	6.52557	2.90841e-05	774965, 796699, 803874, 794448, 823932, 787841, 806412, 783609, 805919, 781905, 807496, 822917, 806759, 790084, 810298, 809877, 775064, 809000, 822332, 815241, 819875, 803055, 815018, 779341, 790493, 780767, 799920, 802056, 802874, 818683, 774121, 787491, 795158, 789304, 778404, 802851, 779746	566	588	19235	2.13846	0.0144371	0.000255095	0.0418742
GOTERM_CC_FAT	GO:0044431~Golgi apparatus part	26	4.58554	0.00069015	825413, 774828, 796699, 803874, 794448, 805919, 818914, 807496, 822917, 810298, 775064, 822332, 815241, 815018, 779341, 786593, 780767, 799920, 813555, 802056, 789007, 787491, 795158, 794775, 802851, 779746	540	294	12782	2.0933	0.22703	0.0067538	0.948632
GOTERM_CC_FAT	GO:0005794~Golgi apparatus	55	9.70018	0.0027374	774965, 825413, 796699, 774828, 814144, 803874, 794448, 823932, 806412, 818914, 781905, 783609, 822917, 806759, 775064, 815241, 822332, 819875, 815018, 786593, 780767, 789225, 799920, 802056, 818683, 802874, 774121, 787491, 813285, 794775, 778404, 779746, 791081, 812867, 813383, 787841, 777657, 805919, 807496, 790084, 810298, 809877, 809000, 823216, 791070, 803055, 779341, 790493, 813555, 810642,…	540	872	12782	1.49297	0.640288	0.0210758	3.71376
Annotation Cluster 52	Enrichment Score: 3.3597983384864425
Category	Term	Count	%	PValue	Genes	List Total	Pop Hits	Pop Total	Fold Enrichment	Bonferroni	Benjamini	FDR
GOTERM_BP_FAT	GO:0002526~acute inflammatory response	20	3.52734	1.51881e-09	794781, 777061, 787607, 772685, 815387, 792659, 784836, 813860, 794018, 787195, 795811, 801761, 800291, 780030, 803836, 774343, 773626, 796887, 787908, 803569	486	98	13528	5.68069	4.14483e-06	2.9606e-07	2.70605e-06
INTERPRO	IPR016060:Complement control module	14	2.46914	2.97675e-08	772685, 814437, 783777, 792659, 783918, 784836, 813860, 816629, 800485, 780285, 800291, 774343, 796887, 823300	549	57	16659	7.45298	2.36649e-05	1.24554e-06	4.56556e-05
SP_PIR_KEYWORDS	sushi	13	2.29277	6.30814e-08	772685, 814437, 783777, 792659, 783918, 813860, 784836, 816629, 800485, 780285, 774343, 796887, 823300	566	56	19235	7.88917	3.15402e-05	8.5245e-07	9.08397e-05
GOTERM_BP_FAT	GO:0002684~positive regulation of immune system process	28	4.93827	1.1735e-07	777061, 772685, 792681, 824859, 774103, 774969, 794018, 818914, 780356, 773626, 785457, 826111, 792731, 796133, 784493, 792659, 786639, 813860, 784836, 797390, 806337, 827096, 803836, 774343, 817654, 796887, 794775, 804713	486	238	13528	3.27475	0.000320198	1.1043e-05	0.000209081
INTERPRO	IPR000436:Sushi/SCR/CCP	13	2.29277	2.12195e-07	772685, 814437, 783777, 792659, 783918, 813860, 784836, 816629, 800485, 780285, 774343, 796887, 823300	549	56	16659	7.0442	0.000168681	7.66793e-06	0.000325451
GOTERM_BP_FAT	GO:0051605~protein maturation by peptide bond cleavage	16	2.82187	3.50503e-07	777061, 825413, 813383, 772685, 791070, 788838, 792659, 789535, 783918, 784836, 813860, 794018, 774343, 773626, 826993, 796887	486	86	13528	5.17868	0.000956066	2.89851e-05	0.000624484
UP_SEQ_FEATURE	domain:Sushi 2	11	1.94004	4.72181e-07	772685, 780285, 814437, 774343, 792659, 783918, 796887, 784836, 813860, 823300, 816629	566	44	19113	8.44214	0.00101279	2.73861e-05	0.000818506
UP_SEQ_FEATURE	domain:Sushi 1	11	1.94004	4.72181e-07	772685, 780285, 814437, 774343, 792659, 783918, 796887, 784836, 813860, 823300, 816629	566	44	19113	8.44214	0.00101279	2.73861e-05	0.000818506
SMART	SM00032:CCP	13	2.29277	7.92121e-07	772685, 814437, 783777, 792659, 783918, 813860, 784836, 816629, 800485, 780285, 774343, 796887, 823300	341	56	9079	6.18072	0.000118811	1.32019e-05	0.00094592
GOTERM_BP_FAT	GO:0051604~protein maturation	18	3.1746	1.60136e-06	788614, 777061, 825413, 813383, 772685, 791070, 788838, 783918, 792659, 789535, 800499, 784836, 813860, 794018, 774343, 773626, 826993, 796887	486	122	13528	4.10686	0.00436057	0.000109247	0.00285307
SP_PIR_KEYWORDS	beta-hydroxyasparagine	6	1.0582	8.57107e-06	772685, 774343, 792659, 826073, 824591, 817654	566	11	19235	18.5368	0.00427638	8.74564e-05	0.012342
GOTERM_BP_FAT	GO:0016485~protein processing	16	2.82187	1.0735e-05	777061, 825413, 813383, 772685, 791070, 788838, 792659, 789535, 783918, 784836, 813860, 794018, 774343, 773626, 826993, 796887	486	112	13528	3.97648	0.0288709	0.00053251	0.0191246
GOTERM_BP_FAT	GO:0048584~positive regulation of response to stimulus	23	4.05644	4.13059e-05	777061, 772685, 825899, 826111, 824333, 824859, 784493, 774103, 792659, 774969, 772249, 786639, 784836, 813860, 804156, 794018, 818914, 774343, 773626, 796887, 817654, 794775, 785457	486	236	13528	2.71277	0.106605	0.00163238	0.0735686
GOTERM_BP_FAT	GO:0006956~complement activation	9	1.5873	0.000103783	794018, 777061, 772685, 774343, 773626, 792659, 796887, 784836, 813860	486	42	13528	5.96473	0.24666	0.00336621	0.184747
GOTERM_BP_FAT	GO:0002541~activation of plasma proteins involved in acute inflammatory response	9	1.5873	0.000123557	794018, 777061, 772685, 774343, 773626, 792659, 796887, 784836, 813860	486	43	13528	5.82601	0.28624	0.00382459	0.219912
SP_PIR_KEYWORDS	complement pathway	7	1.23457	0.000166951	794018, 772685, 774343, 773626, 792659, 796887, 784836	566	29	19235	8.20306	0.080093	0.00122693	0.240148
GOTERM_BP_FAT	GO:0006959~humoral immune response	10	1.76367	0.00201529	794018, 815605, 777061, 772685, 774343, 773626, 792659, 796887, 784836, 813860	486	79	13528	3.52347	0.995935	0.0348945	3.53041
GOTERM_BP_FAT	GO:0050778~positive regulation of immune response	14	2.46914	0.00214428	777061, 772685, 784493, 824859, 774103, 792659, 774969, 813860, 784836, 794018, 774343, 773626, 796887, 785457	486	145	13528	2.68755	0.997143	0.0361725	3.75233
UP_SEQ_FEATURE	domain:Sushi 3	6	1.0582	0.00230607	780285, 814437, 783918, 796887, 784836, 813860	566	32	19113	6.3316	0.992949	0.0547461	3.92308
GOTERM_BP_FAT	GO:0002252~immune effector process	13	2.29277	0.00316085	777061, 772685, 792681, 792731, 792659, 786639, 813860, 784836, 794018, 774343, 773626, 796887, 785457	486	134	13528	2.70045	0.999823	0.0487135	5.48443
GOTERM_BP_FAT	GO:0006958~complement activation, classical pathway	6	1.0582	0.00337814	794018, 772685, 773626, 792659, 796887, 784836	486	29	13528	5.75905	0.999902	0.0500092	5.85082
GOTERM_BP_FAT	GO:0002455~humoral immune response mediated by circulating immunoglobulin	6	1.0582	0.00455758	794018, 772685, 773626, 792659, 796887, 784836	486	31	13528	5.3875	0.999996	0.0638299	7.81635
SP_PIR_KEYWORDS	serine proteinase	7	1.23457	0.00488871	794018, 794781, 772685, 811407, 774343, 792659, 780310	566	54	19235	4.40535	0.913737	0.024945	6.81395
GOTERM_BP_FAT	GO:0002250~adaptive immune response	9	1.5873	0.00620852	794018, 772685, 792731, 773626, 792659, 796887, 786639, 784836, 785457	486	77	13528	3.25349	1	0.0803144	10.5026
GOTERM_BP_FAT	GO:0002460~adaptive immune response based on somatic recombination of immune receptors built from immunoglobulin superfamily domains	9	1.5873	0.00620852	794018, 772685, 792731, 773626, 792659, 796887, 786639, 784836, 785457	486	77	13528	3.25349	1	0.0803144	10.5026
GOTERM_BP_FAT	GO:0002253~activation of immune response	10	1.76367	0.00650836	794018, 777061, 772685, 784493, 774343, 773626, 792659, 796887, 784836, 813860	486	94	13528	2.96121	1	0.0836435	10.9825
UP_SEQ_FEATURE	domain:Sushi 4	5	0.881834	0.00772513	780285, 814437, 783918, 796887, 813860	566	27	19113	6.25344	1	0.147877	12.5788
SP_PIR_KEYWORDS	innate immunity	8	1.41093	0.00795207	794018, 772685, 774343, 773626, 792659, 796887, 784836, 813860	566	78	19235	3.48555	0.981536	0.0383806	10.8608
PIR_SUPERFAMILY	PIRSF001155:complement-activating serine proteases C1r/C1s/MASP	3	0.529101	0.0108248	772685, 774343, 792659	325	4	7396	17.0677	0.963036	0.337825	13.555
GOTERM_BP_FAT	GO:0045087~innate immune response	12	2.1164	0.0108314	794018, 777061, 772685, 803836, 774343, 773626, 792659, 796887, 794775, 784836, 813860, 804156	486	138	13528	2.42047	1	0.125301	17.6371
GOTERM_BP_FAT	GO:0002443~leukocyte mediated immunity	9	1.5873	0.0118605	794018, 772685, 792731, 773626, 792659, 796887, 786639, 784836, 785457	486	86	13528	2.91301	1	0.132004	19.1504
GOTERM_BP_FAT	GO:0002449~lymphocyte mediated immunity	8	1.41093	0.0124757	794018, 772685, 792731, 773626, 792659, 796887, 784836, 785457	486	70	13528	3.18119	1	0.136198	20.0426
UP_SEQ_FEATURE	domain:Peptidase S1	9	1.5873	0.0133435	794781, 772685, 811407, 805036, 774343, 806459, 792659, 780310, 816629	566	106	19113	2.86714	1	0.225172	20.7737
SP_PIR_KEYWORDS	immune response	14	2.46914	0.0152908	772685, 816731, 784493, 792659, 813860, 784836, 794018, 797390, 777014, 793542, 774343, 773626, 796887, 785457	566	224	19235	2.12401	0.999549	0.0670554	19.9
INTERPRO	IPR001314:Peptidase S1A, chymotrypsin	9	1.5873	0.0213488	794781, 772685, 811407, 805036, 774343, 806459, 792659, 780310, 816629	549	104	16659	2.62595	1	0.180851	28.1781
UP_SEQ_FEATURE	domain:EGF-like; calcium-binding	3	0.529101	0.0217014	772685, 774343, 792659	566	8	19113	12.6632	1	0.31594	31.6363
INTERPRO	IPR018114:Peptidase S1/S6, chymotrypsin/Hap, active site	9	1.5873	0.0224703	794781, 772685, 811407, 805036, 774343, 816133, 792659, 780310, 800352	549	105	16659	2.60094	1	0.185609	29.4301
GOTERM_BP_FAT	GO:0016064~immunoglobulin mediated immune response	6	1.0582	0.0435471	794018, 772685, 773626, 792659, 796887, 784836	486	54	13528	3.09282	1	0.336675	54.7638
GOTERM_BP_FAT	GO:0019724~B cell mediated immunity	6	1.0582	0.049675	794018, 772685, 773626, 792659, 796887, 784836	486	56	13528	2.98236	1	0.36517	59.6586
BIOCARTA	h_compPathway:Complement Pathway	4	0.705467	0.0922366	794018, 772685, 774343, 792659	94	17	1437	3.597	0.999997	0.649487	67.598
UP_SEQ_FEATURE	domain:Sushi 5	3	0.529101	0.136833	780285, 814437, 813860	566	22	19113	4.6048	1	0.869617	92.1977
BIOCARTA	h_classicPathway:Classical Complement Pathway	3	0.529101	0.179496	794018, 772685, 792659	94	12	1437	3.82181	1	0.861705	90.0132
KEGG_PATHWAY	hsa05322:Systemic lupus erythematosus	4	0.705467	0.89384	794018, 772685, 781090, 792659	264	99	5085	0.778237	1	0.996249	100
Annotation Cluster 53	Enrichment Score: 3.346876924246064
Category	Term	Count	%	PValue	Genes	List Total	Pop Hits	Pop Total	Fold Enrichment	Bonferroni	Benjamini	FDR
SP_PIR_KEYWORDS	neurogenesis	15	2.6455	0.000104473	788649, 824017, 824333, 822143, 781335, 772249, 793346, 807761, 795963, 782301, 810298, 802304, 773036, 804713, 796030	566	146	19235	3.49152	0.0508983	0.000791191	0.15034
SP_PIR_KEYWORDS	differentiation	28	4.93827	0.000546248	788649, 824333, 781335, 793346, 807761, 778146, 780522, 800280, 797566, 810298, 785457, 796030, 788455, 824017, 826614, 812909, 811556, 822143, 793884, 772249, 795963, 782301, 818683, 791263, 787165, 802304, 773036, 804713	566	460	19235	2.0686	0.239058	0.00340916	0.783748
SP_PIR_KEYWORDS	developmental protein	39	6.87831	0.00159579	788649, 796699, 817419, 824333, 781335, 793346, 815624, 807761, 799110, 778146, 780522, 794767, 800280, 797566, 810298, 785457, 796030, 788455, 824017, 826614, 826072, 812909, 811556, 803387, 822143, 793884, 798852, 772249, 795963, 782301, 818683, 787165, 810854, 818486, 824516, 773036, 826073, 802304, 804713	566	779	19235	1.70139	0.55001	0.00913651	2.27359
Annotation Cluster 54	Enrichment Score: 3.241387157983821
Category	Term	Count	%	PValue	Genes	List Total	Pop Hits	Pop Total	Fold Enrichment	Bonferroni	Benjamini	FDR
GOTERM_CC_FAT	GO:0000267~cell fraction	73	12.8748	6.33467e-05	813322, 774828, 794408, 814144, 796307, 783908, 796346, 823468, 807222, 817430, 819728, 789359, 777014, 776067, 803127, 779721, 821973, 796030, 788455, 816784, 794781, 809467, 826344, 825406, 814031, 806903, 789225, 800117, 780311, 804142, 802056, 795963, 780929, 818683, 804972, 804278, 773945, 813329, 813383, 820726, 808346, 777657, 787841, 809878, 824280, 809000, 810673, 815222, 785457, 788614,…	540	1083	12782	1.59551	0.0233521	0.000761938	0.087422
GOTERM_CC_FAT	GO:0005626~insoluble fraction	55	9.70018	0.00118914	813322, 774828, 794408, 814144, 796307, 783908, 823468, 807222, 789359, 819728, 777014, 776067, 821973, 796030, 816784, 826344, 825406, 814031, 789225, 800117, 780311, 804142, 802056, 795963, 818683, 804278, 773945, 813383, 808346, 787841, 777657, 824280, 809000, 810673, 815222, 785457, 788614, 791070, 784977, 820737, 779065, 810642, 782301, 809760, 816820, 789007, 803459, 772947, 799503, 779875,…	540	839	12782	1.55169	0.358415	0.0107663	1.6293
GOTERM_CC_FAT	GO:0005624~membrane fraction	52	9.17108	0.00250542	813322, 774828, 814144, 796307, 823468, 807222, 789359, 819728, 777014, 776067, 796030, 816784, 826344, 825406, 814031, 789225, 800117, 804142, 780311, 802056, 795963, 818683, 804278, 773945, 813383, 808346, 787841, 777657, 824280, 809000, 810673, 815222, 785457, 788614, 791070, 784977, 820737, 779065, 810642, 782301, 809760, 789007, 816820, 803459, 772947, 799503, 779875, 826073, 821489, 802851,…	540	809	12782	1.52146	0.607687	0.0201357	3.40408
Annotation Cluster 55	Enrichment Score: 3.1514426097711676
Category	Term	Count	%	PValue	Genes	List Total	Pop Hits	Pop Total	Fold Enrichment	Bonferroni	Benjamini	FDR
UP_SEQ_FEATURE	domain:F5/8 type C 1	4	0.705467	0.000480764	819650, 822143, 796030, 784099	566	6	19113	22.5124	0.643695	0.0134867	0.830123
UP_SEQ_FEATURE	domain:F5/8 type C 2	4	0.705467	0.000480764	819650, 822143, 796030, 784099	566	6	19113	22.5124	0.643695	0.0134867	0.830123
INTERPRO	IPR000421:Coagulation factor 5/8 type, C-terminal	6	1.0582	0.000778102	819650, 822143, 815220, 779248, 796030, 784099	549	23	16659	7.91589	0.461427	0.0130803	1.18677
SMART	SM00231:FA58C	6	1.0582	0.00137825	819650, 822143, 815220, 779248, 796030, 784099	341	23	9079	6.94556	0.186883	0.00935959	1.63351
Annotation Cluster 56	Enrichment Score: 3.1358516023768206
Category	Term	Count	%	PValue	Genes	List Total	Pop Hits	Pop Total	Fold Enrichment	Bonferroni	Benjamini	FDR
GOTERM_BP_FAT	GO:0051094~positive regulation of developmental process	29	5.11464	8.19086e-07	792681, 816731, 781335, 774103, 815624, 781354, 804156, 780522, 797566, 824280, 779281, 817216, 790063, 815222, 799276, 826614, 820737, 823841, 772249, 787165, 827096, 778297, 803836, 792831, 773036, 817654, 787547, 794775, 826555	486	278	13528	2.90369	0.00223279	6.04114e-05	0.00145934
GOTERM_BP_FAT	GO:0045597~positive regulation of cell differentiation	22	3.88007	7.77424e-05	799276, 792681, 820737, 781335, 774103, 823841, 772249, 781354, 815624, 787165, 780522, 827096, 797566, 824280, 779281, 803836, 778297, 817216, 792831, 773036, 790063, 794775	486	229	13528	2.67414	0.191171	0.00275163	0.138422
GOTERM_BP_FAT	GO:0010769~regulation of cell morphogenesis involved in differentiation	12	2.1164	8.83036e-05	787961, 822143, 820737, 781335, 779281, 774103, 792831, 781649, 773036, 809544, 772249, 794775	486	77	13528	4.33798	0.214152	0.00297078	0.157213
GOTERM_BP_FAT	GO:0051960~regulation of nervous system development	19	3.35097	0.000189435	788614, 784347, 822143, 820737, 781335, 808346, 781649, 809544, 772249, 781354, 787961, 791263, 780522, 780030, 779281, 797566, 792831, 773036, 794775	486	192	13528	2.75454	0.403703	0.00537111	0.336976
GOTERM_BP_FAT	GO:0022604~regulation of cell morphogenesis	15	2.6455	0.000252843	822143, 820737, 781335, 774103, 774820, 781649, 809544, 772249, 787961, 800291, 779281, 792831, 773036, 792407, 794775	486	131	13528	3.18726	0.498472	0.00674282	0.449531
GOTERM_BP_FAT	GO:0031344~regulation of cell projection organization	12	2.1164	0.000328031	787961, 826111, 822143, 820737, 781335, 779281, 792831, 774820, 781649, 773036, 809544, 772249	486	89	13528	3.75309	0.591533	0.00825595	0.582839
GOTERM_BP_FAT	GO:0060284~regulation of cell development	19	3.35097	0.000423709	799276, 788614, 784347, 822143, 820737, 781335, 774103, 781649, 809544, 772249, 781354, 787961, 780522, 779281, 797566, 792831, 773036, 790063, 794775	486	205	13528	2.57987	0.685429	0.0102732	0.752232
GOTERM_BP_FAT	GO:0010720~positive regulation of cell development	10	1.76367	0.000760512	820737, 781335, 779281, 774103, 797566, 792831, 773036, 772249, 781354, 794775	486	69	13528	4.03411	0.874598	0.0162153	1.34636
GOTERM_BP_FAT	GO:0010975~regulation of neuron projection development	10	1.76367	0.000845595	787961, 822143, 820737, 781335, 779281, 792831, 781649, 773036, 809544, 772249	486	70	13528	3.97648	0.9006	0.0176017	1.49592
GOTERM_BP_FAT	GO:0050770~regulation of axonogenesis	9	1.5873	0.000907874	787961, 822143, 781335, 779281, 792831, 781649, 773036, 809544, 772249	486	57	13528	4.39506	0.916149	0.0184644	1.60526
GOTERM_BP_FAT	GO:0050767~regulation of neurogenesis	15	2.6455	0.00261056	788614, 822143, 820737, 781335, 781649, 809544, 772249, 781354, 787961, 780522, 779281, 797566, 792831, 773036, 794775	486	166	13528	2.51525	0.999202	0.0420629	4.5505
GOTERM_BP_FAT	GO:0050769~positive regulation of neurogenesis	8	1.41093	0.00496308	820737, 781335, 779281, 797566, 792831, 773036, 772249, 781354	486	59	13528	3.77429	0.999999	0.0682759	8.4831
GOTERM_BP_FAT	GO:0045664~regulation of neuron differentiation	11	1.94004	0.0213396	788614, 787961, 822143, 820737, 781335, 779281, 792831, 781649, 773036, 809544, 772249	486	133	13528	2.30218	1	0.204712	31.9086
GOTERM_BP_FAT	GO:0031346~positive regulation of cell projection organization	6	1.0582	0.0258286	826111, 820737, 781335, 779281, 773036, 772249	486	47	13528	3.55345	1	0.234681	37.2638
GOTERM_BP_FAT	GO:0050772~positive regulation of axonogenesis	4	0.705467	0.0587355	781335, 779281, 773036, 772249	486	25	13528	4.45366	1	0.408096	65.9886
Annotation Cluster 57	Enrichment Score: 3.1357097060389165
Category	Term	Count	%	PValue	Genes	List Total	Pop Hits	Pop Total	Fold Enrichment	Bonferroni	Benjamini	FDR
GOTERM_BP_FAT	GO:0006022~aminoglycan metabolic process	16	2.82187	6.67098e-09	816784, 796698, 820136, 778860, 790493, 787841, 823932, 805620, 806412, 780929, 806598, 825557, 774121, 787491, 794083, 822332	486	65	13528	6.85179	1.82049e-05	1.07089e-06	1.18856e-05
GOTERM_BP_FAT	GO:0030203~glycosaminoglycan metabolic process	14	2.46914	5.04041e-08	796698, 820136, 816784, 790493, 787841, 823932, 805620, 806412, 780929, 825557, 806598, 774121, 787491, 794083	486	55	13528	7.08537	0.000137543	5.5021e-06	8.98042e-05
GOTERM_BP_FAT	GO:0005976~polysaccharide metabolic process	18	3.1746	4.09076e-07	816784, 796698, 820136, 778860, 790493, 787841, 823932, 805620, 806412, 818637, 780929, 806598, 825557, 774121, 787491, 776708, 794083, 822332	486	111	13528	4.51385	0.00111575	3.28339e-05	0.000728843
GOTERM_BP_FAT	GO:0006023~aminoglycan biosynthetic process	7	1.23457	0.000123487	796698, 774121, 787491, 790493, 787841, 806412, 822332	486	23	13528	8.47164	0.286103	0.00386626	0.219786
GOTERM_BP_FAT	GO:0000271~polysaccharide biosynthetic process	9	1.5873	0.000172477	818637, 796698, 774121, 787491, 790493, 787841, 823932, 806412, 822332	486	45	13528	5.56708	0.375455	0.00499526	0.306855
GOTERM_BP_FAT	GO:0016051~carbohydrate biosynthetic process	13	2.29277	0.000443125	796698, 790493, 823932, 787841, 806412, 818637, 772717, 815605, 774121, 787491, 813329, 809877, 822332	486	107	13528	3.38187	0.701671	0.0105541	0.786575
GOTERM_BP_FAT	GO:0006024~glycosaminoglycan biosynthetic process	6	1.0582	0.000733008	796698, 774121, 787491, 790493, 787841, 806412	486	21	13528	7.95297	0.864815	0.0158814	1.29797
GOTERM_BP_FAT	GO:0030201~heparan sulfate proteoglycan metabolic process	5	0.881834	0.00122627	787491, 790493, 823932, 806412, 779746	486	14	13528	9.94121	0.964865	0.0233055	2.16245
GOTERM_BP_FAT	GO:0006790~sulfur metabolic process	12	2.1164	0.00278086	772717, 806598, 825557, 801948, 798787, 787491, 790493, 806903, 823932, 802761, 806412, 779746	486	115	13528	2.90456	0.999499	0.0442274	4.84044
GOTERM_BP_FAT	GO:0006029~proteoglycan metabolic process	7	1.23457	0.00406843	806598, 825557, 787491, 790493, 823932, 806412, 779746	486	43	13528	4.53134	0.999985	0.0580602	7.00593
GOTERM_BP_FAT	GO:0015012~heparan sulfate proteoglycan biosynthetic process	4	0.705467	0.00609377	787491, 790493, 823932, 806412	486	11	13528	10.122	1	0.0800205	10.3183
GOTERM_BP_FAT	GO:0015014~heparan sulfate proteoglycan biosynthetic process, polysaccharide chain biosynthetic process	3	0.529101	0.00733512	787491, 823932, 806412	486	4	13528	20.8765	1	0.0916547	12.2932
GOTERM_BP_FAT	GO:0034637~cellular carbohydrate biosynthetic process	8	1.41093	0.0115741	772717, 818637, 815605, 787491, 813329, 823932, 806412, 822332	486	69	13528	3.22729	1	0.13007	18.732
GOTERM_BP_FAT	GO:0033692~cellular polysaccharide biosynthetic process	5	0.881834	0.0130391	818637, 787491, 823932, 806412, 822332	486	26	13528	5.35296	1	0.140814	20.8514
GOTERM_BP_FAT	GO:0044264~cellular polysaccharide metabolic process	6	1.0582	0.040663	818637, 787491, 776708, 823932, 806412, 822332	486	53	13528	3.15118	1	0.322474	52.2708
GOTERM_BP_FAT	GO:0030166~proteoglycan biosynthetic process	4	0.705467	0.0646959	787491, 790493, 823932, 806412	486	26	13528	4.28237	1	0.431693	69.6282
GOTERM_BP_FAT	GO:0044272~sulfur compound biosynthetic process	5	0.881834	0.103588	787491, 790493, 823932, 802761, 806412	486	50	13528	2.78354	1	0.567548	85.7492
KEGG_PATHWAY	hsa00534:Heparan sulfate biosynthesis	4	0.705467	0.148653	787491, 790493, 823932, 806412	264	26	5085	2.96329	1	0.572474	84.7298
Annotation Cluster 58	Enrichment Score: 3.0880482628179613
Category	Term	Count	%	PValue	Genes	List Total	Pop Hits	Pop Total	Fold Enrichment	Bonferroni	Benjamini	FDR
GOTERM_CC_FAT	GO:0005775~vacuolar lumen	5	0.881834	4.38368e-05	791081, 823001, 807305, 814031, 823216	540	6	12782	19.7253	0.0162185	0.000583811	0.0605047
GOTERM_CC_FAT	GO:0043202~lysosomal lumen	4	0.705467	0.000699709	823001, 807305, 814031, 823216	540	5	12782	18.9363	0.229783	0.00650582	0.961712
GOTERM_CC_FAT	GO:0044437~vacuolar part	8	1.41093	0.0177459	791081, 823001, 807305, 791070, 814031, 780451, 779875, 823216	540	64	12782	2.9588	0.998743	0.102121	21.9018
Annotation Cluster 59	Enrichment Score: 3.017484089988429
Category	Term	Count	%	PValue	Genes	List Total	Pop Hits	Pop Total	Fold Enrichment	Bonferroni	Benjamini	FDR
GOTERM_BP_FAT	GO:0048585~negative regulation of response to stimulus	15	2.6455	1.25675e-05	801948, 792681, 795569, 820737, 784493, 774103, 796198, 784322, 803958, 801761, 827096, 774343, 773626, 794775, 787908	486	100	13528	4.17531	0.0337155	0.000581136	0.022389
GOTERM_BP_FAT	GO:0030162~regulation of proteolysis	11	1.94004	1.55825e-05	824017, 810335, 803907, 816149, 774343, 807045, 773626, 817654, 826555, 787908, 811696	486	53	13528	5.77716	0.0416335	0.000685653	0.0277595
GOTERM_BP_FAT	GO:0045861~negative regulation of proteolysis	7	1.23457	9.41018e-05	810335, 774343, 807045, 773626, 817654, 787908, 811696	486	22	13528	8.85672	0.226489	0.00308938	0.167527
GOTERM_BP_FAT	GO:0010955~negative regulation of protein maturation by peptide bond cleavage	4	0.705467	0.00017833	774343, 773626, 817654, 787908	486	4	13528	27.8354	0.385352	0.00511011	0.317252
GOTERM_BP_FAT	GO:0050777~negative regulation of immune response	7	1.23457	0.000203826	792681, 795569, 774103, 774343, 773626, 794775, 787908	486	25	13528	7.79391	0.426672	0.00566043	0.362532
GOTERM_BP_FAT	GO:0070613~regulation of protein processing	4	0.705467	0.000844745	774343, 773626, 817654, 787908	486	6	13528	18.5569	0.900369	0.0177193	1.49443
GOTERM_BP_FAT	GO:0010953~regulation of protein maturation by peptide bond cleavage	4	0.705467	0.000844745	774343, 773626, 817654, 787908	486	6	13528	18.5569	0.900369	0.0177193	1.49443
GOTERM_BP_FAT	GO:0002698~negative regulation of immune effector process	5	0.881834	0.00210606	792681, 784493, 774343, 773626, 787908	486	16	13528	8.69856	0.996828	0.0357596	3.68662
GOTERM_BP_FAT	GO:0002683~negative regulation of immune system process	10	1.76367	0.00283838	792681, 795569, 784493, 827096, 774103, 774343, 773626, 817654, 794775, 787908	486	83	13528	3.35366	0.999572	0.0448618	4.9382
GOTERM_BP_FAT	GO:0030449~regulation of complement activation	3	0.529101	0.00375672	774343, 773626, 787908	486	3	13528	27.8354	0.999965	0.0548733	6.486
GOTERM_BP_FAT	GO:0045916~negative regulation of complement activation	3	0.529101	0.00375672	774343, 773626, 787908	486	3	13528	27.8354	0.999965	0.0548733	6.486
GOTERM_BP_FAT	GO:0002673~regulation of acute inflammatory response	5	0.881834	0.00600983	794018, 825899, 774343, 773626, 787908	486	21	13528	6.62747	1	0.0793403	10.1833
GOTERM_BP_FAT	GO:0002921~negative regulation of humoral immune response	3	0.529101	0.00733512	774343, 773626, 787908	486	4	13528	20.8765	1	0.0916547	12.2932
GOTERM_BP_FAT	GO:0002920~regulation of humoral immune response	4	0.705467	0.00791101	824859, 774343, 773626, 787908	486	12	13528	9.27846	1	0.0971876	13.1953
GOTERM_BP_FAT	GO:0031348~negative regulation of defense response	5	0.881834	0.0388737	803958, 784493, 827096, 773626, 787908	486	36	13528	3.86603	1	0.313196	50.6597
Annotation Cluster 60	Enrichment Score: 2.947648189174685
Category	Term	Count	%	PValue	Genes	List Total	Pop Hits	Pop Total	Fold Enrichment	Bonferroni	Benjamini	FDR
SP_PIR_KEYWORDS	glycosyltransferase	23	4.05644	3.71245e-07	796699, 815018, 787841, 780311, 806412, 802056, 777470, 818637, 774121, 807496, 822917, 787491, 799781, 795158, 810298, 789868, 789304, 809877, 775064, 809000, 778404, 822332, 815241	566	214	19235	3.6525	0.000185605	4.64055e-06	0.000534607
GOTERM_CC_FAT	GO:0030173~integral to Golgi membrane	10	1.76367	6.15873e-05	796699, 815018, 803874, 807496, 795158, 810298, 775064, 802056, 815241, 822332	540	43	12782	5.50474	0.0227109	0.000765466	0.0849948
GOTERM_CC_FAT	GO:0031228~intrinsic to Golgi membrane	10	1.76367	0.000107498	796699, 815018, 803874, 807496, 795158, 810298, 775064, 802056, 815241, 822332	540	46	12782	5.14573	0.0393055	0.00121438	0.148311
GOTERM_CC_FAT	GO:0044431~Golgi apparatus part	26	4.58554	0.00069015	825413, 774828, 796699, 803874, 794448, 805919, 818914, 807496, 822917, 810298, 775064, 822332, 815241, 815018, 779341, 786593, 780767, 799920, 813555, 802056, 789007, 787491, 795158, 794775, 802851, 779746	540	294	12782	2.0933	0.22703	0.0067538	0.948632
INTERPRO	IPR012163:Sialyltransferase	5	0.881834	0.00153758	815018, 807496, 795158, 775064, 815241	549	16	16659	9.48258	0.705748	0.0228171	2.33243
GOTERM_CC_FAT	GO:0000139~Golgi membrane	18	3.1746	0.00225243	796699, 803874, 815018, 779341, 780767, 799920, 813555, 802056, 805919, 807496, 822917, 787491, 795158, 810298, 775064, 802851, 822332, 815241	540	186	12782	2.29068	0.568765	0.0198271	3.06528
GOTERM_CC_FAT	GO:0031300~intrinsic to organelle membrane	15	2.6455	0.00346045	796699, 813383, 803874, 815018, 785528, 802056, 806412, 807496, 787491, 791144, 795158, 810298, 775064, 822332, 815241	540	146	12782	2.43189	0.72555	0.025034	4.67312
GOTERM_MF_FAT	GO:0003836~beta-galactoside alpha-2,3-sialyltransferase activity	3	0.529101	0.00363827	807496, 795158, 775064	459	3	12983	28.2854	0.917948	0.0518097	5.33432
INTERPRO	IPR001675:Glycosyl transferase, family 29	5	0.881834	0.00368776	815018, 807496, 795158, 775064, 815241	549	20	16659	7.58607	0.946985	0.0470098	5.50896
PIR_SUPERFAMILY	PIRSF005557:Sialyl_trans	5	0.881834	0.00432836	815018, 807496, 795158, 775064, 815241	325	16	7396	7.11154	0.731348	0.280058	5.64005
PIR_SUPERFAMILY	PIRSF005557:sialyltransferase	5	0.881834	0.00432836	815018, 807496, 795158, 775064, 815241	325	16	7396	7.11154	0.731348	0.280058	5.64005
GOTERM_MF_FAT	GO:0008373~sialyltransferase activity	5	0.881834	0.00472376	815018, 807496, 795158, 775064, 815241	459	20	12983	7.07135	0.961155	0.0641399	6.87364
GOTERM_CC_FAT	GO:0031301~integral to organelle membrane	13	2.29277	0.00571312	796699, 803874, 815018, 785528, 802056, 807496, 787491, 791144, 810298, 795158, 775064, 822332, 815241	540	123	12782	2.50175	0.882004	0.0381112	7.60546
KEGG_PATHWAY	hsa00604:Glycosphingolipid biosynthesis	4	0.705467	0.0392052	815018, 807496, 795158, 805340	264	15	5085	5.13636	0.994904	0.266953	37.3133
Annotation Cluster 61	Enrichment Score: 2.8966524014497734
Category	Term	Count	%	PValue	Genes	List Total	Pop Hits	Pop Total	Fold Enrichment	Bonferroni	Benjamini	FDR
GOTERM_BP_FAT	GO:0009311~oligosaccharide metabolic process	7	1.23457	0.000706066	778860, 776708, 809877, 799920, 778404, 802851, 815241	486	31	13528	6.28541	0.854493	0.0154244	1.25055
GOTERM_BP_FAT	GO:0006487~protein amino acid N-linked glycosylation	8	1.41093	0.000883617	825101, 813322, 822917, 812434, 799920, 778404, 802851, 815241	486	44	13528	5.06098	0.910405	0.0182472	1.56268
GOTERM_BP_FAT	GO:0006491~N-glycan processing	4	0.705467	0.00327291	799920, 778404, 802851, 815241	486	9	13528	12.3713	0.99987	0.0492885	5.67355
Annotation Cluster 62	Enrichment Score: 2.856898800012133
Category	Term	Count	%	PValue	Genes	List Total	Pop Hits	Pop Total	Fold Enrichment	Bonferroni	Benjamini	FDR
GOTERM_BP_FAT	GO:0051085~chaperone mediated protein folding requiring cofactor	5	0.881834	0.000288446	823976, 820726, 792821, 821489, 773506	486	10	13528	13.9177	0.54492	0.00746989	0.512675
GOTERM_BP_FAT	GO:0051084~'de novo' posttranslational protein folding	5	0.881834	0.000901278	823976, 820726, 792821, 821489, 773506	486	13	13528	10.7059	0.914624	0.018469	1.59368
GOTERM_BP_FAT	GO:0006986~response to unfolded protein	10	1.76367	0.000938258	823976, 820726, 785761, 807045, 821973, 818243, 800499, 804142, 821489, 773506	486	71	13528	3.92048	0.922827	0.0187967	1.65856
GOTERM_BP_FAT	GO:0006458~'de novo' protein folding	5	0.881834	0.00210606	823976, 820726, 792821, 821489, 773506	486	16	13528	8.69856	0.996828	0.0357596	3.68662
INTERPRO	IPR010448:Torsin	3	0.529101	0.0101109	820726, 792821, 773506	549	5	16659	18.2066	0.99969	0.109004	14.4324
Annotation Cluster 63	Enrichment Score: 2.842548279178518
Category	Term	Count	%	PValue	Genes	List Total	Pop Hits	Pop Total	Fold Enrichment	Bonferroni	Benjamini	FDR
COG_ONTOLOGY	Carbohydrate transport and metabolism	6	1.0582	0.000300639	813397, 777548, 826344, 803127, 826073, 781308	38	33	1950	9.33014	0.00330207	0.00330207	0.187135
INTERPRO	IPR011042:Six-bladed beta-propeller, TolB-like	7	1.23457	0.00138882	813397, 777548, 826344, 810854, 787480, 826073, 809793	549	38	16659	5.58973	0.668749	0.0210235	2.10901
GOTERM_MF_FAT	GO:0004064~arylesterase activity	3	0.529101	0.00710663	813397, 777548, 826344	459	4	12983	21.2141	0.992498	0.0897969	10.1712
Annotation Cluster 64	Enrichment Score: 2.828108014355575
Category	Term	Count	%	PValue	Genes	List Total	Pop Hits	Pop Total	Fold Enrichment	Bonferroni	Benjamini	FDR
GOTERM_BP_FAT	GO:0010033~response to organic substance	54	9.52381	4.79707e-07	823976, 795569, 814970, 814188, 818914, 780522, 801761, 821973, 775703, 803569, 794153, 826111, 814031, 800117, 804142, 787120, 780311, 818683, 813285, 813022, 794775, 787908, 812867, 772685, 801948, 820726, 808918, 788838, 774103, 818243, 787840, 800499, 804156, 824280, 780030, 824591, 773506, 815222, 825899, 785761, 815387, 781978, 807045, 796198, 813555, 786639, 816368, 816820, 820249, 821489,…	486	721	13528	2.08476	0.00130827	3.74028e-05	0.000854684
GOTERM_BP_FAT	GO:0009719~response to endogenous stimulus	24	4.2328	0.0202487	801948, 826111, 808918, 814970, 788838, 815387, 774103, 814188, 787120, 780311, 813555, 786639, 818683, 816820, 780522, 820249, 801761, 813022, 817654, 794775, 815222, 826555, 787908, 784099	486	405	13528	1.6495	1	0.19731	30.5436
GOTERM_BP_FAT	GO:0048545~response to steroid hormone stimulus	14	2.46914	0.021018	815387, 774103, 814188, 780311, 787120, 816820, 780522, 820249, 817654, 794775, 826555, 815222, 787908, 784099	486	192	13528	2.02966	1	0.203343	31.5089
GOTERM_BP_FAT	GO:0009725~response to hormone stimulus	22	3.88007	0.0238563	801948, 826111, 808918, 814970, 788838, 815387, 774103, 814188, 780311, 787120, 813555, 818683, 816820, 780522, 820249, 801761, 817654, 794775, 815222, 826555, 787908, 784099	486	367	13528	1.66861	1	0.223116	34.9619
Annotation Cluster 65	Enrichment Score: 2.826929129937746
Category	Term	Count	%	PValue	Genes	List Total	Pop Hits	Pop Total	Fold Enrichment	Bonferroni	Benjamini	FDR
GOTERM_BP_FAT	GO:0034330~cell junction organization	9	1.5873	0.000907874	820632, 823371, 802187, 774103, 800291, 799503, 780476, 794775, 798108	486	57	13528	4.39506	0.916149	0.0184644	1.60526
GOTERM_BP_FAT	GO:0007044~cell-substrate junction assembly	6	1.0582	0.00114243	820632, 823371, 800291, 799503, 780476, 798108	486	23	13528	7.26141	0.95582	0.0223513	2.01602
GOTERM_BP_FAT	GO:0034329~cell junction assembly	7	1.23457	0.00318681	820632, 823371, 802187, 800291, 799503, 780476, 798108	486	41	13528	4.75238	0.999835	0.0485569	5.52828
Annotation Cluster 66	Enrichment Score: 2.793094273497717
Category	Term	Count	%	PValue	Genes	List Total	Pop Hits	Pop Total	Fold Enrichment	Bonferroni	Benjamini	FDR
UP_SEQ_FEATURE	domain:MAM	5	0.881834	0.000436686	820632, 788649, 822143, 812621, 796030	566	13	19113	12.9879	0.608329	0.0125868	0.754286
INTERPRO	IPR000998:MAM	5	0.881834	0.00245365	820632, 788649, 822143, 812621, 796030	549	18	16659	8.42896	0.858159	0.0336836	3.69778
SMART	SM00137:MAM	5	0.881834	0.00389705	820632, 788649, 822143, 812621, 796030	341	18	9079	7.39573	0.443283	0.021459	4.55577
Annotation Cluster 67	Enrichment Score: 2.7861166873239895
Category	Term	Count	%	PValue	Genes	List Total	Pop Hits	Pop Total	Fold Enrichment	Bonferroni	Benjamini	FDR
UP_SEQ_FEATURE	site:Cleavage; by autolysis	5	0.881834	0.0010358	825413, 794448, 788838, 774343, 813701	566	16	19113	10.5527	0.891823	0.0270831	1.78042
INTERPRO	IPR000209:Peptidase S8 and S53, subtilisin, kexin, sedolisin	5	0.881834	0.00118374	825413, 809467, 794448, 788838, 812052	549	15	16659	10.1148	0.610009	0.018294	1.80023
INTERPRO	IPR015500:Peptidase S8, subtilisin-related	4	0.705467	0.00357367	825413, 794448, 788838, 812052	549	10	16659	12.1377	0.941933	0.0463285	5.34287
Annotation Cluster 68	Enrichment Score: 2.745960253787277
Category	Term	Count	%	PValue	Genes	List Total	Pop Hits	Pop Total	Fold Enrichment	Bonferroni	Benjamini	FDR
INTERPRO	IPR000668:Peptidase C1A, papain C-terminal	6	1.0582	5.91694e-05	802829, 804972, 813285, 805355, 813146, 822648	549	14	16659	13.0047	0.0459518	0.0013826	0.0907119
INTERPRO	IPR013128:Peptidase C1A, papain	6	1.0582	5.91694e-05	802829, 804972, 813285, 805355, 813146, 822648	549	14	16659	13.0047	0.0459518	0.0013826	0.0907119
SMART	SM00645:Pept_C1	6	1.0582	0.00010829	802829, 804972, 813285, 805355, 813146, 822648	341	14	9079	11.4106	0.0161131	0.00108237	0.129239
PIR_SUPERFAMILY	PIRSF001182:papain	5	0.881834	0.000382407	802829, 804972, 813285, 813146, 822648	325	9	7396	12.6427	0.109428	0.0562988	0.510576
GOTERM_MF_FAT	GO:0004197~cysteine-type endopeptidase activity	10	1.76367	0.000925693	794408, 802829, 804972, 791817, 785528, 813285, 805355, 813146, 822648, 813701	459	72	12983	3.92853	0.470234	0.0157575	1.38322
INTERPRO	IPR000169:Peptidase, cysteine peptidase active site	7	1.23457	0.00103584	794408, 802829, 804972, 813285, 805355, 813146, 822648	549	36	16659	5.90027	0.561292	0.0166741	1.57697
GOTERM_MF_FAT	GO:0030984~kininogen binding	3	0.529101	0.00363827	802829, 804972, 813146	459	3	12983	28.2854	0.917948	0.0518097	5.33432
UP_SEQ_FEATURE	propeptide:Activation peptide	8	1.41093	0.00574718	788570, 815340, 802829, 804972, 805355, 789535, 813146, 822648	566	73	19113	3.70066	0.999996	0.11972	9.50835
SP_PIR_KEYWORDS	cysteine proteinase	4	0.705467	0.00720531	794408, 802829, 804972, 813146	566	14	19235	9.70974	0.973102	0.0351658	9.88965
INTERPRO	IPR013201:Proteinase inhibitor I29, cathepsin propeptide	3	0.529101	0.0265144	802829, 813146, 822648	549	8	16659	11.3791	1	0.209242	33.7775
SP_PIR_KEYWORDS	thiol protease	9	1.5873	0.0325335	794408, 802829, 804972, 785528, 813285, 805355, 813146, 822648, 813701	566	126	19235	2.42744	1	0.130769	37.8914
GOTERM_MF_FAT	GO:0008234~cysteine-type peptidase activity	10	1.76367	0.0618865	794408, 802829, 804972, 791817, 785528, 813285, 805355, 813146, 822648, 813701	459	141	12983	2.00606	1	0.465309	61.7417
Annotation Cluster 69	Enrichment Score: 2.6843792277652674
Category	Term	Count	%	PValue	Genes	List Total	Pop Hits	Pop Total	Fold Enrichment	Bonferroni	Benjamini	FDR
SP_PIR_KEYWORDS	intramolecular oxidoreductase	5	0.881834	0.000302121	815605, 803055, 791817, 813329, 784725	566	12	19235	14.16	0.140224	0.00198596	0.434187
SP_PIR_KEYWORDS	Isomerase	11	1.94004	0.00285096	799803, 803903, 815605, 784769, 803055, 791817, 813329, 778341, 790493, 784725, 799012	566	120	19235	3.11521	0.760095	0.0149141	4.02799
GOTERM_MF_FAT	GO:0016860~intramolecular oxidoreductase activity	6	1.0582	0.0102729	803903, 815605, 803055, 791817, 813329, 784725	459	38	12983	4.46612	0.999161	0.125107	14.3843
Annotation Cluster 70	Enrichment Score: 2.649061659008525
Category	Term	Count	%	PValue	Genes	List Total	Pop Hits	Pop Total	Fold Enrichment	Bonferroni	Benjamini	FDR
INTERPRO	IPR001007:von Willebrand factor, type C	8	1.41093	0.000291009	825624, 781061, 795569, 814924, 817654, 815624, 812811, 821710	549	40	16659	6.06885	0.206567	0.00549404	0.445402
SMART	SM00214:VWC	8	1.41093	0.000622723	825624, 781061, 795569, 814924, 817654, 815624, 812811, 821710	341	40	9079	5.32493	0.0892051	0.00443952	0.741106
UP_SEQ_FEATURE	domain:VWFC	5	0.881834	0.00166166	781061, 795569, 814924, 817654, 821710	566	18	19113	9.38015	0.971813	0.0411178	2.84167
GOTERM_BP_FAT	GO:0043588~skin development	4	0.705467	0.0841412	795569, 814924, 811716, 812811	486	29	13528	3.83936	1	0.505102	79.1117
Annotation Cluster 71	Enrichment Score: 2.6039335060727447
Category	Term	Count	%	PValue	Genes	List Total	Pop Hits	Pop Total	Fold Enrichment	Bonferroni	Benjamini	FDR
INTERPRO	IPR006212:Furin-like repeat	6	1.0582	0.000227013	825413, 816368, 814970, 818118, 812811, 815222	549	18	16659	10.1148	0.165144	0.00439266	0.347613
SMART	SM00261:FU	6	1.0582	0.000409455	825413, 816368, 814970, 818118, 812811, 815222	341	18	9079	8.87488	0.059582	0.003407	0.487863
INTERPRO	IPR000494:EGF receptor, L domain	3	0.529101	0.0203238	816368, 814970, 815222	549	7	16659	13.0047	1	0.176615	27.0156
INTERPRO	IPR006211:Furin-like cysteine rich region	3	0.529101	0.0203238	816368, 814970, 815222	549	7	16659	13.0047	1	0.176615	27.0156
Annotation Cluster 72	Enrichment Score: 2.584611796595048
Category	Term	Count	%	PValue	Genes	List Total	Pop Hits	Pop Total	Fold Enrichment	Bonferroni	Benjamini	FDR
GOTERM_BP_FAT	GO:0051789~response to protein stimulus	13	2.29277	0.000443125	823976, 826111, 820726, 785761, 807045, 818243, 800499, 804142, 821973, 821489, 794775, 773506, 815222	486	107	13528	3.38187	0.701671	0.0105541	0.786575
GOTERM_BP_FAT	GO:0006986~response to unfolded protein	10	1.76367	0.000938258	823976, 820726, 785761, 807045, 821973, 818243, 800499, 804142, 821489, 773506	486	71	13528	3.92048	0.922827	0.0187967	1.65856
SP_PIR_KEYWORDS	Chaperone	13	2.29277	0.00248521	788614, 803903, 823976, 820726, 810988, 785761, 807045, 784316, 800499, 825558, 796391, 773506, 804644	566	158	19235	2.79616	0.711815	0.0134324	3.51982
SP_PIR_KEYWORDS	stress response	6	1.0582	0.0443956	825558, 823976, 785761, 807045, 821973, 800499	566	66	19235	3.08946	1	0.17239	48.0008
Annotation Cluster 73	Enrichment Score: 2.5765449476343694
Category	Term	Count	%	PValue	Genes	List Total	Pop Hits	Pop Total	Fold Enrichment	Bonferroni	Benjamini	FDR
UP_SEQ_FEATURE	repeat:BNR 4	4	0.705467	0.000822862	807305, 818683, 799110, 809793	566	7	19113	19.2963	0.829085	0.0221137	1.41686
UP_SEQ_FEATURE	repeat:BNR 3	4	0.705467	0.00188928	807305, 818683, 799110, 809793	566	9	19113	15.0082	0.98272	0.0460926	3.22495
UP_SEQ_FEATURE	repeat:BNR 1	4	0.705467	0.00263997	807305, 818683, 799110, 809793	566	10	19113	13.5074	0.996562	0.0604358	4.47894
UP_SEQ_FEATURE	repeat:BNR 2	4	0.705467	0.00263997	807305, 818683, 799110, 809793	566	10	19113	13.5074	0.996562	0.0604358	4.47894
UP_SEQ_FEATURE	repeat:BNR 5	3	0.529101	0.0120908	818683, 799110, 809793	566	6	19113	16.8843	1	0.209572	19.0119
Annotation Cluster 74	Enrichment Score: 2.5518835007851175
Category	Term	Count	%	PValue	Genes	List Total	Pop Hits	Pop Total	Fold Enrichment	Bonferroni	Benjamini	FDR
GOTERM_MF_FAT	GO:0004177~aminopeptidase activity	8	1.41093	6.53012e-05	788455, 814144, 816731, 793542, 812052, 813146, 814978, 810500	459	30	12983	7.54277	0.0438095	0.00149216	0.0981669
SP_PIR_KEYWORDS	Aminopeptidase	6	1.0582	0.000847039	788455, 814144, 816731, 793542, 812052, 810500	566	26	19235	7.84248	0.345379	0.00503134	1.21287
INTERPRO	IPR001930:Peptidase M1, membrane alanine aminopeptidase	4	0.705467	0.00623802	788455, 816731, 793542, 810500	549	12	16659	10.1148	0.99309	0.0747864	9.15129
INTERPRO	IPR014782:Peptidase M1, membrane alanine aminopeptidase, N-terminal	4	0.705467	0.0079134	788455, 816731, 793542, 810500	549	13	16659	9.3367	0.998193	0.0926001	11.4722
COG_ONTOLOGY	Amino acid transport and metabolism	4	0.705467	0.0637306	788455, 816731, 793542, 810500	38	49	1950	4.18904	0.515371	0.214518	33.6498
Annotation Cluster 75	Enrichment Score: 2.5364873674042903
Category	Term	Count	%	PValue	Genes	List Total	Pop Hits	Pop Total	Fold Enrichment	Bonferroni	Benjamini	FDR
GOTERM_BP_FAT	GO:0045807~positive regulation of endocytosis	9	1.5873	5.68694e-06	794018, 788614, 801421, 826111, 788838, 801761, 780451, 777657, 784099	486	29	13528	8.63857	0.0153999	0.000323275	0.0101319
GOTERM_BP_FAT	GO:0048260~positive regulation of receptor-mediated endocytosis	3	0.529101	0.0390732	801421, 788838, 777657	486	9	13528	9.27846	1	0.313649	50.8418
GOTERM_BP_FAT	GO:0048259~regulation of receptor-mediated endocytosis	3	0.529101	0.110606	801421, 788838, 777657	486	16	13528	5.21914	1	0.587738	87.6116
Annotation Cluster 76	Enrichment Score: 2.484029582339522
Category	Term	Count	%	PValue	Genes	List Total	Pop Hits	Pop Total	Fold Enrichment	Bonferroni	Benjamini	FDR
UP_SEQ_FEATURE	domain:LDL-receptor class A 3	8	1.41093	1.54103e-06	825565, 798925, 810854, 805036, 787480, 826073, 809793, 822813	566	21	19113	12.8642	0.00330159	8.26728e-05	0.00267128
UP_SEQ_FEATURE	domain:LDL-receptor class A 4	7	1.23457	4.04175e-06	825565, 798925, 805036, 787480, 826073, 809793, 822813	566	16	19113	14.7737	0.0086361	0.000192728	0.00700599
UP_SEQ_FEATURE	short sequence motif:Endocytosis signal	7	1.23457	8.9079e-06	818683, 811505, 774653, 787480, 826073, 809793, 803569	566	18	19113	13.1322	0.0189349	0.00039818	0.0154404
UP_SEQ_FEATURE	domain:LDL-receptor class A 1	8	1.41093	1.00859e-05	825565, 798925, 810854, 805036, 787480, 826073, 809793, 822813	566	27	19113	10.0055	0.0214118	0.000432793	0.017482
UP_SEQ_FEATURE	domain:LDL-receptor class A 2	8	1.41093	1.00859e-05	825565, 798925, 810854, 805036, 787480, 826073, 809793, 822813	566	27	19113	10.0055	0.0214118	0.000432793	0.017482
INTERPRO	IPR002172:Low density lipoprotein-receptor, class A, cysteine-rich	9	1.5873	0.000206838	825565, 798925, 813661, 810854, 805036, 787480, 826073, 809793, 822813	549	50	16659	5.46197	0.151643	0.0041029	0.316766
SMART	SM00192:LDLa	9	1.5873	0.000482949	825565, 798925, 813661, 810854, 805036, 787480, 826073, 809793, 822813	341	50	9079	4.79243	0.0698969	0.00380641	0.5752
GOTERM_MF_FAT	GO:0008034~lipoprotein binding	7	1.23457	0.00126793	798925, 813648, 800117, 826073, 817654, 809793, 822813	459	35	12983	5.65708	0.581197	0.0210044	1.89007
INTERPRO	IPR011042:Six-bladed beta-propeller, TolB-like	7	1.23457	0.00138882	813397, 777548, 826344, 810854, 787480, 826073, 809793	549	38	16659	5.58973	0.668749	0.0210235	2.10901
UP_SEQ_FEATURE	domain:LDL-receptor class A 5	4	0.705467	0.00463112	787480, 826073, 809793, 822813	566	12	19113	11.2562	0.999953	0.0995472	7.7313
UP_SEQ_FEATURE	repeat:LDL-receptor class B 5	4	0.705467	0.00588945	810854, 787480, 826073, 809793	566	13	19113	10.3903	0.999997	0.120183	9.73256
UP_SEQ_FEATURE	repeat:LDL-receptor class B 3	4	0.705467	0.00733281	810854, 787480, 826073, 809793	566	14	19113	9.64816	1	0.142163	11.9777
UP_SEQ_FEATURE	repeat:LDL-receptor class B 4	4	0.705467	0.00733281	810854, 787480, 826073, 809793	566	14	19113	9.64816	1	0.142163	11.9777
UP_SEQ_FEATURE	repeat:LDL-receptor class B 1	4	0.705467	0.00733281	810854, 787480, 826073, 809793	566	14	19113	9.64816	1	0.142163	11.9777
UP_SEQ_FEATURE	repeat:LDL-receptor class B 2	4	0.705467	0.00733281	810854, 787480, 826073, 809793	566	14	19113	9.64816	1	0.142163	11.9777
INTERPRO	IPR000033:Low-density lipoprotein receptor, YWTD repeat	4	0.705467	0.0119898	810854, 787480, 826073, 809793	549	15	16659	8.0918	0.999932	0.124699	16.8898
UP_SEQ_FEATURE	repeat:LDL-receptor class B 11	3	0.529101	0.0120908	810854, 787480, 826073	566	6	19113	16.8843	1	0.209572	19.0119
UP_SEQ_FEATURE	repeat:LDL-receptor class B 10	3	0.529101	0.0120908	810854, 787480, 826073	566	6	19113	16.8843	1	0.209572	19.0119
UP_SEQ_FEATURE	repeat:LDL-receptor class B 13	3	0.529101	0.0120908	810854, 787480, 826073	566	6	19113	16.8843	1	0.209572	19.0119
UP_SEQ_FEATURE	repeat:LDL-receptor class B 12	3	0.529101	0.0120908	810854, 787480, 826073	566	6	19113	16.8843	1	0.209572	19.0119
UP_SEQ_FEATURE	repeat:LDL-receptor class B 15	3	0.529101	0.0120908	810854, 787480, 826073	566	6	19113	16.8843	1	0.209572	19.0119
UP_SEQ_FEATURE	repeat:LDL-receptor class B 14	3	0.529101	0.0120908	810854, 787480, 826073	566	6	19113	16.8843	1	0.209572	19.0119
UP_SEQ_FEATURE	repeat:LDL-receptor class B 17	3	0.529101	0.0120908	810854, 787480, 826073	566	6	19113	16.8843	1	0.209572	19.0119
UP_SEQ_FEATURE	repeat:LDL-receptor class B 16	3	0.529101	0.0120908	810854, 787480, 826073	566	6	19113	16.8843	1	0.209572	19.0119
UP_SEQ_FEATURE	repeat:LDL-receptor class B 19	3	0.529101	0.0120908	810854, 787480, 826073	566	6	19113	16.8843	1	0.209572	19.0119
UP_SEQ_FEATURE	repeat:LDL-receptor class B 18	3	0.529101	0.0120908	810854, 787480, 826073	566	6	19113	16.8843	1	0.209572	19.0119
UP_SEQ_FEATURE	repeat:LDL-receptor class B 20	3	0.529101	0.0120908	810854, 787480, 826073	566	6	19113	16.8843	1	0.209572	19.0119
UP_SEQ_FEATURE	repeat:LDL-receptor class B 9	3	0.529101	0.016598	810854, 787480, 826073	566	7	19113	14.4722	1	0.264345	25.1837
UP_SEQ_FEATURE	repeat:LDL-receptor class B 7	3	0.529101	0.016598	810854, 787480, 826073	566	7	19113	14.4722	1	0.264345	25.1837
UP_SEQ_FEATURE	repeat:LDL-receptor class B 8	3	0.529101	0.016598	810854, 787480, 826073	566	7	19113	14.4722	1	0.264345	25.1837
SMART	SM00135:LY	4	0.705467	0.0169425	810854, 787480, 826073, 809793	341	15	9079	7.0999	0.922938	0.0769743	18.4582
UP_SEQ_FEATURE	domain:LDL-receptor class A 8	3	0.529101	0.0217014	787480, 826073, 809793	566	8	19113	12.6632	1	0.31594	31.6363
UP_SEQ_FEATURE	repeat:LDL-receptor class B 6	3	0.529101	0.0273621	810854, 787480, 826073	566	9	19113	11.2562	1	0.37195	38.1786
UP_SEQ_FEATURE	domain:LDL-receptor class A 7	3	0.529101	0.0402074	787480, 826073, 809793	566	11	19113	9.2096	1	0.481711	50.9034
UP_SEQ_FEATURE	domain:LDL-receptor class A 6	3	0.529101	0.0402074	787480, 826073, 809793	566	11	19113	9.2096	1	0.481711	50.9034
SP_PIR_KEYWORDS	coated pit	4	0.705467	0.0666836	810642, 798925, 826073, 822813	566	32	19235	4.24801	1	0.236295	62.9828
Annotation Cluster 77	Enrichment Score: 2.4516503000362704
Category	Term	Count	%	PValue	Genes	List Total	Pop Hits	Pop Total	Fold Enrichment	Bonferroni	Benjamini	FDR
GOTERM_BP_FAT	GO:0032268~regulation of cellular protein metabolic process	34	5.99647	0.000212065	801948, 824859, 788838, 783097, 807222, 817430, 820867, 810335, 775824, 780522, 797566, 817216, 821973, 773626, 790063, 815222, 788614, 794781, 826111, 826344, 807045, 823841, 786639, 772717, 810642, 816368, 793890, 778297, 774343, 817654, 794775, 826555, 811696, 787908	486	474	13528	1.99663	0.439422	0.00577115	0.37716
GOTERM_BP_FAT	GO:0051248~negative regulation of protein metabolic process	17	2.99824	0.00114653	788614, 801948, 826344, 786593, 807045, 820867, 772717, 793890, 810335, 774343, 773626, 790063, 817654, 794775, 815222, 787908, 811696	486	187	13528	2.53049	0.956311	0.0221137	2.02317
GOTERM_BP_FAT	GO:0032269~negative regulation of cellular protein metabolic process	16	2.82187	0.00209776	788614, 801948, 826344, 807045, 820867, 772717, 793890, 810335, 774343, 773626, 790063, 817654, 794775, 815222, 787908, 811696	486	180	13528	2.47426	0.996755	0.0358437	3.67234
GOTERM_BP_FAT	GO:0010605~negative regulation of macromolecule metabolic process	30	5.29101	0.306049	801948, 788838, 814188, 784316, 820867, 810335, 780522, 783039, 797566, 773626, 790063, 815222, 788614, 820632, 802651, 810988, 826344, 814791, 793884, 786593, 807045, 796198, 772717, 793890, 827096, 774343, 817654, 794775, 811696, 787908	486	734	13528	1.13769	1	0.872549	99.8511
Annotation Cluster 78	Enrichment Score: 2.419772345152098
Category	Term	Count	%	PValue	Genes	List Total	Pop Hits	Pop Total	Fold Enrichment	Bonferroni	Benjamini	FDR
INTERPRO	IPR003645:Follistatin-like, N-terminal	6	1.0582	1.48242e-05	825624, 784347, 801702, 826993, 772249, 821710	549	11	16659	16.5514	0.0117161	0.000392767	0.022734
SMART	SM00274:FOLN	6	1.0582	2.74307e-05	825624, 784347, 801702, 826993, 772249, 821710	341	11	9079	14.5225	0.00410622	0.000316463	0.032752
INTERPRO	IPR002350:Proteinase inhibitor I1, Kazal	5	0.881834	0.0638652	784347, 801702, 791482, 774011, 821710	549	46	16659	3.29829	1	0.402128	63.6583
SMART	SM00280:KAZAL	5	0.881834	0.0923547	784347, 801702, 791482, 774011, 821710	341	46	9079	2.89398	1	0.292542	68.5624
UP_SEQ_FEATURE	domain:Kazal-like	3	0.529101	0.332052	791482, 774011, 821710	566	40	19113	2.53264	1	0.992077	99.9084
Annotation Cluster 79	Enrichment Score: 2.4135499464658343
Category	Term	Count	%	PValue	Genes	List Total	Pop Hits	Pop Total	Fold Enrichment	Bonferroni	Benjamini	FDR
GOTERM_BP_FAT	GO:0045429~positive regulation of nitric oxide biosynthetic process	7	1.23457	7.05603e-05	816368, 792731, 785761, 806903, 807045, 787840, 815222	486	21	13528	9.27846	0.17516	0.00256425	0.125642
GOTERM_BP_FAT	GO:0045428~regulation of nitric oxide biosynthetic process	7	1.23457	0.000320551	816368, 792731, 785761, 806903, 807045, 787840, 815222	486	27	13528	7.21658	0.583107	0.00814353	0.569585
GOTERM_MF_FAT	GO:0030235~nitric-oxide synthase regulator activity	3	0.529101	0.0115686	816368, 785761, 807045	459	5	12983	16.9712	0.999659	0.132849	16.0547
KEGG_PATHWAY	hsa05215:Prostate cancer	4	0.705467	0.847345	816368, 785761, 807045, 804644	264	89	5085	0.865679	1	0.993676	100
Annotation Cluster 80	Enrichment Score: 2.3493150666294027
Category	Term	Count	%	PValue	Genes	List Total	Pop Hits	Pop Total	Fold Enrichment	Bonferroni	Benjamini	FDR
GOTERM_BP_FAT	GO:0040017~positive regulation of locomotion	16	2.82187	1.98008e-06	826111, 792731, 774103, 823841, 800117, 772249, 786639, 818914, 816368, 806337, 800775, 787547, 817654, 794775, 826555, 815222	486	98	13528	4.54455	0.00538908	0.00012865	0.00352783
GOTERM_BP_FAT	GO:0002687~positive regulation of leukocyte migration	6	1.0582	0.000129278	818914, 806337, 826111, 792731, 817654, 786639	486	15	13528	11.1342	0.297299	0.00395646	0.230083
GOTERM_BP_FAT	GO:0002685~regulation of leukocyte migration	6	1.0582	0.000575282	818914, 806337, 826111, 792731, 817654, 786639	486	20	13528	8.35062	0.792038	0.0131099	1.02003
GOTERM_BP_FAT	GO:0032103~positive regulation of response to external stimulus	9	1.5873	0.00195488	794018, 818914, 825899, 826111, 772249, 817654, 786639, 794775, 804156	486	64	13528	3.91435	0.995205	0.0340816	3.42632
GOTERM_BP_FAT	GO:0050921~positive regulation of chemotaxis	6	1.0582	0.00337814	818914, 826111, 772249, 817654, 786639, 794775	486	29	13528	5.75905	0.999902	0.0500092	5.85082
GOTERM_BP_FAT	GO:0050920~regulation of chemotaxis	6	1.0582	0.00455758	818914, 826111, 772249, 817654, 786639, 794775	486	31	13528	5.3875	0.999996	0.0638299	7.81635
GOTERM_BP_FAT	GO:0050795~regulation of behavior	7	1.23457	0.00571218	818914, 803055, 826111, 772249, 817654, 786639, 794775	486	46	13528	4.23582	1	0.0762895	9.7029
GOTERM_BP_FAT	GO:0048520~positive regulation of behavior	6	1.0582	0.00683573	818914, 826111, 772249, 817654, 786639, 794775	486	34	13528	4.91213	1	0.0868615	11.5037
GOTERM_BP_FAT	GO:0002690~positive regulation of leukocyte chemotaxis	3	0.529101	0.0477035	818914, 817654, 786639	486	10	13528	8.35062	1	0.356113	58.1411
GOTERM_BP_FAT	GO:0002688~regulation of leukocyte chemotaxis	3	0.529101	0.0569501	818914, 817654, 786639	486	11	13528	7.59147	1	0.400248	64.8206
GOTERM_BP_FAT	GO:0017015~regulation of transforming growth factor beta receptor signaling pathway	4	0.705467	0.163133	803907, 817654, 786639, 794775	486	39	13528	2.85491	1	0.704199	95.8123
GOTERM_BP_FAT	GO:0001819~positive regulation of cytokine production	3	0.529101	0.838344	817654, 786639, 794775	486	90	13528	0.927846	1	0.99949	100
Annotation Cluster 81	Enrichment Score: 2.32824982596366
Category	Term	Count	%	PValue	Genes	List Total	Pop Hits	Pop Total	Fold Enrichment	Bonferroni	Benjamini	FDR
UP_SEQ_FEATURE	metal ion-binding site:Copper	6	1.0582	5.20743e-05	810642, 819650, 788326, 785100, 787120, 803627	566	15	19113	13.5074	0.105736	0.00189235	0.0902306
GOTERM_MF_FAT	GO:0005507~copper ion binding	11	1.94004	0.000142266	810642, 819650, 794153, 782841, 788326, 790084, 785100, 807222, 787840, 787120, 803627	459	69	12983	4.50927	0.0929899	0.00295326	0.213753
SP_PIR_KEYWORDS	copper	9	1.5873	0.000245342	810642, 819650, 794153, 782841, 788326, 785100, 807222, 787120, 803627	566	57	19235	5.36591	0.115459	0.00170252	0.352722
SP_PIR_KEYWORDS	ltq	3	0.529101	0.00811993	788326, 785100, 787120	566	5	19235	20.3905	0.983034	0.038805	11.0777
UP_SEQ_FEATURE	region of interest:Lysyl-oxidase like	3	0.529101	0.0082208	788326, 785100, 787120	566	5	19113	20.2611	1	0.155248	13.3327
UP_SEQ_FEATURE	cross-link:Lysine tyrosylquinone (Lys-Tyr)	3	0.529101	0.0082208	788326, 785100, 787120	566	5	19113	20.2611	1	0.155248	13.3327
INTERPRO	IPR001695:Lysyl oxidase	3	0.529101	0.0101109	788326, 785100, 787120	549	5	16659	18.2066	0.99969	0.109004	14.4324
INTERPRO	IPR019828:Lysyl oxidase, conserved site	3	0.529101	0.0101109	788326, 785100, 787120	549	5	16659	18.2066	0.99969	0.109004	14.4324
SP_PIR_KEYWORDS	TPQ	3	0.529101	0.0214432	788326, 785100, 787120	566	8	19235	12.744	0.99998	0.0899404	26.8128
GOTERM_MF_FAT	GO:0016641~oxidoreductase activity, acting on the CH-NH2 group of donors, oxygen as acceptor	3	0.529101	0.0854398	788326, 785100, 787120	459	14	12983	6.06116	1	0.558204	73.9001
GOTERM_MF_FAT	GO:0016638~oxidoreductase activity, acting on the CH-NH2 group of donors	3	0.529101	0.131174	788326, 785100, 787120	459	18	12983	4.71423	1	0.696041	87.934
Annotation Cluster 82	Enrichment Score: 2.324459678710875
Category	Term	Count	%	PValue	Genes	List Total	Pop Hits	Pop Total	Fold Enrichment	Bonferroni	Benjamini	FDR
UP_SEQ_FEATURE	domain:Fibronectin type-III 4	14	2.46914	2.52792e-08	820632, 805802, 825899, 820737, 782301, 825595, 789828, 812621, 800291, 821332, 817489, 809793, 774727, 812509	566	62	19113	7.62516	5.42478e-05	2.00923e-06	4.38207e-05
GOTERM_MF_FAT	GO:0019198~transmembrane receptor protein phosphatase activity	8	1.41093	1.47459e-06	820632, 825595, 786831, 820737, 812621, 789828, 817585, 817489	459	18	12983	12.5713	0.00101106	4.59793e-05	0.00221773
INTERPRO	IPR000242:Protein-tyrosine phosphatase, receptor/non-receptor type	8	1.41093	0.000291009	820632, 825595, 786831, 820737, 812621, 789828, 817585, 817489	549	40	16659	6.06885	0.206567	0.00549404	0.445402
UP_SEQ_FEATURE	domain:Tyrosine-protein phosphatase 2	5	0.881834	0.000309534	820632, 786831, 820737, 812621, 817489	566	12	19113	14.0702	0.485399	0.00918482	0.535212
UP_SEQ_FEATURE	domain:Tyrosine-protein phosphatase 1	5	0.881834	0.000309534	820632, 786831, 820737, 812621, 817489	566	12	19113	14.0702	0.485399	0.00918482	0.535212
SMART	SM00194:PTPc	8	1.41093	0.000622723	820632, 825595, 786831, 820737, 812621, 789828, 817585, 817489	341	40	9079	5.32493	0.0892051	0.00443952	0.741106
SP_PIR_KEYWORDS	tyrosine-specific phosphatase	6	1.0582	0.00193894	825595, 786831, 820737, 812621, 789828, 817585	566	31	19235	6.57757	0.621073	0.0109668	2.75617
SP_PIR_KEYWORDS	phosphoric monoester hydrolase	8	1.41093	0.00406572	820632, 825595, 786831, 820737, 812621, 789828, 814031, 817585	566	69	19235	3.94019	0.869581	0.0209952	5.69796
UP_SEQ_FEATURE	active site:Phosphocysteine intermediate	8	1.41093	0.0113985	820632, 825595, 786831, 820737, 812621, 789828, 817585, 817489	566	83	19113	3.2548	1	0.202044	18.0223
INTERPRO	IPR000387:Protein-tyrosine phosphatase	8	1.41093	0.0171588	820632, 825595, 786831, 820737, 812621, 789828, 817585, 817489	549	81	16659	2.99696	0.999999	0.159848	23.3143
INTERPRO	IPR000387:Dual-specific/protein-tyrosine phosphatase, conserved region	8	1.41093	0.0182472	820632, 825595, 786831, 820737, 812621, 789828, 817585, 817489	549	82	16659	2.96042	1	0.165354	24.6066
INTERPRO	IPR016130:Protein-tyrosine phosphatase, active site	8	1.41093	0.0272506	820632, 825595, 786831, 820737, 812621, 789828, 817585, 817489	549	89	16659	2.72757	1	0.210363	34.5415
GOTERM_MF_FAT	GO:0004725~protein tyrosine phosphatase activity	8	1.41093	0.0746598	820632, 825595, 786831, 820737, 812621, 789828, 817585, 817489	459	104	12983	2.1758	1	0.52255	68.87
SP_PIR_KEYWORDS	protein phosphatase	8	1.41093	0.0888538	820632, 825595, 786831, 820737, 812621, 789828, 817585, 817489	566	130	19235	2.09133	1	0.302788	73.8151
GOTERM_BP_FAT	GO:0006470~protein amino acid dephosphorylation	8	1.41093	0.200739	820632, 825595, 786831, 820737, 812621, 789828, 817585, 817489	486	133	13528	1.67431	1	0.761979	98.154
GOTERM_MF_FAT	GO:0004721~phosphoprotein phosphatase activity	9	1.5873	0.227815	820632, 825595, 786831, 820737, 812621, 789828, 814031, 817585, 817489	459	165	12983	1.54284	1	0.860625	97.9519
GOTERM_MF_FAT	GO:0016791~phosphatase activity	12	2.1164	0.261628	820632, 825595, 786831, 820737, 777548, 797643, 812621, 789828, 826344, 814031, 817585, 817489	459	249	12983	1.36315	1	0.893254	98.9556
GOTERM_BP_FAT	GO:0016311~dephosphorylation	8	1.41093	0.315407	820632, 825595, 786831, 820737, 812621, 789828, 817585, 817489	486	154	13528	1.44599	1	0.879334	99.8831
UP_SEQ_FEATURE	domain:Tyrosine-protein phosphatase	3	0.529101	0.550899	825595, 789828, 817585	566	62	19113	1.63396	1	0.999892	99.9999
Annotation Cluster 83	Enrichment Score: 2.312909338021633
Category	Term	Count	%	PValue	Genes	List Total	Pop Hits	Pop Total	Fold Enrichment	Bonferroni	Benjamini	FDR
GOTERM_MF_FAT	GO:0008083~growth factor activity	19	3.35097	1.50211e-05	814029, 801421, 779128, 811556, 803387, 814791, 774103, 823841, 815624, 800197, 815605, 787165, 780522, 821753, 778297, 797566, 817216, 787547, 794775	459	161	12983	3.33803	0.0102517	0.000396251	0.0225891
INTERPRO	IPR001839:Transforming growth factor beta	9	1.5873	2.1653e-05	814029, 800197, 779128, 787165, 780522, 814791, 774103, 797566, 794775	549	37	16659	7.38104	0.017067	0.000555147	0.033205
INTERPRO	IPR017948:Transforming growth factor beta, conserved site	9	1.5873	2.1653e-05	814029, 800197, 779128, 787165, 780522, 814791, 774103, 797566, 794775	549	37	16659	7.38104	0.017067	0.000555147	0.033205
SP_PIR_KEYWORDS	growth factor	15	2.6455	3.17005e-05	814029, 779128, 811556, 774103, 814791, 806459, 823841, 815605, 800197, 787165, 780522, 778297, 797566, 817216, 794775	566	131	19235	3.89131	0.0157255	0.000273247	0.0456403
SP_PIR_KEYWORDS	osteogenesis	7	1.23457	4.12153e-05	818683, 787165, 780522, 811556, 801702, 797566, 779485	566	23	19235	10.343	0.0203972	0.000343409	0.0593354
INTERPRO	IPR001111:Transforming growth factor beta (TGFb), N-terminal	7	1.23457	4.38714e-05	814029, 787165, 780522, 814791, 774103, 797566, 794775	549	21	16659	10.1148	0.0342773	0.00108936	0.0672661
SMART	SM00204:TGFB	9	1.5873	5.30882e-05	814029, 800197, 779128, 787165, 780522, 814791, 774103, 797566, 794775	341	37	9079	6.47626	0.00793182	0.000568656	0.0633777
INTERPRO	IPR015615:Transforming growth factor-beta-related	8	1.41093	6.59747e-05	814029, 779128, 787165, 780522, 814791, 774103, 797566, 794775	549	32	16659	7.58607	0.0510997	0.00149749	0.10114
GOTERM_BP_FAT	GO:0040007~growth	18	3.1746	0.000315869	814029, 792681, 798787, 808403, 810988, 816149, 814791, 774103, 796346, 780310, 781308, 810642, 787165, 780522, 787522, 797566, 794775, 819523	486	183	13528	2.73791	0.577744	0.00810044	0.561287
GOTERM_BP_FAT	GO:0030500~regulation of bone mineralization	7	1.23457	0.000586958	801948, 787165, 780522, 827096, 801761, 797566, 794775	486	30	13528	6.49492	0.798563	0.0131547	1.04063
GOTERM_BP_FAT	GO:0070167~regulation of biomineral formation	7	1.23457	0.000843039	801948, 787165, 780522, 827096, 801761, 797566, 794775	486	32	13528	6.08899	0.899904	0.0178207	1.49143
GOTERM_BP_FAT	GO:0007178~transmembrane receptor protein serine/threonine kinase signaling pathway	12	2.1164	0.00114361	820632, 800197, 819785, 787165, 798135, 795569, 780522, 774103, 797566, 794775, 826555, 821710	486	103	13528	3.24296	0.955962	0.0222151	2.01808
GOTERM_BP_FAT	GO:0045778~positive regulation of ossification	6	1.0582	0.00140104	787165, 780522, 827096, 774103, 797566, 794775	486	24	13528	6.95885	0.978206	0.025866	2.46703
GOTERM_BP_FAT	GO:0030278~regulation of ossification	10	1.76367	0.00184276	801948, 787165, 780522, 827096, 801761, 774103, 797566, 823841, 794775, 784005	486	78	13528	3.56864	0.993484	0.0325731	3.23284
GOTERM_BP_FAT	GO:0030501~positive regulation of bone mineralization	5	0.881834	0.00334528	787165, 780522, 827096, 797566, 794775	486	18	13528	7.73205	0.999893	0.049804	5.7955
GOTERM_BP_FAT	GO:0070169~positive regulation of biomineral formation	5	0.881834	0.00411883	787165, 780522, 827096, 797566, 794775	486	19	13528	7.3251	0.999987	0.0584545	7.08974
SP_PIR_KEYWORDS	Chondrogenesis	4	0.705467	0.00720531	787165, 780522, 811556, 797566	566	14	19235	9.70974	0.973102	0.0351658	9.88965
GOTERM_BP_FAT	GO:0030279~negative regulation of ossification	4	0.705467	0.0124106	801948, 801761, 794775, 784005	486	14	13528	7.95297	1	0.136073	19.9486
SP_PIR_KEYWORDS	cytokine	12	2.1164	0.0182228	814029, 800197, 815605, 787165, 780522, 821753, 811556, 778297, 797566, 817216, 783621, 823841	566	181	19235	2.25309	0.999898	0.0781526	23.2668
GOTERM_MF_FAT	GO:0005125~cytokine activity	14	2.46914	0.0209034	814029, 811556, 774103, 814791, 823841, 815605, 800197, 787165, 780522, 821753, 820249, 778297, 797566, 817216	459	195	12983	2.03075	0.999999	0.211458	27.2191
KEGG_PATHWAY	hsa04350:TGF-beta signaling pathway	10	1.76367	0.0346916	806598, 779128, 787165, 795414, 780522, 814791, 774103, 797566, 817654, 794775	264	87	5085	2.21395	0.990539	0.252699	33.7869
GOTERM_BP_FAT	GO:0045669~positive regulation of osteoblast differentiation	4	0.705467	0.0587355	787165, 780522, 827096, 797566	486	25	13528	4.45366	1	0.408096	65.9886
PIR_SUPERFAMILY	PIRSF800009:TGF-beta-like cysteine-knot cytokine	4	0.705467	0.0617767	814029, 779128, 780522, 814791	325	21	7396	4.33465	1	0.773785	57.4043
GOTERM_BP_FAT	GO:0001649~osteoblast differentiation	5	0.881834	0.0626106	787165, 780522, 797566, 790063, 799079	486	42	13528	3.31374	1	0.423857	68.3988
GOTERM_BP_FAT	GO:0060389~pathway-restricted SMAD protein phosphorylation	3	0.529101	0.0667579	774103, 797566, 794775	486	12	13528	6.95885	1	0.441186	70.7993
GOTERM_BP_FAT	GO:0010862~positive regulation of pathway-restricted SMAD protein phosphorylation	3	0.529101	0.0878524	780522, 797566, 794775	486	14	13528	5.96473	1	0.51784	80.5694
GOTERM_BP_FAT	GO:0060393~regulation of pathway-restricted SMAD protein phosphorylation	3	0.529101	0.122499	780522, 797566, 794775	486	17	13528	4.91213	1	0.616589	90.2534
GOTERM_BP_FAT	GO:0001837~epithelial to mesenchymal transition	3	0.529101	0.134683	774103, 797566, 794775	486	18	13528	4.63923	1	0.646149	92.4026
GOTERM_BP_FAT	GO:0045786~negative regulation of cell cycle	6	1.0582	0.165018	820632, 816368, 780522, 793884, 797566, 794775	486	81	13528	2.06188	1	0.706928	95.9772
GOTERM_BP_FAT	GO:0045667~regulation of osteoblast differentiation	4	0.705467	0.199284	787165, 780522, 827096, 797566	486	43	13528	2.58934	1	0.759996	98.0933
GOTERM_BP_FAT	GO:0030509~BMP signaling pathway	4	0.705467	0.208605	787165, 780522, 797566, 821710	486	44	13528	2.53049	1	0.772675	98.4523
GOTERM_BP_FAT	GO:0051216~cartilage development	5	0.881834	0.273915	825565, 787165, 780522, 811556, 797566	486	74	13528	1.88077	1	0.849039	99.6664
BIOCARTA	h_alkPathway:ALK in cardiac myocytes	3	0.529101	0.658715	780522, 797566, 794775	94	34	1437	1.34887	1	0.999361	99.9996
KEGG_PATHWAY	hsa04340:Hedgehog signaling pathway	3	0.529101	0.794468	787165, 780522, 797566	264	56	5085	1.03186	1	0.992225	100
Annotation Cluster 84	Enrichment Score: 2.251287168365548
Category	Term	Count	%	PValue	Genes	List Total	Pop Hits	Pop Total	Fold Enrichment	Bonferroni	Benjamini	FDR
SP_PIR_KEYWORDS	metalloprotease	18	3.1746	2.26218e-06	788455, 781479, 780080, 813383, 774828, 816731, 815340, 811556, 789535, 786639, 814978, 818914, 806674, 810036, 793542, 800280, 826555, 810500	566	151	19235	4.05108	0.00113045	2.63041e-05	0.00325759
INTERPRO	IPR006025:Peptidase M, neutral zinc metallopeptidases, zinc-binding site	13	2.29277	7.18599e-05	788455, 781479, 813383, 816731, 811556, 786639, 806674, 818914, 810036, 793542, 800280, 826555, 810500	549	96	16659	4.10912	0.0555294	0.0015857	0.110158
UP_SEQ_FEATURE	metal ion-binding site:Zinc; catalytic	14	2.46914	7.2191e-05	788455, 781479, 813383, 815340, 816731, 811556, 786639, 806674, 818914, 810036, 793542, 800280, 826555, 810500	566	123	19113	3.84357	0.143523	0.00253657	0.125067
GOTERM_MF_FAT	GO:0008237~metallopeptidase activity	19	3.35097	8.34386e-05	788455, 781479, 780080, 774828, 813383, 816731, 815340, 811556, 789535, 786639, 814978, 818914, 806674, 810036, 793542, 800280, 811189, 826555, 810500	459	183	12983	2.93674	0.0556338	0.00184479	0.125417
SP_PIR_KEYWORDS	metal-binding	66	11.6402	0.997328	781479, 774828, 816731, 774963, 808327, 825031, 807222, 814978, 818914, 819650, 782841, 783039, 783448, 806759, 785100, 788455, 776856, 820136, 780080, 794153, 826344, 806903, 807426, 789535, 787120, 799920, 812811, 803627, 810036, 774343, 778404, 779746, 801948, 813383, 772685, 814330, 824859, 805764, 778262, 806674, 808018, 799110, 811197, 800280, 780030, 789466, 815222, 788614, 818276, 781061,…	566	2972	19235	0.754694	1	0.999999	100
SP_PIR_KEYWORDS	zinc	31	5.46737	1	781479, 813383, 774828, 816731, 807222, 805764, 818914, 806674, 799110, 800280, 788614, 788455, 780080, 815340, 811556, 786325, 779341, 807426, 789535, 786639, 799920, 803627, 810642, 810036, 801753, 793542, 788395, 783250, 826555, 810500, 811696	566	2189	19235	0.481273	1	1	100
GOTERM_MF_FAT	GO:0046914~transition metal ion binding	54	9.52381	1	781479, 774828, 816731, 807222, 814978, 818914, 819650, 782841, 785100, 822332, 788455, 776856, 780080, 794153, 788824, 806903, 807426, 789535, 787120, 799920, 803627, 810036, 774121, 791144, 788395, 813383, 824859, 787840, 805764, 778262, 806674, 799110, 811197, 800280, 780030, 790084, 788614, 818276, 781061, 815340, 786325, 811556, 779341, 786639, 810642, 788326, 801753, 793542, 794458, 789304,…	459	2785	12983	0.548442	1	1	100
GOTERM_MF_FAT	GO:0008270~zinc ion binding	31	5.46737	1	781479, 813383, 774828, 816731, 807222, 787840, 805764, 818914, 806674, 799110, 800280, 788614, 788455, 780080, 815340, 788824, 811556, 786325, 779341, 807426, 789535, 786639, 799920, 810642, 810036, 801753, 793542, 806787, 788395, 826555, 810500	459	2311	12983	0.379423	1	1	100
Annotation Cluster 85	Enrichment Score: 2.2421136034045035
Category	Term	Count	%	PValue	Genes	List Total	Pop Hits	Pop Total	Fold Enrichment	Bonferroni	Benjamini	FDR
INTERPRO	IPR001703:Alpha-fetoprotein	3	0.529101	0.00316973	794153, 810326, 803627	549	3	16659	30.3443	0.919856	0.0418764	4.75261
UP_SEQ_FEATURE	domain:Albumin 1	3	0.529101	0.0050308	794153, 810326, 803627	566	4	19113	25.3264	0.99998	0.10662	8.37144
UP_SEQ_FEATURE	domain:Albumin 2	3	0.529101	0.0050308	794153, 810326, 803627	566	4	19113	25.3264	0.99998	0.10662	8.37144
UP_SEQ_FEATURE	domain:Albumin 3	3	0.529101	0.0050308	794153, 810326, 803627	566	4	19113	25.3264	0.99998	0.10662	8.37144
INTERPRO	IPR014760:Serum albumin, N-terminal	3	0.529101	0.0062013	794153, 810326, 803627	549	4	16659	22.7582	0.992884	0.0754962	9.09979
SMART	SM00103:ALBUMIN	3	0.529101	0.00797997	794153, 810326, 803627	341	4	9079	19.9685	0.699347	0.0392681	9.12419
INTERPRO	IPR000264:Serum albumin	3	0.529101	0.0101109	794153, 810326, 803627	549	5	16659	18.2066	0.99969	0.109004	14.4324
Annotation Cluster 86	Enrichment Score: 2.2293227113807577
Category	Term	Count	%	PValue	Genes	List Total	Pop Hits	Pop Total	Fold Enrichment	Bonferroni	Benjamini	FDR
INTERPRO	IPR002223:Proteinase inhibitor I2, Kunitz metazoa	5	0.881834	0.00195884	810642, 779673, 787305, 797879, 774727	549	17	16659	8.92478	0.789613	0.027452	2.96253
SMART	SM00131:KU	5	0.881834	0.00312203	810642, 779673, 787305, 797879, 774727	341	17	9079	7.83077	0.374395	0.0178781	3.66519
UP_SEQ_FEATURE	domain:BPTI/Kunitz inhibitor	3	0.529101	0.0335426	810642, 797879, 774727	566	10	19113	10.1306	1	0.425742	44.6461
Annotation Cluster 87	Enrichment Score: 2.222693883171247
Category	Term	Count	%	PValue	Genes	List Total	Pop Hits	Pop Total	Fold Enrichment	Bonferroni	Benjamini	FDR
GOTERM_BP_FAT	GO:0000272~polysaccharide catabolic process	6	1.0582	0.00287916	780929, 816784, 820136, 778860, 776708, 794083	486	28	13528	5.96473	0.999617	0.0452307	5.00743
GOTERM_BP_FAT	GO:0006026~aminoglycan catabolic process	5	0.881834	0.00600983	780929, 816784, 820136, 778860, 794083	486	21	13528	6.62747	1	0.0793403	10.1833
GOTERM_BP_FAT	GO:0006027~glycosaminoglycan catabolic process	4	0.705467	0.0124106	780929, 816784, 820136, 794083	486	14	13528	7.95297	1	0.136073	19.9486
Annotation Cluster 88	Enrichment Score: 2.221299259299488
Category	Term	Count	%	PValue	Genes	List Total	Pop Hits	Pop Total	Fold Enrichment	Bonferroni	Benjamini	FDR
UP_SEQ_FEATURE	domain:EGF-like 6	9	1.5873	3.22949e-05	805802, 799110, 826512, 794313, 803644, 826993, 814755, 826073, 772249	566	43	19113	7.06784	0.0669589	0.00121516	0.0559673
UP_SEQ_FEATURE	domain:EGF-like 9	6	1.0582	0.000479679	805802, 826512, 814437, 826993, 826073, 815624	566	23	19113	8.80919	0.642864	0.0136347	0.828257
UP_SEQ_FEATURE	domain:EGF-like 7	6	1.0582	0.0010439	805802, 799110, 826512, 826993, 826073, 772249	566	27	19113	7.50412	0.893688	0.0269637	1.79422
UP_SEQ_FEATURE	domain:EGF-like 15	4	0.705467	0.00463112	805802, 826512, 803907, 826073	566	12	19113	11.2562	0.999953	0.0995472	7.7313
UP_SEQ_FEATURE	domain:EGF-like 8	5	0.881834	0.0058332	805802, 799110, 814437, 826073, 815624	566	25	19113	6.75371	0.999996	0.120243	9.64397
UP_SEQ_FEATURE	domain:EGF-like 13	4	0.705467	0.0107975	805802, 826512, 826073, 815624	566	16	19113	8.44214	1	0.194037	17.1542
UP_SEQ_FEATURE	domain:EGF-like 12	3	0.529101	0.0473227	805802, 826512, 815624	566	12	19113	8.44214	1	0.52437	56.8448
UP_SEQ_FEATURE	domain:EGF-like 11	3	0.529101	0.054856	805802, 826512, 826073	566	13	19113	7.79274	1	0.576276	62.3932
UP_SEQ_FEATURE	domain:EGF-like 14	3	0.529101	0.0627765	805802, 826512, 826073	566	14	19113	7.23612	1	0.624617	67.4979
UP_SEQ_FEATURE	domain:EGF-like 10	3	0.529101	0.0796631	805802, 826512, 826073	566	16	19113	6.3316	1	0.704833	76.2846
Annotation Cluster 89	Enrichment Score: 2.1771211930351804
Category	Term	Count	%	PValue	Genes	List Total	Pop Hits	Pop Total	Fold Enrichment	Bonferroni	Benjamini	FDR
GOTERM_BP_FAT	GO:0040008~regulation of growth	25	4.40917	0.00129507	774904, 795714, 801948, 812867, 774103, 809048, 777657, 813701, 818914, 783039, 810299, 790063, 815222, 779248, 784347, 803907, 822143, 823841, 781649, 786639, 822813, 810642, 791482, 800178, 794775	486	341	13528	2.04072	0.970886	0.0244278	2.28246
GOTERM_BP_FAT	GO:0001558~regulation of cell growth	17	2.99824	0.00168325	795714, 801948, 812867, 803907, 822143, 774103, 781649, 777657, 786639, 818914, 783039, 791482, 800178, 810299, 790063, 794775, 779248	486	194	13528	2.43918	0.989923	0.0301847	2.95694
GOTERM_BP_FAT	GO:0008361~regulation of cell size	17	2.99824	0.00308935	795714, 801948, 792681, 810988, 822143, 774103, 781649, 777657, 786639, 781308, 810642, 818914, 787522, 783039, 794775, 779248, 819523	486	206	13528	2.2971	0.999785	0.0479068	5.36357
GOTERM_BP_FAT	GO:0016049~cell growth	8	1.41093	0.00597081	810642, 792681, 810988, 787522, 774103, 794775, 819523, 781308	486	61	13528	3.65054	1	0.0792266	10.1205
GOTERM_BP_FAT	GO:0045926~negative regulation of growth	11	1.94004	0.00610209	774904, 801948, 795714, 822143, 783039, 774103, 777657, 781649, 794775, 779248, 813701	486	110	13528	2.78354	1	0.0797433	10.3317
GOTERM_BP_FAT	GO:0030308~negative regulation of cell growth	9	1.5873	0.0173046	801948, 795714, 822143, 783039, 774103, 777657, 781649, 794775, 779248	486	92	13528	2.72303	1	0.174128	26.7295
GOTERM_BP_FAT	GO:0045792~negative regulation of cell size	9	1.5873	0.0256923	801948, 795714, 822143, 783039, 774103, 777657, 781649, 794775, 779248	486	99	13528	2.53049	1	0.234352	37.1072
GOTERM_BP_FAT	GO:0032535~regulation of cellular component size	17	2.99824	0.035095	795714, 801948, 792681, 810988, 822143, 774103, 781649, 777657, 786639, 781308, 810642, 818914, 787522, 783039, 794775, 779248, 819523	486	271	13528	1.74613	1	0.293165	47.0869
Annotation Cluster 90	Enrichment Score: 2.152863107545714
Category	Term	Count	%	PValue	Genes	List Total	Pop Hits	Pop Total	Fold Enrichment	Bonferroni	Benjamini	FDR
SP_PIR_KEYWORDS	trimer	9	1.5873	5.1641e-07	795569, 779750, 814924, 781978, 821332, 817654, 797879, 774727, 812509	566	26	19235	11.7637	0.000258172	6.29766e-06	0.000743649
UP_SEQ_FEATURE	domain:TSP N-terminal	3	0.529101	0.147072	821332, 817654, 812509	566	23	19113	4.40459	1	0.887901	93.6556
INTERPRO	IPR003129:Laminin G, thrombospondin-type, N-terminal	3	0.529101	0.162328	821332, 817654, 812509	549	22	16659	4.13785	1	0.699877	93.3907
SMART	SM00210:TSPN	3	0.529101	0.19844	821332, 817654, 812509	341	22	9079	3.63063	1	0.485	92.8742
Annotation Cluster 91	Enrichment Score: 2.0530129773877945
Category	Term	Count	%	PValue	Genes	List Total	Pop Hits	Pop Total	Fold Enrichment	Bonferroni	Benjamini	FDR
GOTERM_MF_FAT	GO:0008034~lipoprotein binding	7	1.23457	0.00126793	798925, 813648, 800117, 826073, 817654, 809793, 822813	459	35	12983	5.65708	0.581197	0.0210044	1.89007
GOTERM_MF_FAT	GO:0030169~low-density lipoprotein binding	5	0.881834	0.00567506	798925, 800117, 817654, 809793, 822813	459	21	12983	6.73462	0.979843	0.0751129	8.20341
GOTERM_MF_FAT	GO:0030228~lipoprotein receptor activity	3	0.529101	0.0963593	798925, 800117, 822813	459	15	12983	5.65708	1	0.594527	78.2137
Annotation Cluster 92	Enrichment Score: 2.030295987031317
Category	Term	Count	%	PValue	Genes	List Total	Pop Hits	Pop Total	Fold Enrichment	Bonferroni	Benjamini	FDR
GOTERM_BP_FAT	GO:0051270~regulation of cell motion	26	4.58554	2.56542e-08	808327, 774103, 815624, 818914, 806202, 790063, 815222, 820632, 824017, 826111, 792731, 822143, 783918, 800117, 823841, 781649, 786639, 798108, 806337, 816368, 800775, 812621, 787547, 817654, 794775, 826555	486	193	13528	3.74985	7.00079e-05	3.18228e-06	4.57077e-05
GOTERM_BP_FAT	GO:0030334~regulation of cell migration	24	4.2328	3.67637e-08	820632, 824017, 826111, 792731, 808327, 774103, 783918, 823841, 800117, 815624, 786639, 798108, 818914, 816368, 806337, 806202, 800775, 812621, 790063, 787547, 817654, 794775, 815222, 826555	486	169	13528	3.95295	0.000100323	4.18033e-06	6.55014e-05
GOTERM_BP_FAT	GO:0040012~regulation of locomotion	25	4.40917	9.73129e-08	774103, 808327, 815624, 818914, 806202, 790063, 815222, 820632, 824017, 826111, 792731, 783918, 800117, 823841, 772249, 786639, 798108, 806337, 816368, 800775, 812621, 787547, 817654, 794775, 826555	486	192	13528	3.6244	0.000265532	9.48449e-06	0.000173381
GOTERM_BP_FAT	GO:0040017~positive regulation of locomotion	16	2.82187	1.98008e-06	826111, 792731, 774103, 823841, 800117, 772249, 786639, 818914, 816368, 806337, 800775, 787547, 817654, 794775, 826555, 815222	486	98	13528	4.54455	0.00538908	0.00012865	0.00352783
GOTERM_BP_FAT	GO:0030335~positive regulation of cell migration	15	2.6455	3.11332e-06	826111, 792731, 774103, 823841, 800117, 786639, 818914, 816368, 806337, 800775, 817654, 787547, 794775, 826555, 815222	486	89	13528	4.69136	0.00846026	0.000188788	0.0055468
GOTERM_BP_FAT	GO:0051272~positive regulation of cell motion	15	2.6455	9.90798e-06	826111, 792731, 774103, 823841, 800117, 786639, 818914, 816368, 806337, 800775, 817654, 787547, 794775, 826555, 815222	486	98	13528	4.26052	0.0266767	0.000500597	0.0176514
GOTERM_BP_FAT	GO:0045860~positive regulation of protein kinase activity	15	2.6455	0.0301782	810988, 796307, 774103, 823841, 809544, 817430, 786639, 816368, 799110, 804278, 826073, 817654, 794775, 826555, 815222	486	223	13528	1.87234	1	0.262205	42.0715
GOTERM_BP_FAT	GO:0033674~positive regulation of kinase activity	15	2.6455	0.0392012	810988, 796307, 774103, 823841, 809544, 817430, 786639, 816368, 799110, 804278, 826073, 817654, 794775, 826555, 815222	486	231	13528	1.80749	1	0.313619	50.9584
GOTERM_BP_FAT	GO:0051347~positive regulation of transferase activity	15	2.6455	0.0506939	810988, 796307, 774103, 823841, 809544, 817430, 786639, 816368, 799110, 804278, 826073, 817654, 794775, 826555, 815222	486	240	13528	1.73971	1	0.369318	60.4223
GOTERM_BP_FAT	GO:0019220~regulation of phosphate metabolic process	25	4.40917	0.0696605	801948, 824859, 796307, 774103, 817430, 799110, 780522, 797566, 817216, 790063, 815222, 794781, 826111, 810988, 809544, 823841, 786639, 810642, 816368, 804278, 778297, 826073, 817654, 794775, 826555	486	485	13528	1.43481	1	0.451606	72.3758
GOTERM_BP_FAT	GO:0051174~regulation of phosphorus metabolic process	25	4.40917	0.0696605	801948, 824859, 796307, 774103, 817430, 799110, 780522, 797566, 817216, 790063, 815222, 794781, 826111, 810988, 809544, 823841, 786639, 810642, 816368, 804278, 778297, 826073, 817654, 794775, 826555	486	485	13528	1.43481	1	0.451606	72.3758
GOTERM_BP_FAT	GO:0043406~positive regulation of MAP kinase activity	8	1.41093	0.073632	816368, 796307, 804278, 809544, 817654, 817430, 794775, 815222	486	102	13528	2.18317	1	0.46772	74.4031
GOTERM_BP_FAT	GO:0042325~regulation of phosphorylation	24	4.2328	0.0762641	794781, 801948, 810988, 796307, 824859, 774103, 823841, 809544, 817430, 786639, 810642, 816368, 799110, 780522, 804278, 778297, 797566, 817216, 826073, 790063, 817654, 794775, 815222, 826555	486	466	13528	1.43358	1	0.479037	75.6684
GOTERM_BP_FAT	GO:0000187~activation of MAPK activity	6	1.0582	0.170946	796307, 804278, 809544, 817654, 817430, 815222	486	82	13528	2.03674	1	0.719027	96.4568
GOTERM_BP_FAT	GO:0000186~activation of MAPKK activity	3	0.529101	0.225368	816368, 817430, 826555	486	25	13528	3.34025	1	0.794817	98.9431
GOTERM_BP_FAT	GO:0043405~regulation of MAP kinase activity	8	1.41093	0.242552	816368, 796307, 804278, 809544, 817654, 817430, 794775, 815222	486	141	13528	1.57931	1	0.814501	99.2913
GOTERM_BP_FAT	GO:0045859~regulation of protein kinase activity	16	2.82187	0.258358	810988, 796307, 774103, 823841, 809544, 817430, 786639, 810642, 816368, 799110, 804278, 826073, 817654, 794775, 815222, 826555	486	345	13528	1.29092	1	0.831519	99.5133
GOTERM_BP_FAT	GO:0043549~regulation of kinase activity	16	2.82187	0.298534	810988, 796307, 774103, 823841, 809544, 817430, 786639, 810642, 816368, 799110, 804278, 826073, 817654, 794775, 815222, 826555	486	357	13528	1.24752	1	0.868484	99.8196
GOTERM_BP_FAT	GO:0000165~MAPKKK cascade	9	1.5873	0.339865	816368, 787522, 796307, 804278, 809544, 817654, 817430, 826555, 815222	486	184	13528	1.36151	1	0.896354	99.9388
GOTERM_BP_FAT	GO:0006468~protein amino acid phosphorylation	27	4.7619	0.34755	795906, 804780, 796307, 814970, 774103, 817430, 825983, 818914, 799110, 797566, 790063, 815222, 811499, 794781, 819875, 780136, 799732, 809544, 810642, 816368, 787522, 804278, 792831, 817654, 823204, 794775, 826555	486	667	13528	1.12677	1	0.900955	99.9504
GOTERM_BP_FAT	GO:0051338~regulation of transferase activity	16	2.82187	0.354554	810988, 796307, 774103, 823841, 809544, 817430, 786639, 810642, 816368, 799110, 804278, 826073, 817654, 794775, 815222, 826555	486	372	13528	1.19722	1	0.905698	99.959
GOTERM_BP_FAT	GO:0032147~activation of protein kinase activity	6	1.0582	0.388504	816368, 774103, 826073, 817430, 826555, 815222	486	114	13528	1.46502	1	0.925071	99.9844
GOTERM_BP_FAT	GO:0044093~positive regulation of molecular function	23	4.05644	0.442593	794781, 791070, 826111, 810988, 792731, 796307, 826344, 774103, 799732, 783918, 823841, 800117, 809544, 817430, 786639, 816368, 799110, 804278, 826073, 817654, 794775, 815222, 826555	486	586	13528	1.09252	1	0.949555	99.997
GOTERM_BP_FAT	GO:0043085~positive regulation of catalytic activity	20	3.52734	0.504081	794781, 791070, 826111, 810988, 796307, 774103, 783918, 823841, 800117, 809544, 817430, 786639, 816368, 799110, 804278, 826073, 817654, 794775, 815222, 826555	486	520	13528	1.07059	1	0.968995	99.9996
GOTERM_BP_FAT	GO:0007243~protein kinase cascade	13	2.29277	0.680261	794781, 796307, 814970, 809544, 800106, 817430, 816368, 783638, 787522, 804278, 817654, 826555, 815222	486	370	13528	0.978	1	0.993911	100
GOTERM_BP_FAT	GO:0007242~intracellular signaling cascade	19	3.35097	1	788614, 794781, 796307, 814970, 786593, 814188, 789225, 809544, 817430, 800106, 816368, 783638, 787522, 804278, 800178, 817654, 779248, 815222, 826555	486	1256	13528	0.421077	1	1	100
Annotation Cluster 93	Enrichment Score: 1.9495731413179287
Category	Term	Count	%	PValue	Genes	List Total	Pop Hits	Pop Total	Fold Enrichment	Bonferroni	Benjamini	FDR
UP_SEQ_FEATURE	domain:LCCL	3	0.529101	0.0050308	811174, 815220, 779248	566	4	19113	25.3264	0.99998	0.10662	8.37144
INTERPRO	IPR004043:LCCL	3	0.529101	0.0148376	811174, 815220, 779248	549	6	16659	15.1721	0.999993	0.144759	20.4891
SMART	SM00603:LCCL	3	0.529101	0.0189792	811174, 815220, 779248	341	6	9079	13.3123	0.943542	0.0834132	20.453
Annotation Cluster 94	Enrichment Score: 1.9462025239080434
Category	Term	Count	%	PValue	Genes	List Total	Pop Hits	Pop Total	Fold Enrichment	Bonferroni	Benjamini	FDR
GOTERM_BP_FAT	GO:0051235~maintenance of location	10	1.76367	0.000432864	788614, 801948, 802964, 791817, 778146, 786593, 776708, 800106, 803627, 804644	486	64	13528	4.34928	0.693194	0.0104016	0.768427
GOTERM_BP_FAT	GO:0051651~maintenance of location in cell	7	1.23457	0.00704801	802964, 791817, 778146, 786593, 776708, 800106, 803627	486	48	13528	4.05933	1	0.0890315	11.8401
GOTERM_BP_FAT	GO:0032507~maintenance of protein location in cell	5	0.881834	0.0582242	802964, 791817, 778146, 786593, 800106	486	41	13528	3.39456	1	0.406288	65.6579
GOTERM_BP_FAT	GO:0045185~maintenance of protein location	5	0.881834	0.0923993	802964, 791817, 778146, 786593, 800106	486	48	13528	2.89952	1	0.531446	82.2246
Annotation Cluster 95	Enrichment Score: 1.9061902018985173
Category	Term	Count	%	PValue	Genes	List Total	Pop Hits	Pop Total	Fold Enrichment	Bonferroni	Benjamini	FDR
PIR_SUPERFAMILY	PIRSF002419:CD9 antigen	5	0.881834	0.00679087	796102, 772947, 780451, 774292, 819728	325	18	7396	6.32137	0.873138	0.255431	8.71596
INTERPRO	IPR018503:Tetraspanin, conserved site	5	0.881834	0.00974034	796102, 772947, 780451, 774292, 819728	549	26	16659	5.83544	0.999583	0.108129	13.9398
INTERPRO	IPR000301:Tetraspanin, subgroup	5	0.881834	0.0161072	796102, 772947, 780451, 774292, 819728	549	30	16659	5.05738	0.999998	0.154355	22.0462
INTERPRO	IPR018499:Tetraspanin	5	0.881834	0.02227	796102, 772947, 780451, 774292, 819728	549	33	16659	4.59762	1	0.186006	29.208
Annotation Cluster 96	Enrichment Score: 1.8954352222620128
Category	Term	Count	%	PValue	Genes	List Total	Pop Hits	Pop Total	Fold Enrichment	Bonferroni	Benjamini	FDR
GOTERM_BP_FAT	GO:0016052~carbohydrate catabolic process	15	2.6455	3.39656e-05	816784, 820136, 797595, 778860, 774963, 801768, 780929, 772717, 815605, 783039, 776708, 813329, 813022, 792407, 794083	486	109	13528	3.83056	0.0885273	0.00138253	0.0604987
SP_PIR_KEYWORDS	gluconeogenesis	6	1.0582	0.000177462	797595, 815605, 813329, 813022, 801768, 792407	566	19	19235	10.7318	0.0849153	0.00128524	0.255248
SP_PIR_KEYWORDS	glycolysis	8	1.41093	0.000271045	797595, 815605, 783039, 774963, 813329, 813022, 801768, 792407	566	44	19235	6.17893	0.126756	0.00182995	0.389607
SP_PIR_KEYWORDS	pentose phosphate pathway	4	0.705467	0.000807763	772717, 813329, 813022, 792407	566	7	19235	19.4195	0.332386	0.00485618	1.15694
GOTERM_BP_FAT	GO:0006007~glucose catabolic process	9	1.5873	0.00102075	772717, 797595, 815605, 783039, 774963, 813329, 813022, 801768, 792407	486	58	13528	4.31928	0.938397	0.0201379	1.80313
GOTERM_BP_FAT	GO:0006096~glycolysis	8	1.41093	0.00132213	797595, 815605, 783039, 774963, 813329, 813022, 801768, 792407	486	47	13528	4.73794	0.972961	0.0247611	2.32961
GOTERM_BP_FAT	GO:0019318~hexose metabolic process	17	2.99824	0.0015119	797595, 796698, 774963, 779341, 807426, 799920, 801768, 777470, 780929, 772717, 815605, 785312, 783039, 813329, 776708, 813022, 792407	486	192	13528	2.46459	0.983903	0.0276983	2.65976
GOTERM_BP_FAT	GO:0005996~monosaccharide metabolic process	18	3.1746	0.00269841	797595, 796698, 774963, 779341, 807426, 799920, 801768, 777470, 780929, 772717, 815605, 785312, 783039, 813329, 776708, 813022, 795158, 792407	486	222	13528	2.25692	0.999373	0.0431945	4.70017
GOTERM_BP_FAT	GO:0019320~hexose catabolic process	9	1.5873	0.0031612	772717, 797595, 815605, 783039, 774963, 813329, 813022, 801768, 792407	486	69	13528	3.6307	0.999823	0.0484457	5.48502
GOTERM_BP_FAT	GO:0044275~cellular carbohydrate catabolic process	10	1.76367	0.00333915	772717, 797595, 815605, 783039, 774963, 813329, 776708, 813022, 801768, 792407	486	85	13528	3.27475	0.999891	0.0499871	5.78518
GOTERM_BP_FAT	GO:0046365~monosaccharide catabolic process	9	1.5873	0.00378021	772717, 797595, 815605, 783039, 774963, 813329, 813022, 801768, 792407	486	71	13528	3.52843	0.999968	0.0549141	6.52527
BIOCARTA	h_glycolysisPathway:Glycolysis Pathway	5	0.881834	0.0038187	797595, 815605, 783039, 813329, 801768	94	11	1437	6.94874	0.391879	0.220179	4.35777
GOTERM_BP_FAT	GO:0046164~alcohol catabolic process	9	1.5873	0.0083871	772717, 797595, 815605, 783039, 774963, 813329, 813022, 801768, 792407	486	81	13528	3.09282	1	0.102292	13.9345
KEGG_PATHWAY	hsa00010:Glycolysis / Gluconeogenesis	8	1.41093	0.0338571	797595, 815605, 783039, 774963, 813329, 813022, 801768, 792407	264	60	5085	2.56818	0.989396	0.261477	33.1154
GOTERM_BP_FAT	GO:0006006~glucose metabolic process	11	1.94004	0.0487462	772717, 797595, 796698, 815605, 783039, 774963, 813329, 776708, 813022, 801768, 792407	486	153	13528	2.00124	1	0.36055	58.9502
SP_PIR_KEYWORDS	hereditary hemolytic anemia	3	0.529101	0.115655	772717, 797595, 792407	566	20	19235	5.09761	1	0.361458	82.9654
KEGG_PATHWAY	hsa00030:Pentose phosphate pathway	4	0.705467	0.136416	772717, 815605, 813022, 792407	264	25	5085	3.08182	1	0.553651	81.9608
UP_SEQ_FEATURE	binding site:Substrate	13	2.29277	0.1717	796698, 797595, 807305, 815340, 774963, 797643, 796657, 803966, 772717, 783039, 813329, 813022, 792407	566	297	19113	1.47808	1	0.914993	96.1822
GOTERM_BP_FAT	GO:0006091~generation of precursor metabolites and energy	14	2.46914	0.333772	797595, 801948, 801421, 774963, 806903, 801768, 815605, 811197, 783039, 776708, 813329, 813022, 821489, 792407	486	313	13528	1.24503	1	0.892472	99.928
INTERPRO	IPR013785:Aldolase-type TIM barrel	3	0.529101	0.356942	813329, 813022, 792407	549	38	16659	2.3956	1	0.928579	99.8854
GOTERM_BP_FAT	GO:0046364~monosaccharide biosynthetic process	3	0.529101	0.384767	772717, 815605, 813329	486	37	13528	2.25692	1	0.923391	99.9826
GOTERM_BP_FAT	GO:0046165~alcohol biosynthetic process	3	0.529101	0.471486	772717, 815605, 813329	486	44	13528	1.89787	1	0.959436	99.9988
KEGG_PATHWAY	hsa00051:Fructose and mannose metabolism	3	0.529101	0.531548	813329, 813022, 792407	264	34	5085	1.69953	1	0.933154	99.9857
SP_PIR_KEYWORDS	lyase	4	0.705467	0.677773	783039, 813022, 819408, 792407	566	118	19235	1.152	1	0.95315	100
Annotation Cluster 97	Enrichment Score: 1.814134509020768
Category	Term	Count	%	PValue	Genes	List Total	Pop Hits	Pop Total	Fold Enrichment	Bonferroni	Benjamini	FDR
GOTERM_MF_FAT	GO:0004180~carboxypeptidase activity	7	1.23457	0.00171116	780080, 774828, 815340, 807378, 789535, 826221, 814978	459	37	12983	5.35129	0.691137	0.0269524	2.54286
SP_PIR_KEYWORDS	carboxypeptidase	6	1.0582	0.00224327	780080, 774828, 815340, 807378, 789535, 826221	566	32	19235	6.37202	0.674663	0.0123991	3.18229
GOTERM_MF_FAT	GO:0008235~metalloexopeptidase activity	6	1.0582	0.0102729	780080, 774828, 815340, 816731, 789535, 814978	459	38	12983	4.46612	0.999161	0.125107	14.3843
GOTERM_MF_FAT	GO:0004181~metallocarboxypeptidase activity	5	0.881834	0.0107351	780080, 774828, 815340, 789535, 814978	459	25	12983	5.65708	0.999391	0.128128	14.9837
GOTERM_MF_FAT	GO:0004185~serine-type carboxypeptidase activity	3	0.529101	0.0115686	774828, 807378, 826221	459	5	12983	16.9712	0.999659	0.132849	16.0547
GOTERM_MF_FAT	GO:0070008~serine-type exopeptidase activity	3	0.529101	0.0169502	774828, 807378, 826221	459	6	12983	14.1427	0.999992	0.180262	22.6719
INTERPRO	IPR000834:Peptidase M14, carboxypeptidase A	3	0.529101	0.174125	774828, 815340, 789535	549	23	16659	3.95795	1	0.721431	94.6828
SMART	SM00631:Zn_pept	3	0.529101	0.212295	774828, 815340, 789535	341	23	9079	3.47278	1	0.504336	94.2136
Annotation Cluster 98	Enrichment Score: 1.808762178627025
Category	Term	Count	%	PValue	Genes	List Total	Pop Hits	Pop Total	Fold Enrichment	Bonferroni	Benjamini	FDR
INTERPRO	IPR000562:Type II fibronectin, collagen-binding	4	0.705467	0.00982857	789007, 800291, 774653, 806127	549	14	16659	8.66979	0.999611	0.107566	14.0574
SMART	SM00059:FN2	4	0.705467	0.013934	789007, 800291, 774653, 806127	341	14	9079	7.60704	0.878129	0.0656428	15.4278
UP_SEQ_FEATURE	domain:Fibronectin type-II	3	0.529101	0.0273621	789007, 774653, 806127	566	9	19113	11.2562	1	0.37195	38.1786
Annotation Cluster 99	Enrichment Score: 1.807436943260049
Category	Term	Count	%	PValue	Genes	List Total	Pop Hits	Pop Total	Fold Enrichment	Bonferroni	Benjamini	FDR
INTERPRO	IPR002345:Lipocalin	5	0.881834	0.00845755	787195, 795811, 803055, 811721, 775244	549	25	16659	6.06885	0.998832	0.0972488	12.214
INTERPRO	IPR000566:Lipocalin-related protein and Bos/Can/Equ allergen	5	0.881834	0.0200782	787195, 795811, 803055, 811721, 775244	549	32	16659	4.74129	1	0.176566	26.7345
INTERPRO	IPR012674:Calycin	5	0.881834	0.02227	787195, 795811, 803055, 811721, 775244	549	33	16659	4.59762	1	0.186006	29.208
Annotation Cluster 100	Enrichment Score: 1.7776795854945069
Category	Term	Count	%	PValue	Genes	List Total	Pop Hits	Pop Total	Fold Enrichment	Bonferroni	Benjamini	FDR
GOTERM_BP_FAT	GO:0045785~positive regulation of cell adhesion	10	1.76367	0.000263726	782301, 826111, 796133, 774103, 774011, 823841, 780476, 817654, 826555, 791271	486	60	13528	4.63923	0.513152	0.00696402	0.468836
GOTERM_BP_FAT	GO:0010811~positive regulation of cell-substrate adhesion	4	0.705467	0.0774071	774011, 823841, 817654, 791271	486	28	13528	3.97648	1	0.48023	76.1993
GOTERM_BP_FAT	GO:0010810~regulation of cell-substrate adhesion	4	0.705467	0.227524	774011, 823841, 817654, 791271	486	46	13528	2.42047	1	0.796868	98.9943
Annotation Cluster 101	Enrichment Score: 1.7750113825784681
Category	Term	Count	%	PValue	Genes	List Total	Pop Hits	Pop Total	Fold Enrichment	Bonferroni	Benjamini	FDR
INTERPRO	IPR006025:Peptidase M, neutral zinc metallopeptidases, zinc-binding site	13	2.29277	7.18599e-05	788455, 781479, 813383, 816731, 811556, 786639, 806674, 818914, 810036, 793542, 800280, 826555, 810500	549	96	16659	4.10912	0.0555294	0.0015857	0.110158
UP_SEQ_FEATURE	compositionally biased region:Cys-rich	16	2.82187	7.19468e-05	781479, 803907, 779124, 780136, 786639, 806598, 818914, 819785, 825557, 806674, 825624, 810036, 789102, 792831, 826555, 815222	566	158	19113	3.4196	0.143074	0.00257008	0.124644
UP_SEQ_FEATURE	metal ion-binding site:Zinc; catalytic	14	2.46914	7.2191e-05	788455, 781479, 813383, 815340, 816731, 811556, 786639, 806674, 818914, 810036, 793542, 800280, 826555, 810500	566	123	19113	3.84357	0.143523	0.00253657	0.125067
UP_SEQ_FEATURE	domain:Peptidase M12B	6	1.0582	0.00621043	818914, 806674, 781479, 810036, 786639, 826555	566	40	19113	5.06528	0.999998	0.123981	10.2364
UP_SEQ_FEATURE	domain:Disintegrin	6	1.0582	0.0069047	818914, 806674, 781479, 810036, 786639, 826555	566	41	19113	4.94174	1	0.135646	11.3173
INTERPRO	IPR001590:Peptidase M12B, ADAM/reprolysin	6	1.0582	0.00864743	818914, 806674, 781479, 810036, 786639, 826555	549	39	16659	4.66835	0.998997	0.0979216	12.4715
INTERPRO	IPR018358:Disintegrin, conserved site	6	1.0582	0.0106691	818914, 806674, 781479, 810036, 786639, 826555	549	41	16659	4.44062	0.999802	0.113173	15.1695
GOTERM_MF_FAT	GO:0004222~metalloendopeptidase activity	10	1.76367	0.0111496	818914, 806674, 781479, 813383, 810036, 811556, 800280, 811189, 786639, 826555	459	104	12983	2.71975	0.999543	0.130509	15.5179
UP_SEQ_FEATURE	metal ion-binding site:Zinc; in inhibited form	5	0.881834	0.0156774	818914, 806674, 781479, 810036, 786639	566	33	19113	5.11645	1	0.253477	23.9603
UP_SEQ_FEATURE	domain:PLAC	4	0.705467	0.0174994	825413, 806674, 810036, 811189	566	19	19113	7.10917	1	0.272667	26.3636
UP_SEQ_FEATURE	domain:TSP type-1 3	5	0.881834	0.0210621	806674, 781479, 810036, 811189, 817654	566	36	19113	4.69008	1	0.310231	30.8577
INTERPRO	IPR010909:PLAC	4	0.705467	0.0231717	825413, 806674, 810036, 811189	549	19	16659	6.38827	1	0.188944	30.2027
UP_SEQ_FEATURE	short sequence motif:Cysteine switch	5	0.881834	0.0375959	818914, 806674, 781479, 810036, 786639	566	43	19113	3.92658	1	0.461151	48.5355
INTERPRO	IPR002870:Peptidase M12B, propeptide	5	0.881834	0.0384161	818914, 806674, 781479, 810036, 826555	549	39	16659	3.89029	1	0.279507	45.1638
INTERPRO	IPR010294:ADAM-TS Spacer 1	4	0.705467	0.0384588	806674, 781479, 810036, 811189	549	23	16659	5.27726	1	0.277309	45.2011
UP_SEQ_FEATURE	domain:TSP type-1 1	5	0.881834	0.0404245	806674, 781479, 810036, 811189, 817654	566	44	19113	3.83734	1	0.478542	51.0955
UP_SEQ_FEATURE	domain:TSP type-1 2	5	0.881834	0.0404245	806674, 781479, 810036, 811189, 817654	566	44	19113	3.83734	1	0.478542	51.0955
INTERPRO	IPR001818:Peptidase M10A and M12B, matrixin and adamalysin	5	0.881834	0.0520895	818914, 806674, 781479, 810036, 786639	549	43	16659	3.5284	1	0.34922	55.9778
UP_SEQ_FEATURE	domain:TSP type-1 6	3	0.529101	0.0885745	806674, 810036, 811189	566	17	19113	5.95916	1	0.741784	79.9654
INTERPRO	IPR000884:Thrombospondin, type 1 repeat	5	0.881834	0.165484	806674, 781479, 810036, 811189, 817654	549	65	16659	2.33417	1	0.704414	93.7624
UP_SEQ_FEATURE	domain:TSP type-1 5	3	0.529101	0.167982	806674, 810036, 811189	566	25	19113	4.05223	1	0.9125	95.874
INTERPRO	IPR013273:Peptidase M12B, ADAM-TS	3	0.529101	0.186053	806674, 781479, 810036	549	24	16659	3.79303	1	0.744319	95.7462
SMART	SM00209:TSP1	5	0.881834	0.225661	806674, 781479, 810036, 811189, 817654	341	65	9079	2.04805	1	0.521801	95.2831
UP_SEQ_FEATURE	domain:TSP type-1 4	3	0.529101	0.232993	806674, 810036, 811189	566	31	19113	3.26792	1	0.961336	98.993
Annotation Cluster 102	Enrichment Score: 1.7521636606909723
Category	Term	Count	%	PValue	Genes	List Total	Pop Hits	Pop Total	Fold Enrichment	Bonferroni	Benjamini	FDR
UP_SEQ_FEATURE	repeat:TNFR-Cys 4	5	0.881834	0.000436686	776184, 790507, 788586, 820249, 804156	566	13	19113	12.9879	0.608329	0.0125868	0.754286
INTERPRO	IPR001368:TNFR/CD27/30/40/95 cysteine-rich region	6	1.0582	0.0041877	776184, 790507, 788586, 820249, 798852, 804156	549	33	16659	5.51714	0.964428	0.0523877	6.23356
UP_SEQ_FEATURE	repeat:TNFR-Cys 3	5	0.881834	0.00427796	776184, 790507, 788586, 820249, 804156	566	23	19113	7.34099	0.999899	0.0932373	7.16218
UP_SEQ_FEATURE	repeat:TNFR-Cys 2	5	0.881834	0.0058332	776184, 790507, 788586, 820249, 804156	566	25	19113	6.75371	0.999996	0.120243	9.64397
UP_SEQ_FEATURE	repeat:TNFR-Cys 1	5	0.881834	0.0058332	776184, 790507, 788586, 820249, 804156	566	25	19113	6.75371	0.999996	0.120243	9.64397
SMART	SM00208:TNFR	6	1.0582	0.00715726	776184, 790507, 788586, 820249, 798852, 804156	341	33	9079	4.84084	0.659537	0.0364717	8.2201
INTERPRO	IPR000488:Death	3	0.529101	0.308446	790507, 820249, 804156	549	34	16659	2.67743	1	0.893353	99.6506
SMART	SM00005:DEATH	3	0.529101	0.365679	790507, 820249, 804156	341	34	9079	2.34923	1	0.711036	99.5642
SP_PIR_KEYWORDS	Apoptosis	10	1.76367	0.791235	810642, 790507, 788586, 789828, 820249, 780136, 807222, 811189, 785457, 804156	566	381	19235	0.891971	1	0.984146	100
Annotation Cluster 103	Enrichment Score: 1.7496913294680188
Category	Term	Count	%	PValue	Genes	List Total	Pop Hits	Pop Total	Fold Enrichment	Bonferroni	Benjamini	FDR
GOTERM_MF_FAT	GO:0019955~cytokine binding	13	2.29277	0.000453419	802837, 792681, 825899, 803907, 807383, 814198, 804156, 782206, 783638, 822359, 817654, 794824, 787908	459	109	12983	3.37349	0.267371	0.00815384	0.679768
GOTERM_MF_FAT	GO:0004896~cytokine receptor activity	8	1.41093	0.00304771	782206, 802837, 783638, 825899, 792681, 807383, 794824, 814198	459	55	12983	4.11424	0.876797	0.0454656	4.48692
UP_SEQ_FEATURE	short sequence motif:WSXWS motif	5	0.881834	0.00998085	782206, 802837, 825899, 792681, 822359	566	29	19113	5.82216	1	0.182237	15.9605
UP_SEQ_FEATURE	short sequence motif:Box 1 motif	3	0.529101	0.157461	802837, 825899, 792681	566	24	19113	4.22107	1	0.8981	94.8698
KEGG_PATHWAY	hsa04630:Jak-STAT signaling pathway	7	1.23457	0.821731	782206, 802837, 783638, 825899, 792681, 778297, 817216	264	155	5085	0.869868	1	0.992906	100
Annotation Cluster 104	Enrichment Score: 1.7245314180245233
Category	Term	Count	%	PValue	Genes	List Total	Pop Hits	Pop Total	Fold Enrichment	Bonferroni	Benjamini	FDR
INTERPRO	IPR018059:Kringle, subgroup	4	0.705467	0.0144018	794781, 804780, 806459, 780310	549	16	16659	7.58607	0.99999	0.14253	19.9479
SP_PIR_KEYWORDS	kringle	4	0.705467	0.0148072	794781, 804780, 806459, 780310	566	18	19235	7.55202	0.999424	0.0655609	19.3317
INTERPRO	IPR000001:Kringle	4	0.705467	0.0199911	794781, 804780, 806459, 780310	549	18	16659	6.74317	1	0.177807	26.6346
INTERPRO	IPR018056:Kringle, conserved site	4	0.705467	0.0199911	794781, 804780, 806459, 780310	549	18	16659	6.74317	1	0.177807	26.6346
SMART	SM00130:KR	4	0.705467	0.0279756	794781, 804780, 806459, 780310	341	18	9079	5.91659	0.985823	0.117663	28.7401
Annotation Cluster 105	Enrichment Score: 1.7122917871144245
Category	Term	Count	%	PValue	Genes	List Total	Pop Hits	Pop Total	Fold Enrichment	Bonferroni	Benjamini	FDR
SP_PIR_KEYWORDS	ascorbic acid	4	0.705467	0.000471875	778262, 818276, 794458, 799682	566	6	19235	22.6561	0.210214	0.0029828	0.677376
INTERPRO	IPR006620:Prolyl 4-hydroxylase, alpha subunit	5	0.881834	0.00118374	778262, 776856, 818276, 794458, 799682	549	15	16659	10.1148	0.610009	0.018294	1.80023
SMART	SM00702:P4Hc	5	0.881834	0.00189991	778262, 776856, 818276, 794458, 799682	341	15	9079	8.87488	0.24818	0.0118154	2.24538
INTERPRO	IPR005123:Oxoglutarate and iron-dependent oxygenase	5	0.881834	0.00195884	778262, 776856, 818276, 794458, 799682	549	17	16659	8.92478	0.789613	0.027452	2.96253
SP_PIR_KEYWORDS	vitamin c	5	0.881834	0.00200888	778262, 776856, 818276, 794458, 799682	566	19	19235	8.94318	0.634121	0.0112336	2.85426
GOTERM_MF_FAT	GO:0016706~oxidoreductase activity, acting on paired donors, with incorporation or reduction of molecular oxygen, 2-oxoglutarate as one donor, and incorporation of one atom each of oxygen into both donors	6	1.0582	0.00268291	778262, 776856, 818276, 794458, 791144, 799682	459	28	12983	6.06116	0.841651	0.0410202	3.95994
UP_SEQ_FEATURE	domain:Fe2OG dioxygenase	5	0.881834	0.00302963	778262, 776856, 818276, 794458, 799682	566	21	19113	8.04013	0.998514	0.06833	5.12379
INTERPRO	IPR001006:Procollagen-lysine 5-dioxygenase	3	0.529101	0.00316973	778262, 818276, 794458	549	3	16659	30.3443	0.919856	0.0418764	4.75261
GOTERM_MF_FAT	GO:0008475~procollagen-lysine 5-dioxygenase activity	3	0.529101	0.00363827	778262, 818276, 794458	459	3	12983	28.2854	0.917948	0.0518097	5.33432
PIR_SUPERFAMILY	PIRSF000321:procollagen-lysine 5-dioxygenase	3	0.529101	0.00557363	778262, 818276, 794458	325	3	7396	22.7569	0.816132	0.287309	7.2073
GOTERM_MF_FAT	GO:0031418~L-ascorbic acid binding	5	0.881834	0.00567506	778262, 776856, 818276, 794458, 799682	459	21	12983	6.73462	0.979843	0.0751129	8.20341
GOTERM_MF_FAT	GO:0070815~peptidyl-lysine 5-dioxygenase activity	3	0.529101	0.00710663	778262, 818276, 794458	459	4	12983	21.2141	0.992498	0.0897969	10.1712
SP_PIR_KEYWORDS	dioxygenase	6	1.0582	0.0443956	778262, 776856, 818276, 794458, 791144, 799682	566	66	19235	3.08946	1	0.17239	48.0008
UP_SEQ_FEATURE	metal ion-binding site:Iron	5	0.881834	0.0464346	778262, 776856, 818276, 794458, 799682	566	46	19113	3.67049	1	0.520051	56.1421
GOTERM_MF_FAT	GO:0016702~oxidoreductase activity, acting on single donors with incorporation of molecular oxygen, incorporation of two atoms of oxygen	6	1.0582	0.0829752	778262, 776856, 818276, 794458, 791144, 799682	459	66	12983	2.5714	1	0.552016	72.822
GOTERM_MF_FAT	GO:0016701~oxidoreductase activity, acting on single donors with incorporation of molecular oxygen	6	1.0582	0.0872124	778262, 776856, 818276, 794458, 791144, 799682	459	67	12983	2.53302	1	0.561182	74.6506
GOTERM_MF_FAT	GO:0031406~carboxylic acid binding	8	1.41093	0.246291	778262, 776856, 818276, 794458, 799682, 815222, 783250, 803627	459	144	12983	1.57141	1	0.88134	98.5771
SP_PIR_KEYWORDS	iron	11	1.94004	0.325983	810642, 778262, 776856, 818276, 781061, 811197, 824859, 794458, 780030, 791144, 799682	566	285	19235	1.31167	1	0.713042	99.659
GOTERM_MF_FAT	GO:0019842~vitamin binding	6	1.0582	0.486643	778262, 776856, 818276, 794458, 799682, 803627	459	130	12983	1.30548	1	0.984951	99.9956
GOTERM_MF_FAT	GO:0005506~iron ion binding	11	1.94004	0.65091	810642, 778262, 776856, 818276, 781061, 811197, 824859, 794458, 780030, 791144, 799682	459	308	12983	1.01019	1	0.998123	100
KEGG_PATHWAY	hsa00310:Lysine degradation	3	0.529101	0.672682	778262, 818276, 794458	264	44	5085	1.31327	1	0.972557	99.9998
SP_PIR_KEYWORDS	tpr repeat	3	0.529101	0.951108	776856, 791144, 799682	566	160	19235	0.637202	1	0.999318	100
Annotation Cluster 106	Enrichment Score: 1.6956388911178182
Category	Term	Count	%	PValue	Genes	List Total	Pop Hits	Pop Total	Fold Enrichment	Bonferroni	Benjamini	FDR
GOTERM_BP_FAT	GO:0010647~positive regulation of cell communication	26	4.58554	0.000340676	774904, 813383, 824333, 824859, 814970, 774103, 787840, 779485, 815624, 804156, 799110, 780522, 797566, 806759, 817216, 815222, 826111, 788586, 786593, 823841, 786639, 782301, 816368, 778297, 817654, 794775	486	329	13528	2.19976	0.605393	0.00849458	0.605243
GOTERM_BP_FAT	GO:0009967~positive regulation of signal transduction	24	4.2328	0.000409808	774904, 813383, 788586, 824333, 824859, 814970, 774103, 786593, 787840, 823841, 779485, 786639, 815624, 804156, 782301, 799110, 780522, 797566, 806759, 778297, 817216, 817654, 794775, 815222	486	295	13528	2.26457	0.673261	0.0100268	0.727638
GOTERM_BP_FAT	GO:0010740~positive regulation of protein kinase cascade	13	2.29277	0.0171745	824333, 788586, 824859, 814970, 774103, 786593, 779485, 804156, 806759, 778297, 817216, 794775, 815222	486	167	13528	2.16683	1	0.1742	26.5565
GOTERM_BP_FAT	GO:0010627~regulation of protein kinase cascade	14	2.46914	0.112823	824333, 788586, 824859, 814970, 774103, 786593, 779485, 817430, 804156, 806759, 778297, 817216, 794775, 815222	486	249	13528	1.56504	1	0.59443	88.1504
GOTERM_BP_FAT	GO:0043123~positive regulation of I-kappaB kinase/NF-kappaB cascade	5	0.881834	0.460759	788586, 786593, 806759, 779485, 804156	486	97	13528	1.43481	1	0.955638	99.9983
GOTERM_BP_FAT	GO:0043122~regulation of I-kappaB kinase/NF-kappaB cascade	5	0.881834	0.537636	788586, 786593, 806759, 779485, 804156	486	107	13528	1.30072	1	0.976068	99.9999
Annotation Cluster 107	Enrichment Score: 1.659596198340072
Category	Term	Count	%	PValue	Genes	List Total	Pop Hits	Pop Total	Fold Enrichment	Bonferroni	Benjamini	FDR
GOTERM_BP_FAT	GO:0032268~regulation of cellular protein metabolic process	34	5.99647	0.000212065	801948, 824859, 788838, 783097, 807222, 817430, 820867, 810335, 775824, 780522, 797566, 817216, 821973, 773626, 790063, 815222, 788614, 794781, 826111, 826344, 807045, 823841, 786639, 772717, 810642, 816368, 793890, 778297, 774343, 817654, 794775, 826555, 811696, 787908	486	474	13528	1.99663	0.439422	0.00577115	0.37716
GOTERM_BP_FAT	GO:0010647~positive regulation of cell communication	26	4.58554	0.000340676	774904, 813383, 824333, 824859, 814970, 774103, 787840, 779485, 815624, 804156, 799110, 780522, 797566, 806759, 817216, 815222, 826111, 788586, 786593, 823841, 786639, 782301, 816368, 778297, 817654, 794775	486	329	13528	2.19976	0.605393	0.00849458	0.605243
GOTERM_BP_FAT	GO:0009967~positive regulation of signal transduction	24	4.2328	0.000409808	774904, 813383, 788586, 824333, 824859, 814970, 774103, 786593, 787840, 823841, 779485, 786639, 815624, 804156, 782301, 799110, 780522, 797566, 806759, 778297, 817216, 817654, 794775, 815222	486	295	13528	2.26457	0.673261	0.0100268	0.727638
GOTERM_BP_FAT	GO:0042327~positive regulation of phosphorylation	11	1.94004	0.00246775	794781, 816368, 780522, 824859, 778297, 797566, 817216, 817654, 786639, 794775, 815222	486	97	13528	3.15659	0.998821	0.0402809	4.30669
GOTERM_BP_FAT	GO:0045937~positive regulation of phosphate metabolic process	11	1.94004	0.00308884	794781, 816368, 780522, 824859, 778297, 797566, 817216, 817654, 786639, 794775, 815222	486	100	13528	3.06189	0.999784	0.0481723	5.36271
GOTERM_BP_FAT	GO:0010562~positive regulation of phosphorus metabolic process	11	1.94004	0.00308884	794781, 816368, 780522, 824859, 778297, 797566, 817216, 817654, 786639, 794775, 815222	486	100	13528	3.06189	0.999784	0.0481723	5.36271
GOTERM_BP_FAT	GO:0001934~positive regulation of protein amino acid phosphorylation	9	1.5873	0.014396	794781, 780522, 824859, 778297, 797566, 817216, 786639, 794775, 815222	486	89	13528	2.81481	1	0.153182	22.7679
GOTERM_BP_FAT	GO:0051240~positive regulation of multicellular organismal process	17	2.99824	0.0148446	794781, 826111, 774103, 799381, 823841, 783918, 786639, 816368, 791263, 787165, 780522, 801761, 827096, 780030, 797566, 817654, 794775	486	244	13528	1.93935	1	0.155791	23.3918
GOTERM_BP_FAT	GO:0001932~regulation of protein amino acid phosphorylation	13	2.29277	0.0220069	794781, 801948, 824859, 786639, 817430, 816368, 780522, 778297, 797566, 817216, 790063, 794775, 815222	486	173	13528	2.09168	1	0.208295	32.7311
GOTERM_BP_FAT	GO:0019220~regulation of phosphate metabolic process	25	4.40917	0.0696605	801948, 824859, 796307, 774103, 817430, 799110, 780522, 797566, 817216, 790063, 815222, 794781, 826111, 810988, 809544, 823841, 786639, 810642, 816368, 804278, 778297, 826073, 817654, 794775, 826555	486	485	13528	1.43481	1	0.451606	72.3758
GOTERM_BP_FAT	GO:0051174~regulation of phosphorus metabolic process	25	4.40917	0.0696605	801948, 824859, 796307, 774103, 817430, 799110, 780522, 797566, 817216, 790063, 815222, 794781, 826111, 810988, 809544, 823841, 786639, 810642, 816368, 804278, 778297, 826073, 817654, 794775, 826555	486	485	13528	1.43481	1	0.451606	72.3758
GOTERM_BP_FAT	GO:0042325~regulation of phosphorylation	24	4.2328	0.0762641	794781, 801948, 810988, 796307, 824859, 774103, 823841, 809544, 817430, 786639, 810642, 816368, 799110, 780522, 804278, 778297, 797566, 817216, 826073, 790063, 817654, 794775, 815222, 826555	486	466	13528	1.43358	1	0.479037	75.6684
GOTERM_BP_FAT	GO:0032270~positive regulation of cellular protein metabolic process	13	2.29277	0.133132	794781, 826111, 824859, 823841, 786639, 780522, 778297, 797566, 817216, 817654, 794775, 826555, 815222	486	233	13528	1.55305	1	0.64254	92.1564
GOTERM_BP_FAT	GO:0051247~positive regulation of protein metabolic process	13	2.29277	0.164627	794781, 826111, 824859, 823841, 786639, 780522, 778297, 797566, 817216, 817654, 794775, 826555, 815222	486	243	13528	1.48914	1	0.706891	95.9435
GOTERM_BP_FAT	GO:0031399~regulation of protein modification process	15	2.6455	0.177139	794781, 801948, 824859, 817430, 786639, 772717, 816368, 793890, 780522, 778297, 797566, 817216, 790063, 794775, 815222	486	295	13528	1.41536	1	0.726849	96.8999
GOTERM_BP_FAT	GO:0031401~positive regulation of protein modification process	9	1.5873	0.356136	794781, 780522, 824859, 778297, 797566, 817216, 786639, 794775, 815222	486	187	13528	1.33967	1	0.906501	99.9608
GOTERM_BP_FAT	GO:0010604~positive regulation of macromolecule metabolic process	26	4.58554	0.883782	813383, 824859, 788838, 774103, 814188, 817430, 804156, 780522, 797566, 817216, 815222, 788614, 794781, 784347, 826111, 823841, 786639, 810642, 791263, 787165, 827096, 778297, 800178, 817654, 794775, 826555	486	857	13528	0.844481	1	0.999842	100
GOTERM_BP_FAT	GO:0010557~positive regulation of macromolecule biosynthetic process	19	3.35097	0.904201	788614, 794781, 784347, 826111, 774103, 814188, 804156, 810642, 791263, 787165, 780522, 827096, 800178, 778297, 797566, 817216, 817654, 794775, 815222	486	654	13528	0.808673	1	0.999924	100
Annotation Cluster 108	Enrichment Score: 1.6577479282548615
Category	Term	Count	%	PValue	Genes	List Total	Pop Hits	Pop Total	Fold Enrichment	Bonferroni	Benjamini	FDR
GOTERM_BP_FAT	GO:0001657~ureteric bud development	7	1.23457	0.00137887	774904, 814029, 812867, 780522, 797566, 772249, 798108	486	35	13528	5.56708	0.976845	0.0256349	2.42844
GOTERM_BP_FAT	GO:0001656~metanephros development	7	1.23457	0.00457129	774904, 814029, 812867, 780522, 797566, 772249, 798108	486	44	13528	4.42836	0.999996	0.0636901	7.83897
GOTERM_BP_FAT	GO:0001763~morphogenesis of a branching structure	9	1.5873	0.00487953	774904, 812867, 780522, 822143, 782082, 797566, 774820, 794775, 798108	486	74	13528	3.38539	0.999998	0.0675028	8.3461
GOTERM_BP_FAT	GO:0060675~ureteric bud morphogenesis	5	0.881834	0.00714069	774904, 812867, 780522, 797566, 798108	486	22	13528	6.32623	1	0.0897385	11.9866
GOTERM_BP_FAT	GO:0001658~branching involved in ureteric bud morphogenesis	5	0.881834	0.00714069	774904, 812867, 780522, 797566, 798108	486	22	13528	6.32623	1	0.0897385	11.9866
GOTERM_BP_FAT	GO:0001822~kidney development	10	1.76367	0.00745292	774904, 814029, 825413, 812867, 780522, 788838, 797566, 814755, 772249, 798108	486	96	13528	2.89952	1	0.0926392	12.4784
GOTERM_BP_FAT	GO:0035295~tube development	16	2.82187	0.0129903	774904, 814029, 825413, 812867, 795906, 826072, 822143, 787120, 772249, 799920, 798108, 825101, 780522, 782082, 797566, 775703	486	220	13528	2.02439	1	0.140876	20.7817
GOTERM_BP_FAT	GO:0001655~urogenital system development	10	1.76367	0.0172683	774904, 814029, 825413, 812867, 780522, 788838, 797566, 814755, 772249, 798108	486	110	13528	2.53049	1	0.17443	26.6813
GOTERM_BP_FAT	GO:0048754~branching morphogenesis of a tube	7	1.23457	0.0286112	774904, 812867, 780522, 822143, 782082, 797566, 798108	486	65	13528	2.99766	1	0.252668	40.3811
GOTERM_BP_FAT	GO:0042475~odontogenesis of dentine-containing tooth	5	0.881834	0.0499645	780522, 797566, 780476, 813555, 798108	486	39	13528	3.56864	1	0.365949	59.8769
GOTERM_BP_FAT	GO:0048729~tissue morphogenesis	12	2.1164	0.059496	774904, 812867, 826072, 780522, 776708, 774103, 797566, 772249, 815624, 812811, 806412, 798108	486	180	13528	1.85569	1	0.410252	66.4749
GOTERM_BP_FAT	GO:0033189~response to vitamin A	5	0.881834	0.0626106	812867, 780522, 784493, 797566, 803569	486	42	13528	3.31374	1	0.423857	68.3988
GOTERM_BP_FAT	GO:0002009~morphogenesis of an epithelium	8	1.41093	0.0706399	774904, 812867, 826072, 780522, 797566, 815624, 812811, 798108	486	101	13528	2.20478	1	0.455382	72.8894
GOTERM_BP_FAT	GO:0060562~epithelial tube morphogenesis	6	1.0582	0.0919327	774904, 812867, 826072, 780522, 797566, 798108	486	67	13528	2.49272	1	0.5316	82.0611
GOTERM_BP_FAT	GO:0035239~tube morphogenesis	8	1.41093	0.171419	774904, 812867, 826072, 780522, 822143, 782082, 797566, 798108	486	127	13528	1.75341	1	0.718344	96.4926
GOTERM_BP_FAT	GO:0060429~epithelium development	12	2.1164	0.192532	774904, 798372, 812867, 806202, 826072, 780522, 794313, 797566, 815624, 812811, 826555, 798108	486	227	13528	1.47147	1	0.751632	97.7855
Annotation Cluster 109	Enrichment Score: 1.6447599098829782
Category	Term	Count	%	PValue	Genes	List Total	Pop Hits	Pop Total	Fold Enrichment	Bonferroni	Benjamini	FDR
INTERPRO	IPR011682:Glycosyl hydrolases 38, C-terminal	3	0.529101	0.0101109	779341, 807426, 799920	549	5	16659	18.2066	0.99969	0.109004	14.4324
INTERPRO	IPR015341:Glycoside hydrolase, family 38, central region	3	0.529101	0.0101109	779341, 807426, 799920	549	5	16659	18.2066	0.99969	0.109004	14.4324
INTERPRO	IPR000602:Glycoside hydrolase, family 38, core	3	0.529101	0.0101109	779341, 807426, 799920	549	5	16659	18.2066	0.99969	0.109004	14.4324
PIR_SUPERFAMILY	PIRSF015759:lysosomal alpha-mannosidase	3	0.529101	0.0108248	779341, 807426, 799920	325	4	7396	17.0677	0.963036	0.337825	13.555
GOTERM_MF_FAT	GO:0015923~mannosidase activity	4	0.705467	0.0144631	779341, 803127, 807426, 799920	459	15	12983	7.54277	0.999954	0.158284	19.6767
GOTERM_MF_FAT	GO:0004559~alpha-mannosidase activity	3	0.529101	0.0231811	779341, 807426, 799920	459	7	12983	12.1223	1	0.225384	29.7243
GOTERM_BP_FAT	GO:0006013~mannose metabolic process	3	0.529101	0.0390732	779341, 807426, 799920	486	9	13528	9.27846	1	0.313649	50.8418
UP_SEQ_FEATURE	metal ion-binding site:Zinc	6	1.0582	0.474089	779341, 807426, 789535, 799920, 805764, 803627	566	153	19113	1.32426	1	0.999397	99.9985
Annotation Cluster 110	Enrichment Score: 1.5909460436168241
Category	Term	Count	%	PValue	Genes	List Total	Pop Hits	Pop Total	Fold Enrichment	Bonferroni	Benjamini	FDR
GOTERM_BP_FAT	GO:0006509~membrane protein ectodomain proteolysis	5	0.881834	0.00162518	818914, 791070, 816731, 786639, 826555	486	15	13528	9.27846	0.988189	0.0293507	2.85633
GOTERM_BP_FAT	GO:0033619~membrane protein proteolysis	5	0.881834	0.00500472	818914, 791070, 816731, 786639, 826555	486	20	13528	6.95885	0.999999	0.0684858	8.55132
SP_PIR_KEYWORDS	notch signaling pathway	6	1.0582	0.0067258	810642, 818914, 791070, 826993, 786639, 815624	566	41	19235	4.97328	0.965757	0.0331797	9.26087
GOTERM_BP_FAT	GO:0007219~Notch signaling pathway	6	1.0582	0.037898	810642, 818914, 791070, 826993, 786639, 815624	486	52	13528	3.21178	1	0.308334	49.7596
KEGG_PATHWAY	hsa04330:Notch signaling pathway	5	0.881834	0.223851	796699, 791070, 810298, 786639, 815624	264	47	5085	2.04908	1	0.684456	94.8135
KEGG_PATHWAY	hsa05010:Alzheimer's disease	9	1.5873	0.613371	810642, 818914, 794408, 791070, 826073, 805187, 786639, 801768, 804156	264	163	5085	1.06351	1	0.963154	99.9985
Annotation Cluster 111	Enrichment Score: 1.5905107285346698
Category	Term	Count	%	PValue	Genes	List Total	Pop Hits	Pop Total	Fold Enrichment	Bonferroni	Benjamini	FDR
GOTERM_BP_FAT	GO:0033273~response to vitamin	9	1.5873	0.00238367	812867, 816820, 826111, 780522, 784493, 797566, 794775, 815222, 803569	486	66	13528	3.79574	0.998516	0.039168	4.16288
GOTERM_BP_FAT	GO:0033189~response to vitamin A	5	0.881834	0.0626106	812867, 780522, 784493, 797566, 803569	486	42	13528	3.31374	1	0.423857	68.3988
GOTERM_BP_FAT	GO:0032526~response to retinoic acid	4	0.705467	0.11339	780522, 784493, 797566, 803569	486	33	13528	3.37399	1	0.595369	88.2845
Annotation Cluster 112	Enrichment Score: 1.5610096993495923
Category	Term	Count	%	PValue	Genes	List Total	Pop Hits	Pop Total	Fold Enrichment	Bonferroni	Benjamini	FDR
BIOCARTA	h_lympathway:Adhesion and Diapedesis of Lymphocytes	5	0.881834	0.012922	780356, 792731, 784977, 822032, 823300	94	15	1437	5.09574	0.81563	0.430846	14.0551
BIOCARTA	h_lymphocytePathway:Adhesion Molecules on Lymphocyte	4	0.705467	0.0165727	812867, 792731, 784977, 823300	94	9	1437	6.79433	0.886108	0.41907	17.6848
BIOCARTA	h_monocytePathway:Monocyte and its Surface Molecules	4	0.705467	0.0296154	812867, 792731, 784977, 823300	94	11	1437	5.55899	0.979923	0.478664	29.5379
BIOCARTA	h_neutrophilPathway:Neutrophil and Its Surface Molecules	3	0.529101	0.0898918	812867, 792731, 823300	94	8	1437	5.73271	0.999995	0.671486	66.6099
Annotation Cluster 113	Enrichment Score: 1.5557058017551648
Category	Term	Count	%	PValue	Genes	List Total	Pop Hits	Pop Total	Fold Enrichment	Bonferroni	Benjamini	FDR
GOTERM_BP_FAT	GO:0032103~positive regulation of response to external stimulus	9	1.5873	0.00195488	794018, 818914, 825899, 826111, 772249, 817654, 786639, 794775, 804156	486	64	13528	3.91435	0.995205	0.0340816	3.42632
GOTERM_BP_FAT	GO:0050729~positive regulation of inflammatory response	4	0.705467	0.0911159	794018, 825899, 826111, 804156	486	30	13528	3.71139	1	0.529299	81.7715
GOTERM_BP_FAT	GO:0031349~positive regulation of defense response	6	1.0582	0.120828	794018, 825899, 826111, 774969, 785457, 804156	486	73	13528	2.28784	1	0.616174	89.9174
Annotation Cluster 114	Enrichment Score: 1.526416119093623
Category	Term	Count	%	PValue	Genes	List Total	Pop Hits	Pop Total	Fold Enrichment	Bonferroni	Benjamini	FDR
GOTERM_BP_FAT	GO:0045765~regulation of angiogenesis	9	1.5873	0.00176463	777061, 816731, 826614, 812621, 796346, 783918, 787547, 817654, 804156	486	63	13528	3.97648	0.991933	0.031416	3.0978
GOTERM_BP_FAT	GO:0010594~regulation of endothelial cell migration	5	0.881834	0.0113475	812621, 800117, 783918, 817654, 794775	486	25	13528	5.56708	1	0.128733	18.3994
GOTERM_BP_FAT	GO:0010596~negative regulation of endothelial cell migration	4	0.705467	0.0124106	812621, 783918, 817654, 794775	486	14	13528	7.95297	1	0.136073	19.9486
GOTERM_BP_FAT	GO:0030336~negative regulation of cell migration	7	1.23457	0.0159322	820632, 806337, 812621, 783918, 790063, 817654, 794775	486	57	13528	3.41838	1	0.164418	24.8847
GOTERM_BP_FAT	GO:0040013~negative regulation of locomotion	7	1.23457	0.0216489	820632, 806337, 812621, 783918, 790063, 817654, 794775	486	61	13528	3.19423	1	0.205953	32.2911
GOTERM_BP_FAT	GO:0051271~negative regulation of cell motion	7	1.23457	0.0249684	820632, 806337, 812621, 783918, 790063, 817654, 794775	486	63	13528	3.09282	1	0.229251	36.2695
GOTERM_BP_FAT	GO:0001937~negative regulation of endothelial cell proliferation	3	0.529101	0.134683	812621, 783918, 817654	486	18	13528	4.63923	1	0.646149	92.4026
GOTERM_BP_FAT	GO:0016525~negative regulation of angiogenesis	3	0.529101	0.198788	812621, 783918, 817654	486	23	13528	3.6307	1	0.759847	98.0721
GOTERM_BP_FAT	GO:0001936~regulation of endothelial cell proliferation	3	0.529101	0.319231	812621, 783918, 817654	486	32	13528	2.60957	1	0.882021	99.8942
Annotation Cluster 115	Enrichment Score: 1.5168838436406455
Category	Term	Count	%	PValue	Genes	List Total	Pop Hits	Pop Total	Fold Enrichment	Bonferroni	Benjamini	FDR
GOTERM_BP_FAT	GO:0014031~mesenchymal cell development	7	1.23457	0.00945553	774103, 797566, 820828, 794775, 804713, 798108, 796030	486	51	13528	3.82054	1	0.112617	15.5719
GOTERM_BP_FAT	GO:0048762~mesenchymal cell differentiation	7	1.23457	0.00945553	774103, 797566, 820828, 794775, 804713, 798108, 796030	486	51	13528	3.82054	1	0.112617	15.5719
GOTERM_BP_FAT	GO:0060485~mesenchyme development	7	1.23457	0.0103743	774103, 797566, 820828, 794775, 804713, 798108, 796030	486	52	13528	3.74707	1	0.120828	16.9563
GOTERM_BP_FAT	GO:0001667~ameboidal cell migration	5	0.881834	0.0423966	810854, 820828, 804713, 798108, 796030	486	37	13528	3.76154	1	0.33202	53.7845
GOTERM_BP_FAT	GO:0001755~neural crest cell migration	4	0.705467	0.0476433	820828, 804713, 798108, 796030	486	23	13528	4.84094	1	0.356684	58.094
GOTERM_BP_FAT	GO:0014032~neural crest cell development	4	0.705467	0.11339	820828, 804713, 798108, 796030	486	33	13528	3.37399	1	0.595369	88.2845
GOTERM_BP_FAT	GO:0014033~neural crest cell differentiation	4	0.705467	0.11339	820828, 804713, 798108, 796030	486	33	13528	3.37399	1	0.595369	88.2845
Annotation Cluster 116	Enrichment Score: 1.5129915103108968
Category	Term	Count	%	PValue	Genes	List Total	Pop Hits	Pop Total	Fold Enrichment	Bonferroni	Benjamini	FDR
INTERPRO	IPR019742:Alpha-2-macroglobulin, conserved site	4	0.705467	0.00623802	794018, 774121, 774707, 787908	549	12	16659	10.1148	0.99309	0.0747864	9.15129
SP_PIR_KEYWORDS	thioester bond	3	0.529101	0.011944	794018, 774707, 787908	566	6	19235	16.992	0.997541	0.0546016	15.889
UP_SEQ_FEATURE	cross-link:Isoglutamyl cysteine thioester (Cys-Gln)	3	0.529101	0.0120908	794018, 774707, 787908	566	6	19113	16.8843	1	0.209572	19.0119
INTERPRO	IPR019565:Alpha-2-macroglobulin, thiol-ester bond-forming	3	0.529101	0.0408034	794018, 774707, 787908	549	10	16659	9.10328	1	0.289249	47.215
PIR_SUPERFAMILY	PIRSF001635:alpha-2-macroglobulin	3	0.529101	0.044969	794018, 774707, 787908	325	8	7396	8.53385	0.999999	0.718439	45.9783
INTERPRO	IPR011625:Alpha-2-macroglobulin, N-terminal 2	3	0.529101	0.0488053	794018, 774707, 787908	549	11	16659	8.27571	1	0.333629	53.5795
INTERPRO	IPR002890:Alpha-2-macroglobulin, N-terminal	3	0.529101	0.0488053	794018, 774707, 787908	549	11	16659	8.27571	1	0.333629	53.5795
INTERPRO	IPR009048:Alpha-macroglobulin, receptor-binding	3	0.529101	0.0573188	794018, 774707, 787908	549	12	16659	7.58607	1	0.374538	59.5588
INTERPRO	IPR001599:Alpha-2-macroglobulin	3	0.529101	0.0573188	794018, 774707, 787908	549	12	16659	7.58607	1	0.374538	59.5588
INTERPRO	IPR011626:A-macroglobulin complement component	3	0.529101	0.0573188	794018, 774707, 787908	549	12	16659	7.58607	1	0.374538	59.5588
Annotation Cluster 117	Enrichment Score: 1.443993462681339
Category	Term	Count	%	PValue	Genes	List Total	Pop Hits	Pop Total	Fold Enrichment	Bonferroni	Benjamini	FDR
UP_SEQ_FEATURE	domain:Cystatin 2	3	0.529101	0.0050308	788824, 801761, 799381	566	4	19113	25.3264	0.99998	0.10662	8.37144
UP_SEQ_FEATURE	domain:Cystatin 1	3	0.529101	0.0050308	788824, 801761, 799381	566	4	19113	25.3264	0.99998	0.10662	8.37144
INTERPRO	IPR000010:Proteinase inhibitor I25, cystatin	3	0.529101	0.116929	788824, 801761, 799381	549	18	16659	5.05738	1	0.579863	85.1504
GOTERM_MF_FAT	GO:0004869~cysteine-type endopeptidase inhibitor activity	4	0.705467	0.140916	788824, 801761, 799381, 780567	459	37	12983	3.05788	1	0.719358	89.8162
SMART	SM00043:CY	3	0.529101	0.144503	788824, 801761, 799381	341	18	9079	4.43744	1	0.39232	84.4914
Annotation Cluster 118	Enrichment Score: 1.4426618225467631
Category	Term	Count	%	PValue	Genes	List Total	Pop Hits	Pop Total	Fold Enrichment	Bonferroni	Benjamini	FDR
GOTERM_MF_FAT	GO:0005044~scavenger receptor activity	6	1.0582	0.0223267	801948, 783744, 788326, 808327, 785100, 791271	459	46	12983	3.6894	1	0.221069	28.7941
INTERPRO	IPR001212:Somatomedin B	3	0.529101	0.0408034	801948, 808327, 791271	549	10	16659	9.10328	1	0.289249	47.215
SMART	SM00201:SO	3	0.529101	0.0515816	801948, 808327, 791271	341	10	9079	7.98739	0.999645	0.188646	46.8698
Annotation Cluster 119	Enrichment Score: 1.3805318994423428
Category	Term	Count	%	PValue	Genes	List Total	Pop Hits	Pop Total	Fold Enrichment	Bonferroni	Benjamini	FDR
UP_SEQ_FEATURE	metal ion-binding site:Calcium	8	1.41093	0.00619013	820136, 772685, 819650, 808018, 781061, 806759, 783448, 779746	566	74	19113	3.65065	0.999998	0.124756	10.2047
INTERPRO	IPR017849:Alkaline phosphatase-like, alpha/beta/alpha	5	0.881834	0.0180247	820136, 801948, 808018, 808327, 779746	549	31	16659	4.89424	0.999999	0.16536	24.344
UP_SEQ_FEATURE	metal ion-binding site:Calcium; via 3-oxoalanine	3	0.529101	0.0885745	820136, 808018, 779746	566	17	19113	5.95916	1	0.741784	79.9654
INTERPRO	IPR000917:Sulfatase	3	0.529101	0.106158	820136, 808018, 779746	549	17	16659	5.35487	1	0.549143	82.1159
GOTERM_MF_FAT	GO:0008484~sulfuric ester hydrolase activity	3	0.529101	0.119265	820136, 808018, 779746	459	17	12983	4.99154	1	0.668057	85.1924
Annotation Cluster 120	Enrichment Score: 1.3618498202639377
Category	Term	Count	%	PValue	Genes	List Total	Pop Hits	Pop Total	Fold Enrichment	Bonferroni	Benjamini	FDR
GOTERM_BP_FAT	GO:0060249~anatomical structure homeostasis	10	1.76367	0.0138263	825101, 803903, 787607, 809467, 777014, 826111, 776708, 787840, 823841, 792407	486	106	13528	2.62598	1	0.148127	21.9687
GOTERM_BP_FAT	GO:0001894~tissue homeostasis	7	1.23457	0.0249684	825101, 787607, 809467, 777014, 826111, 787840, 823841	486	63	13528	3.09282	1	0.229251	36.2695
GOTERM_BP_FAT	GO:0048871~multicellular organismal homeostasis	7	1.23457	0.0844057	825101, 787607, 809467, 777014, 826111, 787840, 823841	486	85	13528	2.29233	1	0.505224	79.2189
GOTERM_BP_FAT	GO:0048873~homeostasis of number of cells within a tissue	3	0.529101	0.122499	825101, 777014, 823841	486	17	13528	4.91213	1	0.616589	90.2534
Annotation Cluster 121	Enrichment Score: 1.3477722052058718
Category	Term	Count	%	PValue	Genes	List Total	Pop Hits	Pop Total	Fold Enrichment	Bonferroni	Benjamini	FDR
GOTERM_BP_FAT	GO:0006509~membrane protein ectodomain proteolysis	5	0.881834	0.00162518	818914, 791070, 816731, 786639, 826555	486	15	13528	9.27846	0.988189	0.0293507	2.85633
GOTERM_BP_FAT	GO:0051088~PMA-inducible membrane protein ectodomain proteolysis	3	0.529101	0.00375672	818914, 786639, 826555	486	3	13528	27.8354	0.999965	0.0548733	6.486
GOTERM_BP_FAT	GO:0033619~membrane protein proteolysis	5	0.881834	0.00500472	818914, 791070, 816731, 786639, 826555	486	20	13528	6.95885	0.999999	0.0684858	8.55132
UP_SEQ_FEATURE	domain:Peptidase M12B	6	1.0582	0.00621043	818914, 806674, 781479, 810036, 786639, 826555	566	40	19113	5.06528	0.999998	0.123981	10.2364
UP_SEQ_FEATURE	domain:Disintegrin	6	1.0582	0.0069047	818914, 806674, 781479, 810036, 786639, 826555	566	41	19113	4.94174	1	0.135646	11.3173
INTERPRO	IPR001590:Peptidase M12B, ADAM/reprolysin	6	1.0582	0.00864743	818914, 806674, 781479, 810036, 786639, 826555	549	39	16659	4.66835	0.998997	0.0979216	12.4715
INTERPRO	IPR018358:Disintegrin, conserved site	6	1.0582	0.0106691	818914, 806674, 781479, 810036, 786639, 826555	549	41	16659	4.44062	0.999802	0.113173	15.1695
INTERPRO	IPR001762:Blood coagulation inhibitor, Disintegrin	3	0.529101	0.162328	818914, 786639, 826555	549	22	16659	4.13785	1	0.699877	93.3907
SMART	SM00050:DISIN	3	0.529101	0.19844	818914, 786639, 826555	341	22	9079	3.63063	1	0.485	92.8742
GOTERM_MF_FAT	GO:0017124~SH3 domain binding	3	0.529101	0.857491	818914, 786639, 826555	459	96	12983	0.883919	1	0.999971	100
GOTERM_MF_FAT	GO:0019904~protein domain specific binding	9	1.5873	0.902474	818914, 785761, 797566, 807045, 823468, 786639, 826555, 815222, 785457	459	331	12983	0.76909	1	0.999991	100
GOTERM_BP_FAT	GO:0044257~cellular protein catabolic process	9	1.5873	0.999833	818914, 791070, 816731, 802964, 788838, 786639, 826555, 801917, 804644	486	603	13528	0.415454	1	1	100
GOTERM_BP_FAT	GO:0051603~proteolysis involved in cellular protein catabolic process	8	1.41093	0.999947	818914, 791070, 816731, 802964, 786639, 826555, 801917, 804644	486	600	13528	0.371139	1	1	100
Annotation Cluster 122	Enrichment Score: 1.3294473723543694
Category	Term	Count	%	PValue	Genes	List Total	Pop Hits	Pop Total	Fold Enrichment	Bonferroni	Benjamini	FDR
INTERPRO	IPR001298:Filamin/ABP280 repeat	3	0.529101	0.0408034	778146, 786593, 775351	549	10	16659	9.10328	1	0.289249	47.215
INTERPRO	IPR017868:Filamin/ABP280 repeat-like	3	0.529101	0.0488053	778146, 786593, 775351	549	11	16659	8.27571	1	0.333629	53.5795
SMART	SM00557:IG_FLMN	3	0.529101	0.0515816	778146, 786593, 775351	341	10	9079	7.98739	0.999645	0.188646	46.8698
Annotation Cluster 123	Enrichment Score: 1.317827967857222
Category	Term	Count	%	PValue	Genes	List Total	Pop Hits	Pop Total	Fold Enrichment	Bonferroni	Benjamini	FDR
GOTERM_CC_FAT	GO:0030424~axon	14	2.46914	0.0170353	826111, 822143, 808346, 774103, 774820, 787840, 777657, 810642, 782301, 813022, 773036, 794775, 785457, 796030	540	159	12782	2.08418	0.998353	0.0997335	21.1181
GOTERM_CC_FAT	GO:0043005~neuron projection	22	3.88007	0.0544877	822124, 826111, 820726, 822143, 796307, 820737, 808346, 774103, 787840, 774820, 777657, 795963, 810642, 782301, 799110, 813022, 826993, 773036, 826073, 794775, 785457, 796030	540	342	12782	1.52266	1	0.271411	53.8621
GOTERM_CC_FAT	GO:0042995~cell projection	37	6.52557	0.119913	820726, 796307, 774103, 808346, 787840, 774820, 777657, 787961, 780356, 799110, 793196, 789466, 826993, 785457, 796030, 811499, 822124, 826111, 784977, 812909, 822143, 820737, 800117, 804142, 822032, 786639, 793512, 810642, 795963, 782301, 804278, 812621, 799503, 813022, 773036, 826073, 794775	540	697	12782	1.25653	1	0.461392	82.856
Annotation Cluster 124	Enrichment Score: 1.3113777247320546
Category	Term	Count	%	PValue	Genes	List Total	Pop Hits	Pop Total	Fold Enrichment	Bonferroni	Benjamini	FDR
GOTERM_BP_FAT	GO:0055088~lipid homeostasis	8	1.41093	0.00215216	819875, 811505, 788838, 824280, 789225, 800117, 787547, 784322	486	51	13528	4.36634	0.997204	0.0360804	3.76587
GOTERM_BP_FAT	GO:0055092~sterol homeostasis	6	1.0582	0.0109718	788838, 824280, 789225, 800117, 787547, 784322	486	38	13528	4.39506	1	0.125767	17.845
GOTERM_BP_FAT	GO:0042632~cholesterol homeostasis	6	1.0582	0.0109718	788838, 824280, 789225, 800117, 787547, 784322	486	38	13528	4.39506	1	0.125767	17.845
OMIM_DISEASE	Common variants at 30 loci contribute to polygenic dyslipidemia	8	1.41093	0.0110275	824638, 818683, 826614, 788838, 824280, 798852, 789225, 787547	205	45	3671	3.18352	0.994487	0.925749	14.6359
SP_PIR_KEYWORDS	cholesterol metabolism	5	0.881834	0.0138015	794448, 788838, 824280, 789225, 809793	566	32	19235	5.31002	0.99904	0.0623146	18.1377
OMIM_DISEASE	Newly identified loci that influence lipid concentrations and risk of coronary artery disease	6	1.0582	0.0200963	818683, 788838, 824280, 798852, 789225, 787547	205	29	3671	3.70496	0.999927	0.958153	25.152
GOTERM_BP_FAT	GO:0010876~lipid localization	12	2.1164	0.0258797	824638, 819875, 801948, 798925, 824280, 789225, 800117, 783918, 787547, 809793, 784322, 823216	486	157	13528	2.12755	1	0.234326	37.3225
GOTERM_BP_FAT	GO:0016125~sterol metabolic process	9	1.5873	0.0285335	772717, 825101, 794448, 788838, 824280, 789225, 800117, 787547, 809793	486	101	13528	2.48038	1	0.252869	40.296
OMIM_DISEASE	Six new loci associated with blood low-density lipoprotein cholesterol, high-density lipoprotein cholesterol or triglycerides in humans	6	1.0582	0.0376617	818683, 788838, 824280, 798852, 789225, 787547	205	34	3671	3.16011	1	0.988904	42.1805
GOTERM_BP_FAT	GO:0010883~regulation of lipid storage	4	0.705467	0.0376999	824280, 789225, 800117, 820867	486	21	13528	5.30198	1	0.307865	49.575
GOTERM_BP_FAT	GO:0008203~cholesterol metabolic process	8	1.41093	0.0470206	772717, 794448, 788838, 824280, 789225, 800117, 787547, 809793	486	92	13528	2.42047	1	0.355693	57.6031
SP_PIR_KEYWORDS	steroid metabolism	5	0.881834	0.051915	794448, 788838, 824280, 789225, 809793	566	48	19235	3.54001	1	0.194838	53.5922
GOTERM_BP_FAT	GO:0010885~regulation of cholesterol storage	3	0.529101	0.0569501	824280, 789225, 800117	486	11	13528	7.59147	1	0.400248	64.8206
GOTERM_BP_FAT	GO:0008202~steroid metabolic process	13	2.29277	0.0601028	825972, 794153, 794448, 788838, 800117, 789225, 780311, 784322, 772717, 825101, 824280, 787547, 809793	486	202	13528	1.79139	1	0.412535	66.8582
GOTERM_BP_FAT	GO:0006869~lipid transport	10	1.76367	0.076991	824638, 819875, 798925, 824280, 789225, 800117, 783918, 809793, 784322, 823216	486	145	13528	1.91968	1	0.480352	76.0073
GOTERM_MF_FAT	GO:0015248~sterol transporter activity	3	0.529101	0.0854398	824280, 789225, 784322	459	14	12983	6.06116	1	0.558204	73.9001
GOTERM_BP_FAT	GO:0030301~cholesterol transport	4	0.705467	0.145875	824280, 789225, 800117, 784322	486	37	13528	3.00923	1	0.66918	93.9755
GOTERM_BP_FAT	GO:0015918~sterol transport	4	0.705467	0.145875	824280, 789225, 800117, 784322	486	37	13528	3.00923	1	0.66918	93.9755
GOTERM_BP_FAT	GO:0033344~cholesterol efflux	3	0.529101	0.147122	789225, 800117, 784322	486	19	13528	4.39506	1	0.671614	94.1302
SP_PIR_KEYWORDS	lipid metabolism	8	1.41093	0.157026	822225, 818586, 794448, 788838, 824280, 789225, 809793, 823216	566	151	19235	1.80048	1	0.449689	91.4554
GOTERM_MF_FAT	GO:0005319~lipid transporter activity	5	0.881834	0.181866	775244, 824280, 789225, 826073, 784322	459	63	12983	2.24487	1	0.787156	95.1147
OMIM_DISEASE	Genome-wide association analysis of metabolic traits in a birth cohort from a founder population	3	0.529101	0.347936	818683, 824280, 798852	205	22	3671	2.44191	1	1	99.7762
OMIM_DISEASE	Loci influencing lipid levels and coronary heart disease risk in 16 European population cohorts	3	0.529101	0.485145	824280, 798852, 789225	205	29	3671	1.85248	1	1	99.9923
Annotation Cluster 125	Enrichment Score: 1.306249316766744
Category	Term	Count	%	PValue	Genes	List Total	Pop Hits	Pop Total	Fold Enrichment	Bonferroni	Benjamini	FDR
SP_PIR_KEYWORDS	Isomerase	11	1.94004	0.00285096	799803, 803903, 815605, 784769, 803055, 791817, 813329, 778341, 790493, 784725, 799012	566	120	19235	3.11521	0.760095	0.0149141	4.02799
SP_PIR_KEYWORDS	Rotamase	4	0.705467	0.0940158	799803, 784769, 778341, 799012	566	37	19235	3.67396	1	0.315963	75.8721
GOTERM_MF_FAT	GO:0003755~peptidyl-prolyl cis-trans isomerase activity	4	0.705467	0.140916	799803, 784769, 778341, 799012	459	37	12983	3.05788	1	0.719358	89.8162
GOTERM_MF_FAT	GO:0016859~cis-trans isomerase activity	4	0.705467	0.157707	799803, 784769, 778341, 799012	459	39	12983	2.90107	1	0.749711	92.4321
Annotation Cluster 126	Enrichment Score: 1.3005356845606537
Category	Term	Count	%	PValue	Genes	List Total	Pop Hits	Pop Total	Fold Enrichment	Bonferroni	Benjamini	FDR
UP_SEQ_FEATURE	metal ion-binding site:Calcium 2	6	1.0582	0.0229293	814330, 777548, 826344, 774343, 825031, 826073	566	55	19113	3.68384	1	0.328495	33.1086
UP_SEQ_FEATURE	metal ion-binding site:Calcium 2; via carbonyl oxygen	5	0.881834	0.0274541	814330, 777548, 826344, 774343, 826073	566	39	19113	4.3293	1	0.370672	38.28
UP_SEQ_FEATURE	metal ion-binding site:Calcium 1; via carbonyl oxygen	4	0.705467	0.0676999	814330, 774343, 825031, 826073	566	32	19113	4.22107	1	0.650761	70.334
UP_SEQ_FEATURE	metal ion-binding site:Calcium 1	4	0.705467	0.147323	814330, 774343, 825031, 826073	566	45	19113	3.00165	1	0.886784	93.6879
Annotation Cluster 127	Enrichment Score: 1.270243415588061
Category	Term	Count	%	PValue	Genes	List Total	Pop Hits	Pop Total	Fold Enrichment	Bonferroni	Benjamini	FDR
UP_SEQ_FEATURE	domain:Ricin B-type lectin	4	0.705467	0.0403519	774121, 774653, 789304, 806127	566	26	19113	5.19516	1	0.480426	51.0314
SP_PIR_KEYWORDS	Lectin	10	1.76367	0.0453788	788614, 774121, 800485, 811505, 802964, 774653, 789304, 813555, 806127, 823300	566	159	19235	2.13736	1	0.174614	48.7659
INTERPRO	IPR000772:Ricin B lectin	4	0.705467	0.0577249	774121, 774653, 789304, 806127	549	27	16659	4.49545	1	0.373753	59.8252
SMART	SM00458:RICIN	4	0.705467	0.0785138	774121, 774653, 789304, 806127	341	27	9079	3.94439	0.999995	0.264076	62.335
Annotation Cluster 128	Enrichment Score: 1.2431577684110158
Category	Term	Count	%	PValue	Genes	List Total	Pop Hits	Pop Total	Fold Enrichment	Bonferroni	Benjamini	FDR
GOTERM_BP_FAT	GO:0032967~positive regulation of collagen biosynthetic process	3	0.529101	0.0311176	794781, 826111, 794775	486	8	13528	10.4383	1	0.267609	43.0631
GOTERM_BP_FAT	GO:0010714~positive regulation of collagen metabolic process	3	0.529101	0.0311176	794781, 826111, 794775	486	8	13528	10.4383	1	0.267609	43.0631
GOTERM_BP_FAT	GO:0032965~regulation of collagen biosynthetic process	3	0.529101	0.0569501	794781, 826111, 794775	486	11	13528	7.59147	1	0.400248	64.8206
GOTERM_BP_FAT	GO:0010712~regulation of collagen metabolic process	3	0.529101	0.0667579	794781, 826111, 794775	486	12	13528	6.95885	1	0.441186	70.7993
GOTERM_BP_FAT	GO:0044253~positive regulation of multicellular organismal metabolic process	3	0.529101	0.077075	794781, 826111, 794775	486	13	13528	6.42355	1	0.479721	76.0462
GOTERM_BP_FAT	GO:0044246~regulation of multicellular organismal metabolic process	3	0.529101	0.122499	794781, 826111, 794775	486	17	13528	4.91213	1	0.616589	90.2534
Annotation Cluster 129	Enrichment Score: 1.2266883651153613
Category	Term	Count	%	PValue	Genes	List Total	Pop Hits	Pop Total	Fold Enrichment	Bonferroni	Benjamini	FDR
GOTERM_BP_FAT	GO:0007517~muscle organ development	17	2.99824	0.00390735	805802, 784347, 784977, 814970, 783908, 793884, 774103, 798108, 810642, 825565, 778146, 789102, 804278, 776708, 778297, 826993, 797879	486	211	13528	2.24266	0.999977	0.0564119	6.73759
GOTERM_BP_FAT	GO:0007416~synaptogenesis	6	1.0582	0.00524546	810642, 787961, 784347, 826993, 786565, 785457	486	32	13528	5.21914	0.999999	0.0713118	8.94474
GOTERM_BP_FAT	GO:0042692~muscle cell differentiation	11	1.94004	0.0116483	810642, 805802, 818683, 784347, 794408, 784977, 824333, 780522, 826993, 815624, 780567	486	121	13528	2.53049	1	0.130318	18.8405
GOTERM_BP_FAT	GO:0050808~synapse organization	7	1.23457	0.0216489	810642, 805802, 787961, 784347, 826993, 786565, 785457	486	61	13528	3.19423	1	0.205953	32.2911
GOTERM_BP_FAT	GO:0051146~striated muscle cell differentiation	8	1.41093	0.0384013	810642, 805802, 818683, 784347, 794408, 784977, 826993, 780567	486	88	13528	2.53049	1	0.310882	50.2258
GOTERM_BP_FAT	GO:0014706~striated muscle tissue development	9	1.5873	0.0641723	810642, 805802, 825565, 784347, 784977, 814970, 776708, 774103, 826993	486	119	13528	2.1052	1	0.429992	69.3238
GOTERM_BP_FAT	GO:0048741~skeletal muscle fiber development	4	0.705467	0.0774071	810642, 805802, 784347, 826993	486	28	13528	3.97648	1	0.48023	76.1993
GOTERM_BP_FAT	GO:0060537~muscle tissue development	9	1.5873	0.0803645	810642, 805802, 825565, 784347, 784977, 814970, 776708, 774103, 826993	486	125	13528	2.00415	1	0.491566	77.5226
GOTERM_BP_FAT	GO:0055002~striated muscle cell development	5	0.881834	0.115362	810642, 805802, 784347, 784977, 826993	486	52	13528	2.67648	1	0.600073	88.7402
GOTERM_BP_FAT	GO:0048747~muscle fiber development	4	0.705467	0.129268	810642, 805802, 784347, 826993	486	35	13528	3.18119	1	0.633829	91.5095
GOTERM_BP_FAT	GO:0055001~muscle cell development	5	0.881834	0.140548	810642, 805802, 784347, 784977, 826993	486	56	13528	2.4853	1	0.660134	93.2697
GOTERM_BP_FAT	GO:0007528~neuromuscular junction development	3	0.529101	0.159783	810642, 805802, 784347	486	20	13528	4.17531	1	0.697823	95.5033
GOTERM_BP_FAT	GO:0060538~skeletal muscle organ development	5	0.881834	0.211453	810642, 805802, 784347, 814970, 826993	486	66	13528	2.10874	1	0.776256	98.5486
GOTERM_BP_FAT	GO:0007519~skeletal muscle tissue development	5	0.881834	0.211453	810642, 805802, 784347, 814970, 826993	486	66	13528	2.10874	1	0.776256	98.5486
GOTERM_BP_FAT	GO:0048738~cardiac muscle tissue development	4	0.705467	0.335298	825565, 784977, 776708, 774103	486	57	13528	1.95336	1	0.893338	99.9309
Annotation Cluster 130	Enrichment Score: 1.2224975702480771
Category	Term	Count	%	PValue	Genes	List Total	Pop Hits	Pop Total	Fold Enrichment	Bonferroni	Benjamini	FDR
GOTERM_BP_FAT	GO:0035295~tube development	16	2.82187	0.0129903	774904, 814029, 825413, 812867, 795906, 826072, 822143, 787120, 772249, 799920, 798108, 825101, 780522, 782082, 797566, 775703	486	220	13528	2.02439	1	0.140876	20.7817
GOTERM_BP_FAT	GO:0030323~respiratory tube development	8	1.41093	0.073632	825101, 825413, 795906, 780522, 787120, 775703, 799920, 798108	486	102	13528	2.18317	1	0.46772	74.4031
GOTERM_BP_FAT	GO:0060541~respiratory system development	8	1.41093	0.0931298	825101, 795906, 780522, 824516, 787120, 775703, 799920, 798108	486	108	13528	2.06188	1	0.533369	82.4778
GOTERM_BP_FAT	GO:0030324~lung development	7	1.23457	0.144622	825101, 795906, 780522, 787120, 775703, 799920, 798108	486	99	13528	1.96816	1	0.666701	93.816
Annotation Cluster 131	Enrichment Score: 1.215888380219207
Category	Term	Count	%	PValue	Genes	List Total	Pop Hits	Pop Total	Fold Enrichment	Bonferroni	Benjamini	FDR
GOTERM_BP_FAT	GO:0007626~locomotory behavior	18	3.1746	0.0201846	798787, 803055, 796307, 816149, 808327, 774103, 806903, 781649, 780310, 772249, 778820, 795963, 810642, 799110, 776708, 824505, 773036, 796030	486	274	13528	1.8286	1	0.197441	30.4626
SP_PIR_KEYWORDS	chemotaxis	6	1.0582	0.0604302	808327, 824505, 783621, 773036, 772249, 778820	566	72	19235	2.83201	1	0.220679	59.2463
GOTERM_BP_FAT	GO:0042330~taxis	11	1.94004	0.062272	796307, 816149, 808327, 774103, 824505, 781649, 773036, 780310, 772249, 778820, 796030	486	160	13528	1.91368	1	0.423072	68.1948
GOTERM_BP_FAT	GO:0006935~chemotaxis	11	1.94004	0.062272	796307, 816149, 808327, 774103, 824505, 781649, 773036, 780310, 772249, 778820, 796030	486	160	13528	1.91368	1	0.423072	68.1948
GOTERM_BP_FAT	GO:0007610~behavior	22	3.88007	0.176075	798787, 803055, 796307, 816149, 808327, 774103, 806903, 781649, 780310, 772249, 778820, 795963, 810642, 799110, 816820, 804278, 776708, 799503, 792831, 824505, 773036, 796030	486	469	13528	1.30571	1	0.725355	96.8276
Annotation Cluster 132	Enrichment Score: 1.2155866367636394
Category	Term	Count	%	PValue	Genes	List Total	Pop Hits	Pop Total	Fold Enrichment	Bonferroni	Benjamini	FDR
UP_SEQ_FEATURE	region of interest:Coil 2	7	1.23457	0.0114371	815755, 777061, 822924, 783908, 819470, 792329, 811716	566	64	19113	3.69344	1	0.201016	18.0779
UP_SEQ_FEATURE	site:Stutter	5	0.881834	0.0156774	815755, 777061, 783908, 819470, 792329	566	33	19113	5.11645	1	0.253477	23.9603
UP_SEQ_FEATURE	region of interest:Coil 1A	7	1.23457	0.0172672	815755, 777061, 822924, 783908, 819470, 792329, 811716	566	70	19113	3.37686	1	0.271503	26.0614
UP_SEQ_FEATURE	region of interest:Coil 1B	7	1.23457	0.0172672	815755, 777061, 822924, 783908, 819470, 792329, 811716	566	70	19113	3.37686	1	0.271503	26.0614
UP_SEQ_FEATURE	region of interest:Linker 1	7	1.23457	0.0172672	815755, 777061, 822924, 783908, 819470, 792329, 811716	566	70	19113	3.37686	1	0.271503	26.0614
UP_SEQ_FEATURE	region of interest:Rod	7	1.23457	0.0184057	815755, 777061, 822924, 783908, 819470, 792329, 811716	566	71	19113	3.32929	1	0.282673	27.5323
UP_SEQ_FEATURE	region of interest:Head	7	1.23457	0.0208347	815755, 777061, 822924, 783908, 819470, 792329, 811716	566	73	19113	3.23808	1	0.309512	30.5787
UP_SEQ_FEATURE	region of interest:Tail	7	1.23457	0.0234719	815755, 777061, 822924, 783908, 819470, 792329, 811716	566	75	19113	3.15173	1	0.330584	33.7496
SP_PIR_KEYWORDS	Intermediate filament	7	1.23457	0.0270932	815755, 777061, 822924, 783908, 819470, 792329, 811716	566	78	19235	3.04986	0.999999	0.110753	32.6681
UP_SEQ_FEATURE	region of interest:Linker 12	6	1.0582	0.0406103	815755, 777061, 822924, 819470, 792329, 811716	566	64	19113	3.1658	1	0.477644	51.2594
PIR_SUPERFAMILY	PIRSF002282:cytoskeletal keratin	7	1.23457	0.0497131	815755, 777061, 822924, 783908, 819470, 792329, 811716	325	61	7396	2.61145	1	0.724049	49.4614
INTERPRO	IPR016044:Filament	6	1.0582	0.0881458	815755, 822924, 783908, 819470, 792329, 811716	549	72	16659	2.52869	1	0.489833	75.7138
INTERPRO	IPR018039:Intermediate filament protein, conserved site	6	1.0582	0.0881458	815755, 822924, 783908, 819470, 792329, 811716	549	72	16659	2.52869	1	0.489833	75.7138
INTERPRO	IPR001664:Intermediate filament protein	6	1.0582	0.0922136	815755, 822924, 783908, 819470, 792329, 811716	549	73	16659	2.49405	1	0.503023	77.3234
INTERPRO	IPR002957:Keratin, type I	3	0.529101	0.296189	822924, 819470, 811716	549	33	16659	2.75857	1	0.88521	99.5425
GOTERM_CC_FAT	GO:0045095~keratin filament	6	1.0582	0.313399	815755, 777061, 822924, 819470, 792329, 811716	540	88	12782	1.61389	1	0.77508	99.4434
SP_PIR_KEYWORDS	keratin	6	1.0582	0.416765	815755, 777061, 822924, 819470, 792329, 811716	566	144	19235	1.416	1	0.800963	99.9575
GOTERM_CC_FAT	GO:0005882~intermediate filament	7	1.23457	0.789331	815755, 777061, 822924, 783908, 819470, 792329, 811716	540	183	12782	0.905424	1	0.990054	100
GOTERM_CC_FAT	GO:0045111~intermediate filament cytoskeleton	7	1.23457	0.805985	815755, 777061, 822924, 783908, 819470, 792329, 811716	540	187	12782	0.886057	1	0.991592	100
Annotation Cluster 133	Enrichment Score: 1.2055404528958502
Category	Term	Count	%	PValue	Genes	List Total	Pop Hits	Pop Total	Fold Enrichment	Bonferroni	Benjamini	FDR
BIOCARTA	h_lympathway:Adhesion and Diapedesis of Lymphocytes	5	0.881834	0.012922	780356, 792731, 784977, 822032, 823300	94	15	1437	5.09574	0.81563	0.430846	14.0551
GOTERM_BP_FAT	GO:0007159~leukocyte adhesion	5	0.881834	0.0168838	782301, 780356, 792731, 784977, 799503	486	28	13528	4.97061	1	0.17213	26.1685
BIOCARTA	h_LairPathway:Cells and Molecules involved in local acute inflammatory response	4	0.705467	0.0795579	794018, 780356, 792731, 784977	94	16	1437	3.82181	0.999979	0.659628	61.9178
KEGG_PATHWAY	hsa04670:Leukocyte transendothelial migration	5	0.881834	0.867669	780356, 792731, 784977, 798196, 810673	264	118	5085	0.816159	1	0.994671	100
Annotation Cluster 134	Enrichment Score: 1.1837838076773397
Category	Term	Count	%	PValue	Genes	List Total	Pop Hits	Pop Total	Fold Enrichment	Bonferroni	Benjamini	FDR
INTERPRO	IPR001023:Heat shock protein Hsp70	3	0.529101	0.0573188	825558, 823976, 825406	549	12	16659	7.58607	1	0.374538	59.5588
INTERPRO	IPR013126:Heat shock protein 70	3	0.529101	0.0573188	825558, 823976, 825406	549	12	16659	7.58607	1	0.374538	59.5588
INTERPRO	IPR018181:Heat shock protein 70, conserved site	3	0.529101	0.0855174	825558, 823976, 825406	549	15	16659	6.06885	1	0.48532	74.6176
Annotation Cluster 135	Enrichment Score: 1.180421721102589
Category	Term	Count	%	PValue	Genes	List Total	Pop Hits	Pop Total	Fold Enrichment	Bonferroni	Benjamini	FDR
GOTERM_MF_FAT	GO:0004714~transmembrane receptor protein tyrosine kinase activity	19	3.35097	9.7602e-12	795730, 811499, 790790, 804780, 795906, 822143, 814970, 780136, 780631, 825983, 816368, 789007, 787522, 804278, 792831, 810299, 823204, 815222, 796030	459	67	12983	8.02123	6.69549e-09	6.69549e-10	1.46792e-08
GOTERM_MF_FAT	GO:0004713~protein tyrosine kinase activity	19	3.35097	2.28403e-05	795730, 811499, 790790, 804780, 795906, 822143, 814970, 780136, 780631, 825983, 816368, 789007, 787522, 804278, 792831, 810299, 823204, 815222, 796030	459	166	12983	3.23749	0.0155465	0.000559438	0.034346
GOTERM_BP_FAT	GO:0007169~transmembrane receptor protein tyrosine kinase signaling pathway	22	3.88007	5.65342e-05	801421, 784347, 795906, 804780, 822143, 814970, 805733, 780136, 786593, 809544, 786639, 816368, 818683, 825595, 786831, 777014, 787522, 804278, 792831, 823204, 794775, 815222	486	224	13528	2.73383	0.142973	0.00211128	0.100678
INTERPRO	IPR008266:Tyrosine protein kinase, active site	12	2.1164	0.00034016	811499, 816368, 795906, 804780, 787522, 804278, 814970, 780136, 792831, 823204, 815222, 825983	549	97	16659	3.75393	0.236981	0.00612826	0.520446
SP_PIR_KEYWORDS	tyrosine-protein kinase	12	2.1164	0.000425021	811499, 816368, 795906, 804780, 787522, 804278, 814970, 780136, 792831, 823204, 815222, 825983	566	111	19235	3.67396	0.191485	0.00272137	0.610308
INTERPRO	IPR001245:Tyrosine protein kinase	12	2.1164	0.00176466	811499, 816368, 795906, 804780, 787522, 804278, 814970, 780136, 792831, 823204, 815222, 825983	549	118	16659	3.08586	0.754422	0.0252067	2.67255
SP_PIR_KEYWORDS	tyrosine-specific protein kinase	7	1.23457	0.00269243	816368, 795906, 804780, 787522, 804278, 823204, 815222	566	48	19235	4.95601	0.740248	0.0142384	3.80804
SMART	SM00219:TyrKc	12	2.1164	0.00461836	811499, 816368, 795906, 804780, 787522, 804278, 814970, 780136, 792831, 823204, 815222, 825983	341	118	9079	2.70759	0.500605	0.0244936	5.37785
SP_PIR_KEYWORDS	autophosphorylation	6	1.0582	0.0141426	816368, 795906, 787522, 804278, 823204, 815222	566	49	19235	4.16132	0.999193	0.0632488	18.5445
UP_SEQ_FEATURE	active site:Proton acceptor	26	4.58554	0.116686	795906, 804780, 814330, 814970, 792084, 805764, 825983, 783039, 815222, 811499, 807305, 781061, 825362, 826344, 780136, 803966, 772717, 816368, 787522, 777548, 804278, 813329, 813022, 792831, 823204, 792407	566	658	19113	1.33432	1	0.826528	88.3608
SP_PIR_KEYWORDS	phosphotransferase	10	1.76367	0.137702	797595, 816368, 795906, 804780, 787522, 774963, 804278, 814970, 823204, 815222	566	201	19235	1.69075	1	0.408664	88.1577
SP_PIR_KEYWORDS	ATP	10	1.76367	0.257386	797595, 816368, 823976, 795906, 804780, 787522, 804278, 814970, 823204, 815222	566	236	19235	1.44	1	0.624268	98.623
GOTERM_MF_FAT	GO:0004672~protein kinase activity	25	4.40917	0.305909	795730, 790790, 795906, 804780, 814970, 774103, 780631, 825983, 813701, 799110, 810299, 815222, 796030, 811499, 819875, 803907, 795414, 822143, 780136, 816368, 789007, 787522, 804278, 792831, 823204	459	606	12983	1.16689	1	0.920361	99.588
GOTERM_BP_FAT	GO:0006793~phosphorus metabolic process	39	6.87831	0.314078	797595, 801948, 804780, 795906, 796307, 814970, 808327, 774103, 817430, 825983, 818914, 825595, 799110, 786831, 789828, 797566, 817585, 790063, 815222, 820632, 811499, 794781, 819875, 801421, 820737, 780136, 799732, 809544, 810642, 816368, 787522, 804278, 812621, 792831, 823204, 817654, 817489, 794775, 826555	486	973	13528	1.1157	1	0.878546	99.879
GOTERM_BP_FAT	GO:0006796~phosphate metabolic process	39	6.87831	0.314078	797595, 801948, 804780, 795906, 796307, 814970, 808327, 774103, 817430, 825983, 818914, 825595, 799110, 786831, 789828, 797566, 817585, 790063, 815222, 820632, 811499, 794781, 819875, 801421, 820737, 780136, 799732, 809544, 810642, 816368, 787522, 804278, 812621, 792831, 823204, 817654, 817489, 794775, 826555	486	973	13528	1.1157	1	0.878546	99.879
GOTERM_BP_FAT	GO:0006468~protein amino acid phosphorylation	27	4.7619	0.34755	795906, 804780, 796307, 814970, 774103, 817430, 825983, 818914, 799110, 797566, 790063, 815222, 811499, 794781, 819875, 780136, 799732, 809544, 810642, 816368, 787522, 804278, 792831, 817654, 823204, 794775, 826555	486	667	13528	1.12677	1	0.900955	99.9504
GOTERM_BP_FAT	GO:0016310~phosphorylation	29	5.11464	0.581584	797595, 795906, 804780, 796307, 814970, 774103, 817430, 825983, 818914, 799110, 797566, 790063, 815222, 811499, 794781, 819875, 801421, 780136, 799732, 809544, 810642, 816368, 787522, 804278, 792831, 817654, 823204, 794775, 826555	486	800	13528	1.00903	1	0.982828	100
UP_SEQ_FEATURE	domain:Protein kinase	13	2.29277	0.735153	811499, 804780, 795906, 814970, 780136, 825983, 816368, 787522, 807526, 804278, 792831, 823204, 815222	566	469	19113	0.936015	1	1	100
UP_SEQ_FEATURE	binding site:ATP	14	2.46914	0.81608	811499, 797595, 804780, 795906, 814970, 780136, 825983, 816368, 787522, 804278, 792831, 823204, 815222, 804644	566	542	19113	0.87225	1	1	100
KEGG_PATHWAY	hsa04144:Endocytosis	8	1.41093	0.848187	816368, 823976, 795906, 787522, 804278, 814970, 775750, 803569	264	184	5085	0.837451	1	0.993103	100
SP_PIR_KEYWORDS	kinase	17	2.99824	0.862379	811499, 797595, 804780, 795906, 774963, 816149, 814970, 780136, 780310, 825983, 816368, 787522, 804278, 792831, 823204, 815222, 802851	566	688	19235	0.839723	1	0.99365	100
INTERPRO	IPR017441:Protein kinase, ATP binding site	12	2.1164	0.887308	811499, 816368, 795906, 804780, 787522, 804278, 814970, 780136, 792831, 823204, 815222, 825983	549	455	16659	0.800288	1	0.999994	100
INTERPRO	IPR000719:Protein kinase, core	12	2.1164	0.916883	811499, 816368, 795906, 804780, 787522, 804278, 814970, 780136, 792831, 823204, 815222, 825983	549	476	16659	0.764981	1	0.999999	100
SP_PIR_KEYWORDS	atp-binding	30	5.29101	0.96541	797595, 823976, 795906, 804780, 820726, 774963, 792821, 814970, 817430, 825983, 825558, 795325, 773506, 815222, 811499, 801421, 785761, 825406, 780136, 807045, 789225, 819408, 801917, 816368, 787522, 804278, 796391, 792831, 823204, 804644	566	1326	19235	0.768871	1	0.999692	100
UP_SEQ_FEATURE	nucleotide phosphate-binding region:ATP	19	3.35097	0.988041	811499, 797595, 820726, 804780, 795906, 792821, 814970, 780136, 817430, 825983, 801917, 816368, 795325, 787522, 804278, 792831, 823204, 773506, 815222	566	962	19113	0.666946	1	1	100
SP_PIR_KEYWORDS	nucleotide-binding	33	5.82011	0.997972	797595, 823976, 795906, 804780, 820726, 774963, 792821, 814970, 783097, 817430, 825983, 825558, 795325, 821677, 773506, 823156, 815222, 811499, 801421, 785761, 825406, 780136, 807045, 789225, 819408, 801917, 816368, 787522, 804278, 796391, 792831, 823204, 804644	566	1686	19235	0.665169	1	0.999999	100
GOTERM_MF_FAT	GO:0005524~ATP binding	32	5.64374	0.999719	797595, 801948, 823976, 795906, 804780, 820726, 774963, 792821, 814970, 787840, 817430, 825983, 825558, 795325, 773506, 815222, 811499, 801421, 785761, 825406, 780136, 807045, 789225, 819408, 801917, 816368, 787522, 804278, 796391, 792831, 823204, 804644	459	1477	12983	0.612818	1	1	100
GOTERM_MF_FAT	GO:0032559~adenyl ribonucleotide binding	32	5.64374	0.999805	797595, 801948, 823976, 795906, 804780, 820726, 774963, 792821, 814970, 787840, 817430, 825983, 825558, 795325, 773506, 815222, 811499, 801421, 785761, 825406, 780136, 807045, 789225, 819408, 801917, 816368, 787522, 804278, 796391, 792831, 823204, 804644	459	1497	12983	0.604631	1	1	100
GOTERM_MF_FAT	GO:0030554~adenyl nucleotide binding	33	5.82011	0.999915	797595, 801948, 823976, 795906, 804780, 820726, 774963, 792821, 814970, 787840, 817430, 825983, 825558, 795325, 773506, 815222, 811499, 801421, 785761, 825406, 780136, 807045, 789225, 819408, 801917, 816368, 787522, 804278, 796391, 792831, 821489, 823204, 804644	459	1577	12983	0.591895	1	1	100
GOTERM_MF_FAT	GO:0001883~purine nucleoside binding	33	5.82011	0.999946	797595, 801948, 823976, 795906, 804780, 820726, 774963, 792821, 814970, 787840, 817430, 825983, 825558, 795325, 773506, 815222, 811499, 801421, 785761, 825406, 780136, 807045, 789225, 819408, 801917, 816368, 787522, 804278, 796391, 792831, 821489, 823204, 804644	459	1601	12983	0.583022	1	1	100
GOTERM_MF_FAT	GO:0001882~nucleoside binding	33	5.82011	0.999957	797595, 801948, 823976, 795906, 804780, 820726, 774963, 792821, 814970, 787840, 817430, 825983, 825558, 795325, 773506, 815222, 811499, 801421, 785761, 825406, 780136, 807045, 789225, 819408, 801917, 816368, 787522, 804278, 796391, 792831, 821489, 823204, 804644	459	1612	12983	0.579044	1	1	100
GOTERM_MF_FAT	GO:0032555~purine ribonucleotide binding	35	6.17284	0.999998	797595, 801948, 823976, 820726, 795906, 804780, 774963, 792821, 814970, 783097, 787840, 817430, 825983, 825558, 795325, 821677, 773506, 823156, 815222, 811499, 801421, 785761, 825406, 780136, 807045, 789225, 819408, 801917, 816368, 787522, 804278, 796391, 792831, 823204, 804644	459	1836	12983	0.53921	1	1	100
GOTERM_MF_FAT	GO:0032553~ribonucleotide binding	35	6.17284	0.999998	797595, 801948, 823976, 820726, 795906, 804780, 774963, 792821, 814970, 783097, 787840, 817430, 825983, 825558, 795325, 821677, 773506, 823156, 815222, 811499, 801421, 785761, 825406, 780136, 807045, 789225, 819408, 801917, 816368, 787522, 804278, 796391, 792831, 823204, 804644	459	1836	12983	0.53921	1	1	100
GOTERM_MF_FAT	GO:0000166~nucleotide binding	46	8.11287	0.999998	797595, 796698, 823976, 801948, 781090, 820726, 795906, 804780, 774963, 792821, 783097, 814970, 787840, 817430, 784420, 800106, 825983, 825558, 795325, 775824, 821677, 773506, 823156, 815222, 811499, 801421, 785761, 786325, 825406, 780136, 807045, 777820, 799658, 789225, 801768, 819408, 801917, 772717, 816368, 787522, 804278, 796391, 792831, 821489, 823204, 804644	459	2245	12983	0.579567	1	1	100
GOTERM_MF_FAT	GO:0017076~purine nucleotide binding	36	6.34921	0.999999	797595, 801948, 823976, 820726, 795906, 804780, 774963, 792821, 814970, 783097, 787840, 817430, 825983, 825558, 795325, 821677, 773506, 823156, 815222, 811499, 801421, 785761, 825406, 780136, 807045, 789225, 819408, 801917, 816368, 787522, 804278, 796391, 792831, 821489, 823204, 804644	459	1918	12983	0.530904	1	1	100
Annotation Cluster 136	Enrichment Score: 1.17882128981651
Category	Term	Count	%	PValue	Genes	List Total	Pop Hits	Pop Total	Fold Enrichment	Bonferroni	Benjamini	FDR
GOTERM_BP_FAT	GO:0016202~regulation of striated muscle tissue development	6	1.0582	0.0327225	799276, 784347, 780522, 793884, 790063, 794775	486	50	13528	3.34025	1	0.277779	44.7203
GOTERM_BP_FAT	GO:0048634~regulation of muscle development	6	1.0582	0.0352515	799276, 784347, 780522, 793884, 790063, 794775	486	51	13528	3.27475	1	0.293405	47.2396
GOTERM_BP_FAT	GO:0045661~regulation of myoblast differentiation	3	0.529101	0.0569501	799276, 780522, 790063	486	11	13528	7.59147	1	0.400248	64.8206
GOTERM_BP_FAT	GO:0048742~regulation of skeletal muscle fiber development	4	0.705467	0.0587355	799276, 784347, 780522, 790063	486	25	13528	4.45366	1	0.408096	65.9886
GOTERM_BP_FAT	GO:0048641~regulation of skeletal muscle tissue development	4	0.705467	0.0841412	799276, 784347, 780522, 790063	486	29	13528	3.83936	1	0.505102	79.1117
GOTERM_BP_FAT	GO:0051153~regulation of striated muscle cell differentiation	4	0.705467	0.10575	799276, 784347, 780522, 790063	486	32	13528	3.47942	1	0.573443	86.3494
GOTERM_BP_FAT	GO:0051147~regulation of muscle cell differentiation	4	0.705467	0.163133	799276, 784347, 780522, 790063	486	39	13528	2.85491	1	0.704199	95.8123
Annotation Cluster 137	Enrichment Score: 1.1673896851763588
Category	Term	Count	%	PValue	Genes	List Total	Pop Hits	Pop Total	Fold Enrichment	Bonferroni	Benjamini	FDR
GOTERM_BP_FAT	GO:0019882~antigen processing and presentation	9	1.5873	0.00966997	820780, 821143, 788614, 816731, 792731, 793542, 784493, 783250, 785469	486	83	13528	3.0183	1	0.114534	15.8969
GOTERM_BP_FAT	GO:0002474~antigen processing and presentation of peptide antigen via MHC class I	3	0.529101	0.122499	788614, 816731, 793542	486	17	13528	4.91213	1	0.616589	90.2534
GOTERM_BP_FAT	GO:0048002~antigen processing and presentation of peptide antigen	3	0.529101	0.265628	788614, 816731, 793542	486	28	13528	2.98236	1	0.840486	99.5916
Annotation Cluster 138	Enrichment Score: 1.1633179937105054
Category	Term	Count	%	PValue	Genes	List Total	Pop Hits	Pop Total	Fold Enrichment	Bonferroni	Benjamini	FDR
GOTERM_CC_FAT	GO:0070161~anchoring junction	17	2.99824	0.00250899	820632, 812867, 826111, 812909, 802187, 784977, 798196, 819220, 808346, 803328, 780476, 786639, 798372, 787961, 806202, 812621, 799503	540	172	12782	2.33951	0.608209	0.0197393	3.40884
GOTERM_CC_FAT	GO:0005911~cell-cell junction	18	3.1746	0.00281672	820632, 814144, 802187, 798196, 819220, 808346, 823468, 803328, 780476, 786639, 779065, 798372, 787961, 809760, 812621, 799503, 810673, 785457	540	190	12782	2.24246	0.650803	0.0212429	3.81943
GOTERM_CC_FAT	GO:0016323~basolateral plasma membrane	18	3.1746	0.0055178	801948, 812867, 826111, 812909, 784977, 814970, 780476, 786639, 821295, 779065, 798372, 816368, 806202, 804278, 780030, 799503, 826555, 785457	540	203	12782	2.09885	0.873034	0.0381919	7.35457
GOTERM_CC_FAT	GO:0005912~adherens junction	14	2.46914	0.0140338	820632, 812867, 826111, 784977, 812909, 798196, 808346, 780476, 786639, 798372, 787961, 806202, 812621, 799503	540	155	12782	2.13797	0.994865	0.0841121	17.7268
GOTERM_CC_FAT	GO:0032587~ruffle membrane	3	0.529101	0.08859	784977, 799503, 786639	540	12	12782	5.91759	1	0.377479	72.2155
GOTERM_CC_FAT	GO:0005925~focal adhesion	7	1.23457	0.260477	812867, 806202, 826111, 812909, 784977, 799503, 786639	540	102	12782	1.62444	1	0.717658	98.4486
GOTERM_CC_FAT	GO:0030054~cell junction	26	4.58554	0.266946	795714, 812867, 814144, 802187, 819220, 808346, 823468, 787840, 780476, 825595, 787961, 806202, 810673, 785457, 820632, 826111, 812909, 784977, 798196, 803328, 786639, 779065, 798372, 809760, 812621, 799503	540	518	12782	1.18809	1	0.723901	98.6258
GOTERM_CC_FAT	GO:0005924~cell-substrate adherens junction	7	1.23457	0.289524	812867, 806202, 826111, 812909, 784977, 799503, 786639	540	106	12782	1.56314	1	0.749891	99.1078
GOTERM_CC_FAT	GO:0030055~cell-substrate junction	7	1.23457	0.334213	812867, 806202, 826111, 812909, 784977, 799503, 786639	540	112	12782	1.4794	1	0.787386	99.6361
SP_PIR_KEYWORDS	cell junction	12	2.1164	0.62754	820632, 798372, 809760, 795714, 814144, 812909, 802187, 798196, 819220, 823468, 803328, 810673	566	399	19235	1.02208	1	0.93368	99.9999
GOTERM_CC_FAT	GO:0001726~ruffle	3	0.529101	0.780536	784977, 799503, 786639	540	67	12782	1.05987	1	0.989558	100
Annotation Cluster 139	Enrichment Score: 1.1447475631872999
Category	Term	Count	%	PValue	Genes	List Total	Pop Hits	Pop Total	Fold Enrichment	Bonferroni	Benjamini	FDR
INTERPRO	IPR014716:Fibrinogen, alpha/beta/gamma chain, C-terminal globular, subdomain 1	4	0.705467	0.0384588	805802, 826614, 787202, 787547	549	23	16659	5.27726	1	0.277309	45.2011
UP_SEQ_FEATURE	domain:Fibrinogen C-terminal	4	0.705467	0.0676999	805802, 826614, 787202, 787547	566	32	19113	4.22107	1	0.650761	70.334
INTERPRO	IPR002181:Fibrinogen, alpha/beta/gamma chain, C-terminal globular	4	0.705467	0.086946	805802, 826614, 787202, 787547	549	32	16659	3.79303	1	0.48807	75.219
SMART	SM00186:FBG	4	0.705467	0.11646	805802, 826614, 787202, 787547	341	32	9079	3.32808	1	0.338158	77.2043
Annotation Cluster 140	Enrichment Score: 1.1049259730839556
Category	Term	Count	%	PValue	Genes	List Total	Pop Hits	Pop Total	Fold Enrichment	Bonferroni	Benjamini	FDR
INTERPRO	IPR016186:C-type lectin-like	8	1.41093	0.0370483	816784, 812867, 800485, 811505, 774653, 824591, 806127, 823300	549	95	16659	2.55531	1	0.273332	43.9551
INTERPRO	IPR000538:Link	3	0.529101	0.0757137	816784, 812867, 800485	549	14	16659	6.50234	1	0.44595	70.1076
SMART	SM00445:LINK	3	0.529101	0.0946207	816784, 812867, 800485	341	14	9079	5.70528	1	0.293017	69.487
GOTERM_MF_FAT	GO:0005540~hyaluronic acid binding	3	0.529101	0.14334	816784, 812867, 800485	459	19	12983	4.46612	1	0.721607	90.24
Annotation Cluster 141	Enrichment Score: 1.0990198200312649
Category	Term	Count	%	PValue	Genes	List Total	Pop Hits	Pop Total	Fold Enrichment	Bonferroni	Benjamini	FDR
GOTERM_BP_FAT	GO:0021700~developmental maturation	9	1.5873	0.0285335	810642, 772717, 814029, 791081, 812867, 784347, 774103, 810673, 811696	486	101	13528	2.48038	1	0.252869	40.296
GOTERM_BP_FAT	GO:0048469~cell maturation	6	1.0582	0.131303	810642, 772717, 814029, 791081, 784347, 811696	486	75	13528	2.22683	1	0.639018	91.8561
GOTERM_BP_FAT	GO:0042551~neuron maturation	3	0.529101	0.134683	810642, 791081, 784347	486	18	13528	4.63923	1	0.646149	92.4026
Annotation Cluster 142	Enrichment Score: 1.0769808974141806
Category	Term	Count	%	PValue	Genes	List Total	Pop Hits	Pop Total	Fold Enrichment	Bonferroni	Benjamini	FDR
GOTERM_BP_FAT	GO:0048545~response to steroid hormone stimulus	14	2.46914	0.021018	815387, 774103, 814188, 780311, 787120, 816820, 780522, 820249, 817654, 794775, 826555, 815222, 787908, 784099	486	192	13528	2.02966	1	0.203343	31.5089
GOTERM_BP_FAT	GO:0051384~response to glucocorticoid stimulus	6	1.0582	0.147748	816820, 780522, 780311, 826555, 815222, 787908	486	78	13528	2.14118	1	0.67236	94.2065
GOTERM_BP_FAT	GO:0031960~response to corticosteroid stimulus	6	1.0582	0.18921	816820, 780522, 780311, 826555, 815222, 787908	486	85	13528	1.96485	1	0.746567	97.6175
Annotation Cluster 143	Enrichment Score: 1.0609812385312234
Category	Term	Count	%	PValue	Genes	List Total	Pop Hits	Pop Total	Fold Enrichment	Bonferroni	Benjamini	FDR
UP_SEQ_FEATURE	repeat:1-2	4	0.705467	0.0403519	788614, 819650, 793884, 801917	566	26	19113	5.19516	1	0.480426	51.0314
UP_SEQ_FEATURE	repeat:1-1	4	0.705467	0.0444303	788614, 819650, 793884, 801917	566	27	19113	5.00275	1	0.506751	54.5163
UP_SEQ_FEATURE	repeat:2-1	3	0.529101	0.167982	788614, 819650, 793884	566	25	19113	4.05223	1	0.9125	95.874
UP_SEQ_FEATURE	repeat:2-2	3	0.529101	0.189352	788614, 819650, 793884	566	27	19113	3.75206	1	0.930445	97.3719
Annotation Cluster 144	Enrichment Score: 1.0383724055122319
Category	Term	Count	%	PValue	Genes	List Total	Pop Hits	Pop Total	Fold Enrichment	Bonferroni	Benjamini	FDR
GOTERM_BP_FAT	GO:0007431~salivary gland development	4	0.705467	0.00791101	816368, 774103, 794775, 798108	486	12	13528	9.27846	1	0.0971876	13.1953
GOTERM_BP_FAT	GO:0022612~gland morphogenesis	4	0.705467	0.0181071	816368, 814970, 774103, 794775	486	16	13528	6.95885	1	0.179536	27.7883
GOTERM_BP_FAT	GO:0007435~salivary gland morphogenesis	3	0.529101	0.0238985	816368, 774103, 794775	486	7	13528	11.9295	1	0.221972	35.0119
GOTERM_BP_FAT	GO:0035272~exocrine system development	4	0.705467	0.0289476	816368, 774103, 794775, 798108	486	19	13528	5.86008	1	0.253656	40.7478
GOTERM_BP_FAT	GO:0050678~regulation of epithelial cell proliferation	7	1.23457	0.0415758	801421, 816368, 823371, 821753, 800775, 774103, 794775	486	71	13528	2.74433	1	0.32758	53.0736
GOTERM_BP_FAT	GO:0048732~gland development	8	1.41093	0.210922	816368, 826111, 780522, 804278, 814970, 774103, 794775, 798108	486	135	13528	1.6495	1	0.776079	98.5311
KEGG_PATHWAY	hsa05211:Renal cell carcinoma	4	0.705467	0.71034	804278, 774103, 794775, 779065	264	70	5085	1.10065	1	0.979639	99.9999
KEGG_PATHWAY	hsa05210:Colorectal cancer	4	0.705467	0.818081	816368, 804278, 774103, 794775	264	84	5085	0.917208	1	0.993255	100
KEGG_PATHWAY	hsa05212:Pancreatic cancer	3	0.529101	0.894047	816368, 774103, 794775	264	72	5085	0.802557	1	0.995426	100
Annotation Cluster 145	Enrichment Score: 1.036969277094528
Category	Term	Count	%	PValue	Genes	List Total	Pop Hits	Pop Total	Fold Enrichment	Bonferroni	Benjamini	FDR
GOTERM_CC_FAT	GO:0044437~vacuolar part	8	1.41093	0.0177459	791081, 823001, 807305, 791070, 814031, 780451, 779875, 823216	540	64	12782	2.9588	0.998743	0.102121	21.9018
GOTERM_CC_FAT	GO:0005765~lysosomal membrane	4	0.705467	0.103338	791081, 791070, 780451, 779875	540	27	12782	3.50672	1	0.422938	77.8189
GOTERM_CC_FAT	GO:0005774~vacuolar membrane	4	0.705467	0.422408	791081, 791070, 780451, 779875	540	56	12782	1.69074	1	0.865636	99.9488
Annotation Cluster 146	Enrichment Score: 1.031257263310295
Category	Term	Count	%	PValue	Genes	List Total	Pop Hits	Pop Total	Fold Enrichment	Bonferroni	Benjamini	FDR
GOTERM_BP_FAT	GO:0002706~regulation of lymphocyte mediated immunity	7	1.23457	0.0123987	794018, 814144, 792681, 824859, 774969, 794775, 785457	486	54	13528	3.60829	1	0.136496	19.9314
GOTERM_BP_FAT	GO:0002703~regulation of leukocyte mediated immunity	7	1.23457	0.0216489	794018, 814144, 792681, 824859, 774969, 794775, 785457	486	61	13528	3.19423	1	0.205953	32.2911
GOTERM_BP_FAT	GO:0045088~regulation of innate immune response	6	1.0582	0.0435471	816731, 824859, 773626, 774969, 785457, 787908	486	54	13528	3.09282	1	0.336675	54.7638
GOTERM_BP_FAT	GO:0002822~regulation of adaptive immune response based on somatic recombination of immune receptors built from immunoglobulin superfamily domains	6	1.0582	0.0465509	794018, 814144, 792681, 824859, 774969, 794775	486	55	13528	3.03659	1	0.353733	57.2293
GOTERM_BP_FAT	GO:0002819~regulation of adaptive immune response	6	1.0582	0.049675	794018, 814144, 792681, 824859, 774969, 794775	486	56	13528	2.98236	1	0.36517	59.6586
GOTERM_BP_FAT	GO:0001910~regulation of leukocyte mediated cytotoxicity	4	0.705467	0.0587355	792681, 792731, 774969, 785457	486	25	13528	4.45366	1	0.408096	65.9886
GOTERM_BP_FAT	GO:0031341~regulation of cell killing	4	0.705467	0.0774071	792681, 792731, 774969, 785457	486	28	13528	3.97648	1	0.48023	76.1993
GOTERM_BP_FAT	GO:0031349~positive regulation of defense response	6	1.0582	0.120828	794018, 825899, 826111, 774969, 785457, 804156	486	73	13528	2.28784	1	0.616174	89.9174
GOTERM_BP_FAT	GO:0002705~positive regulation of leukocyte mediated immunity	4	0.705467	0.121233	794018, 824859, 774969, 785457	486	34	13528	3.27475	1	0.616485	89.9998
GOTERM_BP_FAT	GO:0002708~positive regulation of lymphocyte mediated immunity	4	0.705467	0.121233	794018, 824859, 774969, 785457	486	34	13528	3.27475	1	0.616485	89.9998
GOTERM_BP_FAT	GO:0002709~regulation of T cell mediated immunity	3	0.529101	0.172634	814144, 792681, 774969	486	21	13528	3.97648	1	0.720237	96.5831
GOTERM_BP_FAT	GO:0002699~positive regulation of immune effector process	4	0.705467	0.208605	794018, 824859, 774969, 785457	486	44	13528	2.53049	1	0.772675	98.4523
GOTERM_BP_FAT	GO:0002889~regulation of immunoglobulin mediated immune response	3	0.529101	0.212037	794018, 824859, 794775	486	24	13528	3.47942	1	0.776526	98.5676
GOTERM_BP_FAT	GO:0002712~regulation of B cell mediated immunity	3	0.529101	0.212037	794018, 824859, 794775	486	24	13528	3.47942	1	0.776526	98.5676
GOTERM_BP_FAT	GO:0002824~positive regulation of adaptive immune response based on somatic recombination of immune receptors built from immunoglobulin superfamily domains	3	0.529101	0.292497	794018, 824859, 774969	486	30	13528	2.78354	1	0.864742	99.7898
GOTERM_BP_FAT	GO:0002821~positive regulation of adaptive immune response	3	0.529101	0.305888	794018, 824859, 774969	486	31	13528	2.69375	1	0.872925	99.8505
Annotation Cluster 147	Enrichment Score: 1.0150144856724168
Category	Term	Count	%	PValue	Genes	List Total	Pop Hits	Pop Total	Fold Enrichment	Bonferroni	Benjamini	FDR
GOTERM_BP_FAT	GO:0045596~negative regulation of cell differentiation	14	2.46914	0.0475409	788614, 814029, 801948, 784977, 822143, 806903, 789225, 781649, 815624, 820867, 780522, 778297, 792831, 794775	486	216	13528	1.80415	1	0.356999	58.0136
GOTERM_BP_FAT	GO:0050768~negative regulation of neurogenesis	5	0.881834	0.0767754	780522, 822143, 792831, 781649, 794775	486	45	13528	3.09282	1	0.480378	75.9072
GOTERM_BP_FAT	GO:0031345~negative regulation of cell projection organization	4	0.705467	0.0774071	822143, 820737, 792831, 781649	486	28	13528	3.97648	1	0.48023	76.1993
GOTERM_BP_FAT	GO:0010721~negative regulation of cell development	5	0.881834	0.0923993	780522, 822143, 792831, 781649, 794775	486	48	13528	2.89952	1	0.531446	82.2246
GOTERM_BP_FAT	GO:0051129~negative regulation of cellular component organization	9	1.5873	0.138128	793890, 810988, 822143, 820737, 793884, 792831, 781649, 817654, 794775	486	142	13528	1.76421	1	0.654217	92.924
GOTERM_BP_FAT	GO:0050771~negative regulation of axonogenesis	3	0.529101	0.225368	822143, 792831, 781649	486	25	13528	3.34025	1	0.794817	98.9431
Annotation Cluster 148	Enrichment Score: 1.0147561023617866
Category	Term	Count	%	PValue	Genes	List Total	Pop Hits	Pop Total	Fold Enrichment	Bonferroni	Benjamini	FDR
GOTERM_CC_FAT	GO:0031256~leading edge membrane	6	1.0582	0.00234141	820632, 784977, 789466, 799503, 773036, 786639	540	23	12782	6.17488	0.582876	0.0196759	3.18457
GOTERM_CC_FAT	GO:0031253~cell projection membrane	7	1.23457	0.0555684	784977, 789466, 799503, 773036, 800117, 786639, 793512	540	65	12782	2.54912	1	0.272605	54.5849
GOTERM_CC_FAT	GO:0032587~ruffle membrane	3	0.529101	0.08859	784977, 799503, 786639	540	12	12782	5.91759	1	0.377479	72.2155
GOTERM_CC_FAT	GO:0031252~cell leading edge	9	1.5873	0.227196	820632, 795963, 787961, 784977, 812621, 789466, 799503, 773036, 786639	540	138	12782	1.54372	1	0.673011	97.1512
GOTERM_CC_FAT	GO:0044463~cell projection part	12	2.1164	0.399005	810642, 782301, 826111, 784977, 789466, 799503, 787840, 774820, 773036, 800117, 786639, 793512	540	234	12782	1.21387	1	0.84747	99.9115
GOTERM_CC_FAT	GO:0001726~ruffle	3	0.529101	0.780536	784977, 799503, 786639	540	67	12782	1.05987	1	0.989558	100
Annotation Cluster 149	Enrichment Score: 1.0045664021558172
Category	Term	Count	%	PValue	Genes	List Total	Pop Hits	Pop Total	Fold Enrichment	Bonferroni	Benjamini	FDR
GOTERM_CC_FAT	GO:0034358~plasma lipoprotein particle	5	0.881834	0.0583529	826344, 824280, 783918, 809793, 816629	540	35	12782	3.38148	1	0.280934	56.399
GOTERM_CC_FAT	GO:0032994~protein-lipid complex	5	0.881834	0.0583529	826344, 824280, 783918, 809793, 816629	540	35	12782	3.38148	1	0.280934	56.399
GOTERM_CC_FAT	GO:0034364~high-density lipoprotein particle	3	0.529101	0.284561	826344, 783918, 816629	540	25	12782	2.84044	1	0.746541	99.0178
Annotation Cluster 150	Enrichment Score: 0.9835530899889697
Category	Term	Count	%	PValue	Genes	List Total	Pop Hits	Pop Total	Fold Enrichment	Bonferroni	Benjamini	FDR
GOTERM_BP_FAT	GO:0009894~regulation of catabolic process	8	1.41093	0.056786	788838, 786593, 807045, 787547, 784322, 826555, 815222, 811696	486	96	13528	2.31962	1	0.400318	64.7114
GOTERM_BP_FAT	GO:0031329~regulation of cellular catabolic process	6	1.0582	0.0671014	788838, 807045, 784322, 826555, 815222, 811696	486	61	13528	2.73791	1	0.440914	70.9902
GOTERM_BP_FAT	GO:0042176~regulation of protein catabolic process	5	0.881834	0.115362	788838, 786593, 807045, 826555, 811696	486	52	13528	2.67648	1	0.600073	88.7402
GOTERM_BP_FAT	GO:0042177~negative regulation of protein catabolic process	3	0.529101	0.122499	786593, 807045, 811696	486	17	13528	4.91213	1	0.616589	90.2534
GOTERM_BP_FAT	GO:0009895~negative regulation of catabolic process	4	0.705467	0.145875	786593, 807045, 784322, 811696	486	37	13528	3.00923	1	0.66918	93.9755
GOTERM_BP_FAT	GO:0031330~negative regulation of cellular catabolic process	3	0.529101	0.159783	807045, 784322, 811696	486	20	13528	4.17531	1	0.697823	95.5033
Annotation Cluster 151	Enrichment Score: 0.9759346103706367
Category	Term	Count	%	PValue	Genes	List Total	Pop Hits	Pop Total	Fold Enrichment	Bonferroni	Benjamini	FDR
GOTERM_BP_FAT	GO:0006665~sphingolipid metabolic process	8	1.41093	0.0177535	822225, 819875, 818586, 815018, 777657, 775703, 823216, 802056	486	75	13528	2.96911	1	0.176967	27.3236
GOTERM_BP_FAT	GO:0006643~membrane lipid metabolic process	8	1.41093	0.0259528	822225, 819875, 818586, 815018, 777657, 775703, 823216, 802056	486	81	13528	2.74917	1	0.234149	37.4061
GOTERM_BP_FAT	GO:0006672~ceramide metabolic process	4	0.705467	0.190066	822225, 819875, 815018, 775703	486	42	13528	2.65099	1	0.747481	97.6619
GOTERM_BP_FAT	GO:0046519~sphingoid metabolic process	4	0.705467	0.218022	822225, 819875, 815018, 775703	486	45	13528	2.47426	1	0.784714	98.7496
GOTERM_BP_FAT	GO:0006687~glycosphingolipid metabolic process	3	0.529101	0.238757	815018, 823216, 802056	486	26	13528	3.21178	1	0.810904	99.2253
GOTERM_BP_FAT	GO:0006664~glycolipid metabolic process	3	0.529101	0.305888	815018, 823216, 802056	486	31	13528	2.69375	1	0.872925	99.8505
Annotation Cluster 152	Enrichment Score: 0.9534861635360294
Category	Term	Count	%	PValue	Genes	List Total	Pop Hits	Pop Total	Fold Enrichment	Bonferroni	Benjamini	FDR
GOTERM_BP_FAT	GO:0042592~homeostatic process	46	8.11287	0.000489436	791081, 801948, 787607, 811505, 792681, 803874, 824859, 788838, 796346, 787840, 777657, 825101, 782841, 777014, 780522, 780030, 776708, 824280, 790084, 784725, 815222, 803569, 788614, 803903, 794781, 819875, 809467, 826111, 788824, 791817, 810988, 806903, 823841, 789225, 800117, 784322, 816629, 810720, 772717, 810642, 791263, 787547, 794775, 792407, 804644, 811696	486	751	13528	1.70496	0.737104	0.0115501	0.868441
GOTERM_BP_FAT	GO:0055072~iron ion homeostasis	6	1.0582	0.0087355	782841, 824859, 780030, 806903, 816629, 803569	486	36	13528	4.63923	1	0.10539	14.4717
GOTERM_BP_FAT	GO:0006879~cellular iron ion homeostasis	5	0.881834	0.0238597	782841, 824859, 780030, 816629, 803569	486	31	13528	4.48958	1	0.222394	34.9658
GOTERM_BP_FAT	GO:0048878~chemical homeostasis	28	4.93827	0.0289468	791081, 801948, 811505, 824859, 788838, 796346, 787840, 777657, 782841, 824280, 780030, 790084, 815222, 803569, 788614, 794781, 819875, 788824, 806903, 800117, 789225, 784322, 816629, 810642, 791263, 787547, 794775, 804644	486	512	13528	1.52225	1	0.25445	40.7469
GOTERM_BP_FAT	GO:0019725~cellular homeostasis	25	4.40917	0.0484174	791081, 801948, 803874, 824859, 787840, 777657, 782841, 776708, 780030, 790084, 784725, 803569, 788614, 794781, 788824, 810988, 791817, 806903, 816629, 810642, 810720, 791263, 794775, 792407, 804644	486	466	13528	1.49331	1	0.359506	58.6967
GOTERM_BP_FAT	GO:0030003~cellular cation homeostasis	14	2.46914	0.126645	788614, 794781, 791081, 788824, 824859, 777657, 816629, 810642, 782841, 780030, 790084, 794775, 804644, 803569	486	254	13528	1.53423	1	0.627709	91.0421
SP_PIR_KEYWORDS	iron transport	3	0.529101	0.14558	780030, 816629, 803569	566	23	19235	4.43271	1	0.425347	89.6238
GOTERM_BP_FAT	GO:0055080~cation homeostasis	15	2.6455	0.14897	788614, 794781, 791081, 788824, 824859, 806903, 777657, 816629, 810642, 782841, 780030, 790084, 794775, 804644, 803569	486	286	13528	1.4599	1	0.674692	94.3527
GOTERM_BP_FAT	GO:0055066~di-, tri-valent inorganic cation homeostasis	13	2.29277	0.15139	788614, 794781, 788824, 824859, 806903, 816629, 810642, 782841, 780030, 790084, 794775, 804644, 803569	486	239	13528	1.51406	1	0.679221	94.6321
GOTERM_BP_FAT	GO:0006873~cellular ion homeostasis	18	3.1746	0.188468	788614, 794781, 791081, 801948, 788824, 824859, 806903, 787840, 777657, 816629, 810642, 791263, 782841, 780030, 790084, 794775, 804644, 803569	486	374	13528	1.33967	1	0.745881	97.5783
GOTERM_BP_FAT	GO:0030005~cellular di-, tri-valent inorganic cation homeostasis	12	2.1164	0.192532	810642, 788614, 794781, 782841, 788824, 824859, 780030, 790084, 794775, 816629, 803569, 804644	486	227	13528	1.47147	1	0.751632	97.7855
GOTERM_BP_FAT	GO:0055082~cellular chemical homeostasis	18	3.1746	0.205858	788614, 794781, 791081, 801948, 788824, 824859, 806903, 787840, 777657, 816629, 810642, 791263, 782841, 780030, 790084, 794775, 804644, 803569	486	380	13528	1.31852	1	0.769997	98.3537
GOTERM_BP_FAT	GO:0050801~ion homeostasis	18	3.1746	0.301418	788614, 794781, 791081, 801948, 788824, 824859, 806903, 787840, 777657, 816629, 810642, 791263, 782841, 780030, 790084, 794775, 804644, 803569	486	409	13528	1.22503	1	0.870443	99.8323
GOTERM_BP_FAT	GO:0006874~cellular calcium ion homeostasis	6	1.0582	0.790033	810642, 788614, 794781, 788824, 794775, 804644	486	183	13528	0.912636	1	0.998766	100
GOTERM_BP_FAT	GO:0055074~calcium ion homeostasis	6	1.0582	0.808951	810642, 788614, 794781, 788824, 794775, 804644	486	188	13528	0.888364	1	0.999081	100
GOTERM_BP_FAT	GO:0006875~cellular metal ion homeostasis	6	1.0582	0.836373	810642, 788614, 794781, 788824, 794775, 804644	486	196	13528	0.852104	1	0.99947	100
GOTERM_BP_FAT	GO:0055065~metal ion homeostasis	6	1.0582	0.863291	810642, 788614, 794781, 788824, 794775, 804644	486	205	13528	0.814694	1	0.999726	100
Annotation Cluster 153	Enrichment Score: 0.9260436265850055
Category	Term	Count	%	PValue	Genes	List Total	Pop Hits	Pop Total	Fold Enrichment	Bonferroni	Benjamini	FDR
OMIM_DISEASE	Common variants at 30 loci contribute to polygenic dyslipidemia	8	1.41093	0.0110275	824638, 818683, 826614, 788838, 824280, 798852, 789225, 787547	205	45	3671	3.18352	0.994487	0.925749	14.6359
GOTERM_BP_FAT	GO:0051005~negative regulation of lipoprotein lipase activity	3	0.529101	0.0119359	818683, 826614, 787547	486	5	13528	16.7012	1	0.132255	19.2603
GOTERM_BP_FAT	GO:0051004~regulation of lipoprotein lipase activity	4	0.705467	0.0214136	818683, 826614, 783918, 787547	486	17	13528	6.5495	1	0.204642	32.0003
GOTERM_BP_FAT	GO:0060192~negative regulation of lipase activity	3	0.529101	0.0238985	818683, 826614, 787547	486	7	13528	11.9295	1	0.221972	35.0119
GOTERM_BP_FAT	GO:0051346~negative regulation of hydrolase activity	4	0.705467	0.24675	818683, 826614, 774103, 787547	486	48	13528	2.31962	1	0.818596	99.3581
GOTERM_BP_FAT	GO:0060191~regulation of lipase activity	5	0.881834	0.379955	816368, 818683, 826614, 783918, 787547	486	87	13528	1.59974	1	0.920949	99.98
GOTERM_BP_FAT	GO:0044092~negative regulation of molecular function	10	1.76367	0.851301	818683, 826614, 788838, 813648, 786593, 774103, 796198, 787547, 780567, 815222	486	334	13528	0.833395	1	0.999635	100
GOTERM_BP_FAT	GO:0051336~regulation of hydrolase activity	9	1.5873	0.92051	795963, 794781, 816368, 818683, 826614, 826111, 774103, 783918, 787547	486	337	13528	0.743378	1	0.999958	100
GOTERM_BP_FAT	GO:0043086~negative regulation of catalytic activity	7	1.23457	0.935654	818683, 826614, 788838, 786593, 774103, 787547, 780567	486	277	13528	0.703421	1	0.999981	100
Annotation Cluster 154	Enrichment Score: 0.9199496334017742
Category	Term	Count	%	PValue	Genes	List Total	Pop Hits	Pop Total	Fold Enrichment	Bonferroni	Benjamini	FDR
GOTERM_MF_FAT	GO:0005044~scavenger receptor activity	6	1.0582	0.0223267	801948, 783744, 788326, 808327, 785100, 791271	459	46	12983	3.6894	1	0.221069	28.7941
INTERPRO	IPR017448:Speract/scavenger receptor related	3	0.529101	0.186053	783744, 788326, 785100	549	24	16659	3.79303	1	0.744319	95.7462
INTERPRO	IPR001190:Speract/scavenger receptor	3	0.529101	0.22242	783744, 788326, 785100	549	27	16659	3.37158	1	0.800687	97.8898
SMART	SM00202:SR	3	0.529101	0.226239	783744, 788326, 785100	341	24	9079	3.32808	1	0.516121	95.325
Annotation Cluster 155	Enrichment Score: 0.9054609884754078
Category	Term	Count	%	PValue	Genes	List Total	Pop Hits	Pop Total	Fold Enrichment	Bonferroni	Benjamini	FDR
GOTERM_BP_FAT	GO:0010941~regulation of cell death	43	7.58377	0.0111767	812867, 796307, 781335, 788838, 814970, 774103, 811407, 819470, 787840, 777657, 817430, 780522, 790084, 820687, 817216, 821973, 790063, 785457, 788614, 794781, 791070, 788824, 826614, 791817, 810988, 820737, 806903, 783918, 786639, 803627, 810642, 818683, 816368, 789007, 804972, 803836, 800178, 811189, 797078, 817654, 794775, 826555, 804644	486	815	13528	1.46862	1	0.127441	18.1478
GOTERM_BP_FAT	GO:0042981~regulation of apoptosis	42	7.40741	0.0145029	812867, 796307, 781335, 788838, 814970, 774103, 811407, 819470, 787840, 777657, 817430, 790084, 820687, 817216, 821973, 790063, 785457, 788614, 794781, 791070, 788824, 826614, 791817, 810988, 820737, 806903, 783918, 786639, 803627, 810642, 818683, 816368, 789007, 804972, 803836, 800178, 811189, 797078, 817654, 794775, 826555, 804644	486	804	13528	1.45409	1	0.153642	22.9171
GOTERM_BP_FAT	GO:0043067~regulation of programmed cell death	42	7.40741	0.016432	812867, 796307, 781335, 788838, 814970, 774103, 811407, 819470, 787840, 777657, 817430, 790084, 820687, 817216, 821973, 790063, 785457, 788614, 794781, 791070, 788824, 826614, 791817, 810988, 820737, 806903, 783918, 786639, 803627, 810642, 818683, 816368, 789007, 804972, 803836, 800178, 811189, 797078, 817654, 794775, 826555, 804644	486	812	13528	1.43976	1	0.168524	25.5617
GOTERM_BP_FAT	GO:0043066~negative regulation of apoptosis	21	3.7037	0.0303458	826614, 810988, 781335, 814970, 811407, 806903, 819470, 777657, 783918, 786639, 803627, 816368, 818683, 803836, 820687, 790084, 817216, 821973, 797078, 817654, 804644	486	354	13528	1.65125	1	0.262653	42.2496
GOTERM_BP_FAT	GO:0043069~negative regulation of programmed cell death	21	3.7037	0.0344272	826614, 810988, 781335, 814970, 811407, 806903, 819470, 777657, 783918, 786639, 803627, 816368, 818683, 803836, 820687, 790084, 817216, 821973, 797078, 817654, 804644	486	359	13528	1.62825	1	0.289264	46.4305
GOTERM_BP_FAT	GO:0060548~negative regulation of cell death	21	3.7037	0.0356437	826614, 810988, 781335, 814970, 811407, 806903, 819470, 777657, 783918, 786639, 803627, 816368, 818683, 803836, 820687, 790084, 817216, 821973, 797078, 817654, 804644	486	360	13528	1.62373	1	0.295306	47.6204
GOTERM_BP_FAT	GO:0006916~anti-apoptosis	12	2.1164	0.122488	810988, 781335, 803836, 806903, 820687, 790084, 817216, 821973, 797078, 817654, 786639, 804644	486	206	13528	1.62148	1	0.617545	90.2513
GOTERM_BP_FAT	GO:0010942~positive regulation of cell death	17	2.99824	0.496695	812867, 791070, 788824, 791817, 820737, 796307, 788838, 774103, 817430, 810642, 818683, 780522, 800178, 811189, 790063, 794775, 785457	486	435	13528	1.08782	1	0.967051	99.9995
GOTERM_BP_FAT	GO:0043065~positive regulation of apoptosis	16	2.82187	0.581146	812867, 791070, 788824, 791817, 820737, 796307, 788838, 774103, 817430, 810642, 818683, 800178, 811189, 790063, 794775, 785457	486	430	13528	1.03574	1	0.982864	100
GOTERM_BP_FAT	GO:0043068~positive regulation of programmed cell death	16	2.82187	0.592087	812867, 791070, 788824, 791817, 820737, 796307, 788838, 774103, 817430, 810642, 818683, 800178, 811189, 790063, 794775, 785457	486	433	13528	1.02856	1	0.984198	100
GOTERM_BP_FAT	GO:0008624~induction of apoptosis by extracellular signals	3	0.529101	0.914357	818683, 791070, 800178	486	112	13528	0.745591	1	0.999948	100
GOTERM_BP_FAT	GO:0006917~induction of apoptosis	8	1.41093	0.944145	810642, 818683, 791070, 788838, 800178, 817430, 794775, 785457	486	320	13528	0.695885	1	0.999989	100
GOTERM_BP_FAT	GO:0012502~induction of programmed cell death	8	1.41093	0.945266	810642, 818683, 791070, 788838, 800178, 817430, 794775, 785457	486	321	13528	0.693717	1	0.99999	100
Annotation Cluster 156	Enrichment Score: 0.9044903046598615
Category	Term	Count	%	PValue	Genes	List Total	Pop Hits	Pop Total	Fold Enrichment	Bonferroni	Benjamini	FDR
GOTERM_BP_FAT	GO:0042445~hormone metabolic process	8	1.41093	0.0863375	825413, 825972, 813383, 794153, 799110, 789535, 800117, 780311	486	106	13528	2.10078	1	0.51247	79.9863
GOTERM_BP_FAT	GO:0016486~peptide hormone processing	3	0.529101	0.099044	825413, 813383, 789535	486	15	13528	5.56708	1	0.553503	84.4059
GOTERM_BP_FAT	GO:0034754~cellular hormone metabolic process	5	0.881834	0.160739	825972, 813383, 794153, 800117, 780311	486	59	13528	2.35893	1	0.699268	95.5936
GOTERM_BP_FAT	GO:0010817~regulation of hormone levels	9	1.5873	0.175344	825413, 825972, 813383, 794153, 799110, 803907, 789535, 800117, 780311	486	151	13528	1.65906	1	0.724595	96.7771
Annotation Cluster 157	Enrichment Score: 0.881860530477909
Category	Term	Count	%	PValue	Genes	List Total	Pop Hits	Pop Total	Fold Enrichment	Bonferroni	Benjamini	FDR
GOTERM_BP_FAT	GO:0006518~peptide metabolic process	7	1.23457	0.0113547	772717, 825413, 813383, 780080, 809467, 806903, 802761	486	53	13528	3.67637	1	0.12828	18.4098
GOTERM_BP_FAT	GO:0003044~regulation of systemic arterial blood pressure mediated by a chemical signal	3	0.529101	0.252184	825413, 813383, 806903	486	27	13528	3.09282	1	0.824326	99.4358
GOTERM_BP_FAT	GO:0008217~regulation of blood pressure	6	1.0582	0.288917	825413, 813383, 816731, 793542, 806903, 787840	486	100	13528	1.67012	1	0.862483	99.77
GOTERM_BP_FAT	GO:0003073~regulation of systemic arterial blood pressure	3	0.529101	0.358834	825413, 813383, 806903	486	35	13528	2.38589	1	0.908159	99.9636
Annotation Cluster 158	Enrichment Score: 0.880125600779466
Category	Term	Count	%	PValue	Genes	List Total	Pop Hits	Pop Total	Fold Enrichment	Bonferroni	Benjamini	FDR
GOTERM_BP_FAT	GO:0019882~antigen processing and presentation	9	1.5873	0.00966997	820780, 821143, 788614, 816731, 792731, 793542, 784493, 783250, 785469	486	83	13528	3.0183	1	0.114534	15.8969
INTERPRO	IPR011161:MHC class I-like antigen recognition	5	0.881834	0.0126694	820780, 821143, 784493, 783250, 785469	549	28	16659	5.41862	0.99996	0.129647	17.7624
INTERPRO	IPR001039:MHC class I, alpha chain, alpha1 and alpha2	4	0.705467	0.0577249	821143, 784493, 783250, 785469	549	27	16659	4.49545	1	0.373753	59.8252
GOTERM_CC_FAT	GO:0042612~MHC class I protein complex	4	0.705467	0.112298	821143, 784493, 783250, 785469	540	28	12782	3.38148	1	0.442685	80.6905
GOTERM_CC_FAT	GO:0042611~MHC protein complex	4	0.705467	0.433709	821143, 784493, 783250, 785469	540	57	12782	1.66108	1	0.872454	99.9611
INTERPRO	IPR003006:Immunoglobulin/major histocompatibility complex, conserved site	4	0.705467	0.549058	821143, 812052, 783250, 785469	549	87	16659	1.39514	1	0.990491	99.9995
INTERPRO	IPR003597:Immunoglobulin C1-set	3	0.529101	0.659861	821143, 784493, 783250	549	68	16659	1.33872	1	0.99781	100
SMART	SM00407:IGc1	3	0.529101	0.729136	821143, 784493, 783250	341	68	9079	1.17462	1	0.965883	100
Annotation Cluster 159	Enrichment Score: 0.8703181025989244
Category	Term	Count	%	PValue	Genes	List Total	Pop Hits	Pop Total	Fold Enrichment	Bonferroni	Benjamini	FDR
GOTERM_CC_FAT	GO:0005911~cell-cell junction	18	3.1746	0.00281672	820632, 814144, 802187, 798196, 819220, 808346, 823468, 803328, 780476, 786639, 779065, 798372, 787961, 809760, 812621, 799503, 810673, 785457	540	190	12782	2.24246	0.650803	0.0212429	3.81943
INTERPRO	IPR009122:Desmosomal cadherin	3	0.529101	0.0203238	802187, 819220, 803328	549	7	16659	13.0047	1	0.176615	27.0156
GOTERM_CC_FAT	GO:0030057~desmosome	4	0.705467	0.0498606	798372, 802187, 819220, 803328	540	20	12782	4.73407	1	0.257764	50.6453
GOTERM_CC_FAT	GO:0043296~apical junction complex	8	1.41093	0.124355	798372, 809760, 802187, 798196, 819220, 823468, 803328, 810673	540	99	12782	1.91276	1	0.47008	84.0127
GOTERM_CC_FAT	GO:0016327~apicolateral plasma membrane	8	1.41093	0.139114	798372, 809760, 802187, 798196, 819220, 823468, 803328, 810673	540	102	12782	1.8565	1	0.502625	87.357
SP_PIR_KEYWORDS	Cardiomyopathy	4	0.705467	0.166544	798372, 819220, 783908, 803328	566	48	19235	2.83201	1	0.466441	92.7443
GOTERM_CC_FAT	GO:0030054~cell junction	26	4.58554	0.266946	795714, 812867, 814144, 802187, 819220, 808346, 823468, 787840, 780476, 825595, 787961, 806202, 810673, 785457, 820632, 826111, 812909, 784977, 798196, 803328, 786639, 779065, 798372, 809760, 812621, 799503	540	518	12782	1.18809	1	0.723901	98.6258
SP_PIR_KEYWORDS	Tight junction	3	0.529101	0.538608	809760, 798196, 823468	566	61	19235	1.67135	1	0.888915	99.9985
GOTERM_CC_FAT	GO:0070160~occluding junction	4	0.705467	0.599858	809760, 798196, 823468, 810673	540	73	12782	1.29701	1	0.948739	99.9997
GOTERM_CC_FAT	GO:0005923~tight junction	4	0.705467	0.599858	809760, 798196, 823468, 810673	540	73	12782	1.29701	1	0.948739	99.9997
SP_PIR_KEYWORDS	cell junction	12	2.1164	0.62754	820632, 798372, 809760, 795714, 814144, 812909, 802187, 798196, 819220, 823468, 803328, 810673	566	399	19235	1.02208	1	0.93368	99.9999
Annotation Cluster 160	Enrichment Score: 0.8606510202645618
Category	Term	Count	%	PValue	Genes	List Total	Pop Hits	Pop Total	Fold Enrichment	Bonferroni	Benjamini	FDR
INTERPRO	IPR016186:C-type lectin-like	8	1.41093	0.0370483	816784, 812867, 800485, 811505, 774653, 824591, 806127, 823300	549	95	16659	2.55531	1	0.273332	43.9551
SP_PIR_KEYWORDS	Lectin	10	1.76367	0.0453788	788614, 774121, 800485, 811505, 802964, 774653, 789304, 813555, 806127, 823300	566	159	19235	2.13736	1	0.174614	48.7659
INTERPRO	IPR001304:C-type lectin	6	1.0582	0.132944	800485, 811505, 774653, 824591, 806127, 823300	549	82	16659	2.22031	1	0.623807	88.7848
INTERPRO	IPR002353:Type II antifreeze protein	3	0.529101	0.186053	800485, 811505, 806127	549	24	16659	3.79303	1	0.744319	95.7462
SMART	SM00034:CLECT	6	1.0582	0.192914	800485, 811505, 774653, 824591, 806127, 823300	341	82	9079	1.94814	1	0.481127	92.2648
INTERPRO	IPR018378:C-type lectin, conserved site	5	0.881834	0.284001	800485, 811505, 774653, 806127, 823300	549	82	16659	1.85026	1	0.87647	99.4047
UP_SEQ_FEATURE	domain:C-type lectin	4	0.705467	0.414795	800485, 811505, 824591, 823300	566	79	19113	1.7098	1	0.998258	99.9907
Annotation Cluster 161	Enrichment Score: 0.8484109357004139
Category	Term	Count	%	PValue	Genes	List Total	Pop Hits	Pop Total	Fold Enrichment	Bonferroni	Benjamini	FDR
INTERPRO	IPR019805:Heat shock protein Hsp90, conserved site	3	0.529101	0.0101109	785761, 807045, 804644	549	5	16659	18.2066	0.99969	0.109004	14.4324
PIR_SUPERFAMILY	PIRSF002583:heat shock protein, HSP90/HTPG types	3	0.529101	0.0347161	785761, 807045, 804644	325	7	7396	9.75297	0.999978	0.657194	37.679
INTERPRO	IPR001404:Heat shock protein Hsp90	3	0.529101	0.0573188	785761, 807045, 804644	549	12	16659	7.58607	1	0.374538	59.5588
INTERPRO	IPR003594:ATP-binding region, ATPase-like	3	0.529101	0.259273	785761, 807045, 804644	549	30	16659	3.03443	1	0.85174	98.9979
SMART	SM00387:HATPase_c	3	0.529101	0.310437	785761, 807045, 804644	341	30	9079	2.66246	1	0.643882	98.8189
KEGG_PATHWAY	hsa04621:NOD-like receptor signaling pathway	3	0.529101	0.83891	785761, 807045, 804644	264	62	5085	0.932001	1	0.993402	100
KEGG_PATHWAY	hsa05215:Prostate cancer	4	0.705467	0.847345	816368, 785761, 807045, 804644	264	89	5085	0.865679	1	0.993676	100
Annotation Cluster 162	Enrichment Score: 0.844960803119161
Category	Term	Count	%	PValue	Genes	List Total	Pop Hits	Pop Total	Fold Enrichment	Bonferroni	Benjamini	FDR
GOTERM_BP_FAT	GO:0002696~positive regulation of leukocyte activation	9	1.5873	0.0365684	797390, 780356, 792681, 796133, 827096, 803836, 817654, 794775, 804713	486	106	13528	2.36338	1	0.300911	48.5081
GOTERM_BP_FAT	GO:0050867~positive regulation of cell activation	9	1.5873	0.0460029	797390, 780356, 792681, 796133, 827096, 803836, 817654, 794775, 804713	486	111	13528	2.25692	1	0.351265	56.7891
GOTERM_BP_FAT	GO:0050870~positive regulation of T cell activation	7	1.23457	0.0548181	797390, 780356, 792681, 796133, 827096, 803836, 804713	486	76	13528	2.56379	1	0.390253	63.3764
GOTERM_BP_FAT	GO:0051251~positive regulation of lymphocyte activation	8	1.41093	0.0594095	797390, 780356, 792681, 796133, 827096, 803836, 794775, 804713	486	97	13528	2.2957	1	0.410769	66.4199
GOTERM_BP_FAT	GO:0050863~regulation of T cell activation	8	1.41093	0.127224	797390, 780356, 792681, 796133, 827096, 803836, 794775, 804713	486	117	13528	1.90327	1	0.628525	91.1474
GOTERM_BP_FAT	GO:0070665~positive regulation of leukocyte proliferation	5	0.881834	0.140548	797390, 780356, 827096, 823841, 804713	486	56	13528	2.4853	1	0.660134	93.2697
GOTERM_BP_FAT	GO:0032946~positive regulation of mononuclear cell proliferation	5	0.881834	0.140548	797390, 780356, 827096, 823841, 804713	486	56	13528	2.4853	1	0.660134	93.2697
GOTERM_BP_FAT	GO:0042102~positive regulation of T cell proliferation	4	0.705467	0.163133	797390, 780356, 827096, 804713	486	39	13528	2.85491	1	0.704199	95.8123
GOTERM_BP_FAT	GO:0042129~regulation of T cell proliferation	5	0.881834	0.181911	797390, 780356, 827096, 794775, 804713	486	62	13528	2.24479	1	0.73551	97.205
GOTERM_BP_FAT	GO:0070663~regulation of leukocyte proliferation	6	1.0582	0.183045	797390, 780356, 827096, 823841, 794775, 804713	486	84	13528	1.98824	1	0.737078	97.2732
GOTERM_BP_FAT	GO:0032944~regulation of mononuclear cell proliferation	6	1.0582	0.183045	797390, 780356, 827096, 823841, 794775, 804713	486	84	13528	1.98824	1	0.737078	97.2732
GOTERM_BP_FAT	GO:0002694~regulation of leukocyte activation	9	1.5873	0.24577	797390, 780356, 792681, 796133, 827096, 803836, 817654, 794775, 804713	486	166	13528	1.50915	1	0.817855	99.3431
GOTERM_BP_FAT	GO:0051249~regulation of lymphocyte activation	8	1.41093	0.28118	797390, 780356, 792681, 796133, 827096, 803836, 794775, 804713	486	148	13528	1.50462	1	0.855344	99.7211
GOTERM_BP_FAT	GO:0050865~regulation of cell activation	9	1.5873	0.291874	797390, 780356, 792681, 796133, 827096, 803836, 817654, 794775, 804713	486	175	13528	1.43153	1	0.864627	99.7865
GOTERM_BP_FAT	GO:0050671~positive regulation of lymphocyte proliferation	4	0.705467	0.315494	797390, 780356, 827096, 804713	486	55	13528	2.02439	1	0.878898	99.8833
GOTERM_BP_FAT	GO:0050670~regulation of lymphocyte proliferation	5	0.881834	0.347151	797390, 780356, 827096, 794775, 804713	486	83	13528	1.67683	1	0.901082	99.9498
Annotation Cluster 163	Enrichment Score: 0.8335371396911059
Category	Term	Count	%	PValue	Genes	List Total	Pop Hits	Pop Total	Fold Enrichment	Bonferroni	Benjamini	FDR
GOTERM_BP_FAT	GO:0001775~cell activation	20	3.52734	0.00764023	794781, 814144, 792681, 795569, 792731, 784977, 784493, 787840, 823841, 786639, 797390, 818914, 816368, 780356, 777014, 827096, 817216, 794775, 826555, 785469	486	287	13528	1.93975	1	0.0944343	12.7722
GOTERM_BP_FAT	GO:0045321~leukocyte activation	16	2.82187	0.0280897	814144, 792681, 792731, 784977, 784493, 823841, 786639, 797390, 818914, 780356, 777014, 827096, 817216, 794775, 826555, 785469	486	242	13528	1.84036	1	0.250222	39.8082
GOTERM_BP_FAT	GO:0042110~T cell activation	9	1.5873	0.0832791	797390, 814144, 777014, 792681, 792731, 784493, 827096, 786639, 794775	486	126	13528	1.98824	1	0.50238	78.7585
GOTERM_BP_FAT	GO:0046649~lymphocyte activation	12	2.1164	0.102806	797390, 780356, 814144, 777014, 792681, 792731, 784977, 784493, 827096, 786639, 794775, 785469	486	199	13528	1.67852	1	0.565666	85.526
GOTERM_BP_FAT	GO:0042113~B cell activation	5	0.881834	0.290019	797390, 780356, 792681, 784977, 786639	486	76	13528	1.83128	1	0.863138	99.7763
GOTERM_BP_FAT	GO:0002521~leukocyte differentiation	7	1.23457	0.329677	780356, 792681, 784977, 817216, 823841, 786639, 794775	486	131	13528	1.48739	1	0.889775	99.9197
GOTERM_BP_FAT	GO:0030098~lymphocyte differentiation	5	0.881834	0.507503	780356, 792681, 784977, 786639, 794775	486	103	13528	1.35123	1	0.969658	99.9997
GOTERM_BP_FAT	GO:0030183~B cell differentiation	3	0.529101	0.517645	780356, 784977, 786639	486	48	13528	1.73971	1	0.971902	99.9998
GOTERM_BP_FAT	GO:0030217~T cell differentiation	3	0.529101	0.682298	792681, 786639, 794775	486	65	13528	1.28471	1	0.993982	100
Annotation Cluster 164	Enrichment Score: 0.8220799245045123
Category	Term	Count	%	PValue	Genes	List Total	Pop Hits	Pop Total	Fold Enrichment	Bonferroni	Benjamini	FDR
INTERPRO	IPR000372:Leucine-rich repeat, cysteine-rich flanking region, N-terminal	9	1.5873	0.0163301	806598, 825557, 781061, 779124, 820455, 820687, 808751, 772249, 794694	549	99	16659	2.75857	0.999998	0.15449	22.3167
SMART	SM00013:LRRNT	9	1.5873	0.031874	806598, 825557, 781061, 779124, 820455, 820687, 808751, 772249, 794694	341	99	9079	2.42042	0.992241	0.126259	32.0791
INTERPRO	IPR003591:Leucine-rich repeat, typical subtype	9	1.5873	0.0676288	806598, 781061, 823130, 779124, 820455, 820687, 808751, 772249, 794694	549	131	16659	2.08472	1	0.414496	65.8357
INTERPRO	IPR000483:Cysteine-rich flanking region, C-terminal	7	1.23457	0.0698588	781061, 823130, 820455, 820687, 808751, 772249, 794694	549	88	16659	2.41375	1	0.422077	67.0677
UP_SEQ_FEATURE	repeat:LRR 6	11	1.94004	0.0938255	806598, 825557, 781061, 823130, 779124, 820455, 820687, 808751, 772249, 797879, 794694	566	210	19113	1.76883	1	0.755745	81.8748
SMART	SM00082:LRRCT	7	1.23457	0.111637	781061, 823130, 820455, 820687, 808751, 772249, 794694	341	88	9079	2.11787	1	0.332056	75.6732
SMART	SM00369:LRR_TYP	9	1.5873	0.118133	806598, 781061, 823130, 779124, 820455, 820687, 808751, 772249, 794694	341	131	9079	1.82917	1	0.336307	77.7144
UP_SEQ_FEATURE	repeat:LRR 10	7	1.23457	0.133317	806598, 825557, 779124, 820455, 772249, 797879, 794694	566	117	19113	2.02034	1	0.863831	91.628
UP_SEQ_FEATURE	repeat:LRR 5	11	1.94004	0.147752	806598, 825557, 781061, 823130, 779124, 820455, 820687, 808751, 772249, 797879, 794694	566	231	19113	1.60803	1	0.885994	93.7427
UP_SEQ_FEATURE	repeat:LRR 8	8	1.41093	0.153142	806598, 825557, 823130, 779124, 820455, 772249, 797879, 794694	566	149	19113	1.81308	1	0.893911	94.3944
UP_SEQ_FEATURE	repeat:LRR 7	9	1.5873	0.154739	806598, 825557, 823130, 779124, 820455, 808751, 772249, 797879, 794694	566	177	19113	1.71704	1	0.895103	94.5749
UP_SEQ_FEATURE	repeat:LRR 11	6	1.0582	0.184313	806598, 825557, 779124, 820455, 772249, 797879	566	102	19113	1.98639	1	0.928187	97.0739
UP_SEQ_FEATURE	repeat:LRR 9	7	1.23457	0.210454	806598, 825557, 779124, 820455, 772249, 797879, 794694	566	135	19113	1.75096	1	0.946665	98.3363
UP_SEQ_FEATURE	repeat:LRR 4	11	1.94004	0.212232	806598, 825557, 781061, 823130, 779124, 820455, 820687, 808751, 772249, 797879, 794694	566	252	19113	1.47402	1	0.947247	98.4001
INTERPRO	IPR001611:Leucine-rich repeat	10	1.76367	0.268814	806598, 825557, 781061, 823130, 779124, 820455, 820687, 808751, 772249, 794694	549	213	16659	1.42461	1	0.861298	99.1786
UP_SEQ_FEATURE	repeat:LRR 12	5	0.881834	0.282485	806598, 825557, 779124, 772249, 797879	566	91	19113	1.85541	1	0.982133	99.6831
UP_SEQ_FEATURE	repeat:LRR 3	11	1.94004	0.390796	806598, 825557, 781061, 823130, 779124, 820455, 820687, 808751, 772249, 797879, 794694	566	299	19113	1.24232	1	0.997284	99.9814
SP_PIR_KEYWORDS	leucine-rich repeat	11	1.94004	0.470286	806598, 825557, 781061, 823130, 779124, 820455, 820687, 808751, 772249, 797879, 794694	566	322	19235	1.16095	1	0.842313	99.9894
UP_SEQ_FEATURE	repeat:LRR 1	11	1.94004	0.470365	806598, 825557, 781061, 823130, 779124, 820455, 820687, 808751, 772249, 797879, 794694	566	318	19113	1.16809	1	0.999396	99.9984
UP_SEQ_FEATURE	repeat:LRR 2	11	1.94004	0.471292	806598, 825557, 781061, 823130, 779124, 820455, 820687, 808751, 772249, 797879, 794694	566	319	19113	1.16443	1	0.999384	99.9984
Annotation Cluster 165	Enrichment Score: 0.7939007009803208
Category	Term	Count	%	PValue	Genes	List Total	Pop Hits	Pop Total	Fold Enrichment	Bonferroni	Benjamini	FDR
GOTERM_BP_FAT	GO:0007179~transforming growth factor beta receptor signaling pathway	8	1.41093	0.00544951	820632, 800197, 819785, 798135, 795569, 774103, 794775, 826555	486	60	13528	3.71139	1	0.0732612	9.27694
GOTERM_BP_FAT	GO:0042306~regulation of protein import into nucleus	5	0.881834	0.0718883	780522, 794448, 786593, 800106, 794775	486	44	13528	3.16311	1	0.46041	73.5309
GOTERM_BP_FAT	GO:0051222~positive regulation of protein transport	6	1.0582	0.0919327	780522, 786593, 774103, 794775, 826555, 785457	486	67	13528	2.49272	1	0.5316	82.0611
GOTERM_BP_FAT	GO:0051223~regulation of protein transport	8	1.41093	0.115231	780522, 794448, 786593, 774103, 800106, 794775, 826555, 785457	486	114	13528	1.95336	1	0.600634	88.7104
GOTERM_BP_FAT	GO:0033157~regulation of intracellular protein transport	5	0.881834	0.12146	780522, 794448, 786593, 800106, 794775	486	53	13528	2.62598	1	0.615228	90.0458
GOTERM_BP_FAT	GO:0032880~regulation of protein localization	9	1.5873	0.123001	787961, 780522, 794448, 786593, 774103, 800106, 794775, 826555, 785457	486	138	13528	1.81535	1	0.61721	90.3524
GOTERM_BP_FAT	GO:0070201~regulation of establishment of protein localization	8	1.41093	0.144149	780522, 794448, 786593, 774103, 800106, 794775, 826555, 785457	486	121	13528	1.84036	1	0.666349	93.7548
GOTERM_BP_FAT	GO:0046822~regulation of nucleocytoplasmic transport	5	0.881834	0.153893	780522, 794448, 786593, 800106, 794775	486	58	13528	2.3996	1	0.683877	94.9073
GOTERM_BP_FAT	GO:0050714~positive regulation of protein secretion	4	0.705467	0.180962	774103, 794775, 826555, 785457	486	41	13528	2.71565	1	0.734328	97.1467
GOTERM_BP_FAT	GO:0032386~regulation of intracellular transport	5	0.881834	0.250068	780522, 794448, 786593, 800106, 794775	486	71	13528	1.96024	1	0.822006	99.4067
GOTERM_BP_FAT	GO:0032388~positive regulation of intracellular transport	3	0.529101	0.292497	780522, 786593, 794775	486	30	13528	2.78354	1	0.864742	99.7898
GOTERM_BP_FAT	GO:0042990~regulation of transcription factor import into nucleus	3	0.529101	0.292497	794448, 786593, 800106	486	30	13528	2.78354	1	0.864742	99.7898
GOTERM_BP_FAT	GO:0050708~regulation of protein secretion	4	0.705467	0.345193	774103, 794775, 826555, 785457	486	58	13528	1.91968	1	0.900379	99.9471
GOTERM_BP_FAT	GO:0051047~positive regulation of secretion	6	1.0582	0.352703	814791, 774103, 787840, 794775, 826555, 785457	486	109	13528	1.53222	1	0.904674	99.9569
GOTERM_BP_FAT	GO:0060341~regulation of cellular localization	10	1.76367	0.518491	780522, 794448, 778297, 814791, 786593, 774103, 800106, 794775, 826555, 785457	486	248	13528	1.12239	1	0.971964	99.9998
GOTERM_BP_FAT	GO:0051046~regulation of secretion	8	1.41093	0.590279	814970, 778297, 814791, 774103, 787840, 794775, 826555, 785457	486	202	13528	1.10239	1	0.984096	100
Annotation Cluster 166	Enrichment Score: 0.748107329198958
Category	Term	Count	%	PValue	Genes	List Total	Pop Hits	Pop Total	Fold Enrichment	Bonferroni	Benjamini	FDR
GOTERM_BP_FAT	GO:0035036~sperm-egg recognition	3	0.529101	0.122499	812492, 825624, 784099	486	17	13528	4.91213	1	0.616589	90.2534
GOTERM_BP_FAT	GO:0007339~binding of sperm to zona pellucida	3	0.529101	0.122499	812492, 825624, 784099	486	17	13528	4.91213	1	0.616589	90.2534
GOTERM_BP_FAT	GO:0009566~fertilization	6	1.0582	0.153416	812492, 825624, 810335, 824280, 796887, 784099	486	79	13528	2.11408	1	0.683567	94.856
GOTERM_BP_FAT	GO:0009988~cell-cell recognition	3	0.529101	0.159783	812492, 825624, 784099	486	20	13528	4.17531	1	0.697823	95.5033
GOTERM_BP_FAT	GO:0007338~single fertilization	5	0.881834	0.167693	812492, 825624, 810335, 796887, 784099	486	60	13528	2.31962	1	0.712366	96.2007
GOTERM_BP_FAT	GO:0048610~reproductive cellular process	7	1.23457	0.526229	795963, 812492, 825624, 784977, 780522, 794775, 784099	486	162	13528	1.20276	1	0.973759	99.9998
Annotation Cluster 167	Enrichment Score: 0.7445569314817464
Category	Term	Count	%	PValue	Genes	List Total	Pop Hits	Pop Total	Fold Enrichment	Bonferroni	Benjamini	FDR
GOTERM_BP_FAT	GO:0042311~vasodilation	4	0.705467	0.0646959	788824, 796307, 806903, 787840	486	26	13528	4.28237	1	0.431693	69.6282
GOTERM_BP_FAT	GO:0008015~blood circulation	11	1.94004	0.132126	825413, 813383, 819650, 816731, 788824, 793542, 796307, 776708, 806903, 787840, 773626	486	186	13528	1.64618	1	0.640513	91.9926
GOTERM_BP_FAT	GO:0003013~circulatory system process	11	1.94004	0.132126	825413, 813383, 819650, 816731, 788824, 793542, 796307, 776708, 806903, 787840, 773626	486	186	13528	1.64618	1	0.640513	91.9926
GOTERM_BP_FAT	GO:0050880~regulation of blood vessel size	4	0.705467	0.295714	788824, 796307, 806903, 787840	486	53	13528	2.10078	1	0.867128	99.8062
GOTERM_BP_FAT	GO:0035150~regulation of tube size	4	0.705467	0.295714	788824, 796307, 806903, 787840	486	53	13528	2.10078	1	0.867128	99.8062
GOTERM_BP_FAT	GO:0003018~vascular process in circulatory system	4	0.705467	0.345193	788824, 796307, 806903, 787840	486	58	13528	1.91968	1	0.900379	99.9471
Annotation Cluster 168	Enrichment Score: 0.727714966772552
Category	Term	Count	%	PValue	Genes	List Total	Pop Hits	Pop Total	Fold Enrichment	Bonferroni	Benjamini	FDR
GOTERM_BP_FAT	GO:0050803~regulation of synapse structure and activity	5	0.881834	0.00980397	810642, 784347, 820737, 808346, 777657	486	24	13528	5.79904	1	0.115535	16.0994
GOTERM_CC_FAT	GO:0045202~synapse	18	3.1746	0.328809	784347, 824333, 784977, 820737, 814970, 808346, 823468, 787840, 777657, 781354, 799129, 810642, 818914, 782301, 787961, 815222, 804713, 785457	540	355	12782	1.20019	1	0.791001	99.5932
GOTERM_BP_FAT	GO:0019226~transmission of nerve impulse	13	2.29277	0.604695	784347, 820737, 808346, 825031, 823468, 787840, 786565, 777657, 799129, 795963, 810642, 791263, 794775	486	350	13528	1.03389	1	0.985933	100
GOTERM_BP_FAT	GO:0007268~synaptic transmission	11	1.94004	0.629881	810642, 795963, 784347, 820737, 808346, 823468, 825031, 787840, 777657, 786565, 799129	486	298	13528	1.02748	1	0.989037	100
Annotation Cluster 169	Enrichment Score: 0.7071731870021012
Category	Term	Count	%	PValue	Genes	List Total	Pop Hits	Pop Total	Fold Enrichment	Bonferroni	Benjamini	FDR
GOTERM_BP_FAT	GO:0048593~camera-type eye morphogenesis	5	0.881834	0.0718883	814029, 780522, 812621, 808346, 792831	486	44	13528	3.16311	1	0.46041	73.5309
GOTERM_BP_FAT	GO:0048592~eye morphogenesis	6	1.0582	0.101128	814029, 780522, 812621, 814924, 808346, 792831	486	69	13528	2.42047	1	0.560404	85.0363
GOTERM_BP_FAT	GO:0007423~sensory organ development	13	2.29277	0.121237	814029, 813383, 814970, 808346, 774103, 815624, 816368, 780522, 812621, 776708, 814924, 792831, 794775	486	229	13528	1.58018	1	0.615503	90.0007
GOTERM_BP_FAT	GO:0001654~eye development	7	1.23457	0.336056	814029, 780522, 812621, 814924, 774103, 808346, 792831	486	132	13528	1.47612	1	0.893525	99.9322
GOTERM_BP_FAT	GO:0060041~retina development in camera-type eye	3	0.529101	0.358834	780522, 812621, 808346	486	35	13528	2.38589	1	0.908159	99.9636
GOTERM_BP_FAT	GO:0043010~camera-type eye development	5	0.881834	0.537636	814029, 780522, 812621, 808346, 792831	486	107	13528	1.30072	1	0.976068	99.9999
Annotation Cluster 170	Enrichment Score: 0.7053778759197823
Category	Term	Count	%	PValue	Genes	List Total	Pop Hits	Pop Total	Fold Enrichment	Bonferroni	Benjamini	FDR
GOTERM_BP_FAT	GO:0000302~response to reactive oxygen species	6	1.0582	0.131303	820632, 781061, 796346, 806903, 817430, 826555	486	75	13528	2.22683	1	0.639018	91.8561
GOTERM_BP_FAT	GO:0034599~cellular response to oxidative stress	4	0.705467	0.199284	820632, 772717, 781061, 806903	486	43	13528	2.58934	1	0.759996	98.0933
GOTERM_BP_FAT	GO:0034614~cellular response to reactive oxygen species	3	0.529101	0.292497	820632, 781061, 806903	486	30	13528	2.78354	1	0.864742	99.7898
Annotation Cluster 171	Enrichment Score: 0.6932527707704994
Category	Term	Count	%	PValue	Genes	List Total	Pop Hits	Pop Total	Fold Enrichment	Bonferroni	Benjamini	FDR
INTERPRO	IPR013766:Thioredoxin domain	4	0.705467	0.0577249	810720, 791817, 803874, 784725	549	27	16659	4.49545	1	0.373753	59.8252
INTERPRO	IPR017936:Thioredoxin-like	4	0.705467	0.113936	810720, 791817, 803874, 784725	549	36	16659	3.37158	1	0.573033	84.3596
GOTERM_BP_FAT	GO:0045454~cell redox homeostasis	4	0.705467	0.394351	810720, 791817, 803874, 784725	486	63	13528	1.76733	1	0.928406	99.9868
INTERPRO	IPR012335:Thioredoxin fold	4	0.705467	0.65025	791817, 803874, 784725, 804142	549	101	16659	1.20175	1	0.997542	100
Annotation Cluster 172	Enrichment Score: 0.6927174057186112
Category	Term	Count	%	PValue	Genes	List Total	Pop Hits	Pop Total	Fold Enrichment	Bonferroni	Benjamini	FDR
GOTERM_BP_FAT	GO:0050900~leukocyte migration	6	1.0582	0.0529195	780356, 792731, 796307, 774103, 780476, 778820	486	57	13528	2.93004	1	0.381335	62.0433
GOTERM_BP_FAT	GO:0030595~leukocyte chemotaxis	3	0.529101	0.384767	796307, 774103, 778820	486	37	13528	2.25692	1	0.923391	99.9826
GOTERM_BP_FAT	GO:0060326~cell chemotaxis	3	0.529101	0.410236	796307, 774103, 778820	486	39	13528	2.14118	1	0.936742	99.9918
Annotation Cluster 173	Enrichment Score: 0.6908377651034358
Category	Term	Count	%	PValue	Genes	List Total	Pop Hits	Pop Total	Fold Enrichment	Bonferroni	Benjamini	FDR
GOTERM_BP_FAT	GO:0042698~ovulation cycle	7	1.23457	0.0325876	816368, 796699, 794153, 780522, 814791, 774103, 797566	486	67	13528	2.90818	1	0.277636	44.5828
GOTERM_BP_FAT	GO:0048511~rhythmic process	9	1.5873	0.089293	816368, 796699, 794153, 803055, 780522, 814970, 814791, 774103, 797566	486	128	13528	1.95718	1	0.522823	81.109
GOTERM_BP_FAT	GO:0022602~ovulation cycle process	5	0.881834	0.181911	796699, 794153, 780522, 814791, 774103	486	62	13528	2.24479	1	0.73551	97.205
GOTERM_BP_FAT	GO:0008585~female gonad development	5	0.881834	0.19651	796699, 794153, 780522, 814791, 814001	486	64	13528	2.17464	1	0.757046	97.9721
GOTERM_BP_FAT	GO:0008406~gonad development	7	1.23457	0.21374	796699, 794153, 780522, 801761, 814791, 814188, 814001	486	112	13528	1.73971	1	0.778778	98.6218
GOTERM_BP_FAT	GO:0003006~reproductive developmental process	13	2.29277	0.232185	796699, 794153, 774103, 814791, 814188, 823841, 813555, 814001, 795963, 780522, 801761, 778297, 815222	486	262	13528	1.38115	1	0.803596	99.0971
GOTERM_BP_FAT	GO:0046545~development of primary female sexual characteristics	5	0.881834	0.23443	796699, 794153, 780522, 814791, 814001	486	69	13528	2.01706	1	0.805676	99.143
GOTERM_BP_FAT	GO:0046660~female sex differentiation	5	0.881834	0.23443	796699, 794153, 780522, 814791, 814001	486	69	13528	2.01706	1	0.805676	99.143
GOTERM_BP_FAT	GO:0048608~reproductive structure development	7	1.23457	0.298061	796699, 794153, 780522, 801761, 814791, 814188, 814001	486	126	13528	1.54641	1	0.869097	99.8174
GOTERM_BP_FAT	GO:0045137~development of primary sexual characteristics	7	1.23457	0.30434	796699, 794153, 780522, 801761, 814791, 814188, 814001	486	127	13528	1.53423	1	0.872408	99.8444
GOTERM_BP_FAT	GO:0001541~ovarian follicle development	3	0.529101	0.435176	796699, 780522, 814791	486	41	13528	2.03674	1	0.947206	99.9962
GOTERM_BP_FAT	GO:0007548~sex differentiation	7	1.23457	0.457884	796699, 794153, 780522, 801761, 814791, 814188, 814001	486	151	13528	1.29038	1	0.954951	99.9982
Annotation Cluster 174	Enrichment Score: 0.6902164566739317
Category	Term	Count	%	PValue	Genes	List Total	Pop Hits	Pop Total	Fold Enrichment	Bonferroni	Benjamini	FDR
GOTERM_BP_FAT	GO:0034612~response to tumor necrosis factor	3	0.529101	0.077075	818914, 826555, 815222	486	13	13528	6.42355	1	0.479721	76.0462
GOTERM_MF_FAT	GO:0005080~protein kinase C binding	3	0.529101	0.181062	786593, 815507, 826555	459	22	12983	3.8571	1	0.792996	95.042
GOTERM_MF_FAT	GO:0019900~kinase binding	9	1.5873	0.297807	820632, 818914, 787961, 786593, 815507, 826555, 815222, 825983, 779065	459	179	12983	1.42217	1	0.917943	99.5094
GOTERM_MF_FAT	GO:0019901~protein kinase binding	7	1.23457	0.417309	820632, 818914, 787961, 786593, 815507, 826555, 815222	459	147	12983	1.34692	1	0.968655	99.9703
Annotation Cluster 175	Enrichment Score: 0.6828916550459498
Category	Term	Count	%	PValue	Genes	List Total	Pop Hits	Pop Total	Fold Enrichment	Bonferroni	Benjamini	FDR
GOTERM_CC_FAT	GO:0030136~clathrin-coated vesicle	10	1.76367	0.105635	816368, 813383, 818683, 789007, 824333, 824280, 777657, 826073, 799129, 785457	540	132	12782	1.79321	1	0.42606	78.5906
GOTERM_CC_FAT	GO:0030135~coated vesicle	11	1.94004	0.13492	805919, 816368, 813383, 818683, 789007, 824333, 824280, 777657, 826073, 799129, 785457	540	159	12782	1.63757	1	0.495559	86.4796
GOTERM_CC_FAT	GO:0008021~synaptic vesicle	4	0.705467	0.627249	824333, 777657, 799129, 785457	540	76	12782	1.24581	1	0.958131	99.9999
Annotation Cluster 176	Enrichment Score: 0.6736141145736074
Category	Term	Count	%	PValue	Genes	List Total	Pop Hits	Pop Total	Fold Enrichment	Bonferroni	Benjamini	FDR
GOTERM_BP_FAT	GO:0031641~regulation of myelination	3	0.529101	0.0174815	787961, 791263, 780030	486	6	13528	13.9177	1	0.175119	26.9642
GOTERM_BP_FAT	GO:0031646~positive regulation of neurological system process	4	0.705467	0.163133	816368, 791263, 826111, 780030	486	39	13528	2.85491	1	0.704199	95.8123
GOTERM_BP_FAT	GO:0051969~regulation of transmission of nerve impulse	8	1.41093	0.275565	816368, 787961, 791263, 816820, 826111, 780030, 792831, 781354	486	147	13528	1.51485	1	0.850441	99.6796
GOTERM_BP_FAT	GO:0031644~regulation of neurological system process	8	1.41093	0.309646	816368, 787961, 791263, 816820, 826111, 780030, 792831, 781354	486	153	13528	1.45545	1	0.875695	99.8642
GOTERM_BP_FAT	GO:0044057~regulation of system process	13	2.29277	0.428878	813383, 826111, 774103, 814791, 787840, 781354, 787961, 816368, 791263, 816820, 776708, 780030, 792831	486	309	13528	1.17107	1	0.944711	99.9954
GOTERM_BP_FAT	GO:0050804~regulation of synaptic transmission	4	0.705467	0.870504	816368, 816820, 792831, 781354	486	136	13528	0.818688	1	0.99977	100
Annotation Cluster 177	Enrichment Score: 0.6614853713469777
Category	Term	Count	%	PValue	Genes	List Total	Pop Hits	Pop Total	Fold Enrichment	Bonferroni	Benjamini	FDR
GOTERM_BP_FAT	GO:0031668~cellular response to extracellular stimulus	6	1.0582	0.0789915	788570, 788838, 796198, 780476, 823204, 803627	486	64	13528	2.60957	1	0.486418	76.9171
GOTERM_BP_FAT	GO:0042594~response to starvation	4	0.705467	0.190066	788570, 788838, 780311, 803627	486	42	13528	2.65099	1	0.747481	97.6619
GOTERM_BP_FAT	GO:0009267~cellular response to starvation	3	0.529101	0.319231	788570, 788838, 803627	486	32	13528	2.60957	1	0.882021	99.8942
GOTERM_BP_FAT	GO:0031669~cellular response to nutrient levels	3	0.529101	0.471486	788570, 788838, 803627	486	44	13528	1.89787	1	0.959436	99.9988
Annotation Cluster 178	Enrichment Score: 0.6509365683400355
Category	Term	Count	%	PValue	Genes	List Total	Pop Hits	Pop Total	Fold Enrichment	Bonferroni	Benjamini	FDR
GOTERM_BP_FAT	GO:0001934~positive regulation of protein amino acid phosphorylation	9	1.5873	0.014396	794781, 780522, 824859, 778297, 797566, 817216, 786639, 794775, 815222	486	89	13528	2.81481	1	0.153182	22.7679
GOTERM_BP_FAT	GO:0042531~positive regulation of tyrosine phosphorylation of STAT protein	3	0.529101	0.198788	824859, 778297, 817216	486	23	13528	3.6307	1	0.759847	98.0721
GOTERM_BP_FAT	GO:0046427~positive regulation of JAK-STAT cascade	3	0.529101	0.238757	824859, 778297, 817216	486	26	13528	3.21178	1	0.810904	99.2253
GOTERM_BP_FAT	GO:0042509~regulation of tyrosine phosphorylation of STAT protein	3	0.529101	0.305888	824859, 778297, 817216	486	31	13528	2.69375	1	0.872925	99.8505
GOTERM_BP_FAT	GO:0031401~positive regulation of protein modification process	9	1.5873	0.356136	794781, 780522, 824859, 778297, 797566, 817216, 786639, 794775, 815222	486	187	13528	1.33967	1	0.906501	99.9608
GOTERM_BP_FAT	GO:0046425~regulation of JAK-STAT cascade	3	0.529101	0.371854	824859, 778297, 817216	486	36	13528	2.31962	1	0.915716	99.9748
GOTERM_BP_FAT	GO:0050730~regulation of peptidyl-tyrosine phosphorylation	4	0.705467	0.442499	816368, 824859, 778297, 817216	486	68	13528	1.63738	1	0.949794	99.997
GOTERM_BP_FAT	GO:0050731~positive regulation of peptidyl-tyrosine phosphorylation	3	0.529101	0.506357	824859, 778297, 817216	486	47	13528	1.77673	1	0.969501	99.9997
Annotation Cluster 179	Enrichment Score: 0.6450316357653881
Category	Term	Count	%	PValue	Genes	List Total	Pop Hits	Pop Total	Fold Enrichment	Bonferroni	Benjamini	FDR
GOTERM_BP_FAT	GO:0001933~negative regulation of protein amino acid phosphorylation	4	0.705467	0.10575	801948, 790063, 794775, 815222	486	32	13528	3.47942	1	0.573443	86.3494
GOTERM_BP_FAT	GO:0042326~negative regulation of phosphorylation	4	0.705467	0.218022	801948, 790063, 794775, 815222	486	45	13528	2.47426	1	0.784714	98.7496
GOTERM_BP_FAT	GO:0045936~negative regulation of phosphate metabolic process	4	0.705467	0.24675	801948, 790063, 794775, 815222	486	48	13528	2.31962	1	0.818596	99.3581
GOTERM_BP_FAT	GO:0010563~negative regulation of phosphorus metabolic process	4	0.705467	0.24675	801948, 790063, 794775, 815222	486	48	13528	2.31962	1	0.818596	99.3581
GOTERM_BP_FAT	GO:0031400~negative regulation of protein modification process	6	1.0582	0.424178	772717, 801948, 793890, 790063, 794775, 815222	486	119	13528	1.40347	1	0.94263	99.9946
Annotation Cluster 180	Enrichment Score: 0.6262299366945594
Category	Term	Count	%	PValue	Genes	List Total	Pop Hits	Pop Total	Fold Enrichment	Bonferroni	Benjamini	FDR
UP_SEQ_FEATURE	domain:EF-hand 1	10	1.76367	0.0915826	794408, 776751, 778341, 774011, 783621, 805187, 799012, 810992, 778820, 821710	566	182	19113	1.85541	1	0.749275	81.0812
UP_SEQ_FEATURE	domain:EF-hand 2	10	1.76367	0.0915826	794408, 776751, 778341, 774011, 783621, 805187, 799012, 810992, 778820, 821710	566	182	19113	1.85541	1	0.749275	81.0812
SP_PIR_KEYWORDS	EF hand	5	0.881834	0.0995219	794408, 808327, 783621, 810992, 778820	566	60	19235	2.83201	1	0.32772	77.8999
UP_SEQ_FEATURE	calcium-binding region:2	7	1.23457	0.12572	794408, 776751, 778341, 774011, 805187, 799012, 810992	566	115	19113	2.05548	1	0.848093	90.2607
UP_SEQ_FEATURE	calcium-binding region:1	7	1.23457	0.170044	794408, 776751, 778341, 774011, 805187, 799012, 810992	566	126	19113	1.87603	1	0.914037	96.0477
INTERPRO	IPR018247:EF-HAND 1	10	1.76367	0.287272	794408, 776751, 778341, 774011, 783621, 805187, 799012, 810992, 778820, 800352	549	217	16659	1.39835	1	0.877956	99.4451
INTERPRO	IPR002048:Calcium-binding EF-hand	7	1.23457	0.33112	794408, 776751, 778341, 805187, 799012, 810992, 821710	549	143	16659	1.48538	1	0.91126	99.7904
INTERPRO	IPR018249:EF-HAND 2	9	1.5873	0.411985	794408, 776751, 778341, 783621, 805187, 799012, 810992, 778820, 821710	549	215	16659	1.27022	1	0.957163	99.971
SMART	SM00054:EFh	7	1.23457	0.447727	794408, 776751, 778341, 805187, 799012, 810992, 821710	341	143	9079	1.3033	1	0.796136	99.9167
INTERPRO	IPR018248:EF hand	5	0.881834	0.623348	776751, 783621, 805187, 810992, 778820	549	130	16659	1.16709	1	0.996394	100
INTERPRO	IPR011992:EF-Hand type	8	1.41093	0.662301	794408, 776751, 778341, 774011, 783621, 805187, 810992, 778820	549	236	16659	1.02862	1	0.997804	100
Annotation Cluster 181	Enrichment Score: 0.6206524361873478
Category	Term	Count	%	PValue	Genes	List Total	Pop Hits	Pop Total	Fold Enrichment	Bonferroni	Benjamini	FDR
GOTERM_BP_FAT	GO:0048872~homeostasis of number of cells	8	1.41093	0.0677216	772717, 825101, 777014, 792681, 780522, 823841, 794775, 811696	486	100	13528	2.22683	1	0.443018	71.3319
GOTERM_BP_FAT	GO:0030097~hemopoiesis	13	2.29277	0.142243	792681, 784977, 774103, 806903, 823841, 815624, 786639, 772717, 780356, 780522, 817216, 794775, 811696	486	236	13528	1.53331	1	0.663925	93.5022
GOTERM_BP_FAT	GO:0048534~hemopoietic or lymphoid organ development	14	2.46914	0.142692	776184, 792681, 784977, 774103, 806903, 823841, 815624, 786639, 772717, 780356, 780522, 817216, 794775, 811696	486	260	13528	1.49883	1	0.663269	93.5626
GOTERM_BP_FAT	GO:0002520~immune system development	14	2.46914	0.192735	776184, 792681, 784977, 774103, 806903, 823841, 815624, 786639, 772717, 780356, 780522, 817216, 794775, 811696	486	276	13528	1.41194	1	0.751214	97.7955
GOTERM_BP_FAT	GO:0030099~myeloid cell differentiation	6	1.0582	0.240939	772717, 780522, 817216, 823841, 794775, 811696	486	93	13528	1.79583	1	0.813489	99.2639
GOTERM_BP_FAT	GO:0002521~leukocyte differentiation	7	1.23457	0.329677	780356, 792681, 784977, 817216, 823841, 786639, 794775	486	131	13528	1.48739	1	0.889775	99.9197
GOTERM_BP_FAT	GO:0030218~erythrocyte differentiation	3	0.529101	0.459537	772717, 780522, 811696	486	43	13528	1.942	1	0.955385	99.9983
GOTERM_BP_FAT	GO:0030098~lymphocyte differentiation	5	0.881834	0.507503	780356, 792681, 784977, 786639, 794775	486	103	13528	1.35123	1	0.969658	99.9997
GOTERM_BP_FAT	GO:0034101~erythrocyte homeostasis	3	0.529101	0.528759	772717, 780522, 811696	486	49	13528	1.70421	1	0.974099	99.9998
Annotation Cluster 182	Enrichment Score: 0.6187324736899944
Category	Term	Count	%	PValue	Genes	List Total	Pop Hits	Pop Total	Fold Enrichment	Bonferroni	Benjamini	FDR
GOTERM_BP_FAT	GO:0006693~prostaglandin metabolic process	3	0.529101	0.147122	803903, 803055, 804156	486	19	13528	4.39506	1	0.671614	94.1302
GOTERM_BP_FAT	GO:0006692~prostanoid metabolic process	3	0.529101	0.147122	803903, 803055, 804156	486	19	13528	4.39506	1	0.671614	94.1302
GOTERM_BP_FAT	GO:0006690~icosanoid metabolic process	4	0.705467	0.237103	803903, 803055, 806787, 804156	486	47	13528	2.36897	1	0.80909	99.1948
GOTERM_BP_FAT	GO:0033559~unsaturated fatty acid metabolic process	4	0.705467	0.276014	803903, 803055, 806787, 804156	486	51	13528	2.18317	1	0.850374	99.6832
GOTERM_BP_FAT	GO:0006631~fatty acid metabolic process	8	1.41093	0.569001	825101, 803903, 822225, 803055, 813329, 806787, 787547, 804156	486	198	13528	1.12466	1	0.981327	100
Annotation Cluster 183	Enrichment Score: 0.6146593523662244
Category	Term	Count	%	PValue	Genes	List Total	Pop Hits	Pop Total	Fold Enrichment	Bonferroni	Benjamini	FDR
GOTERM_BP_FAT	GO:0002274~myeloid leukocyte activation	5	0.881834	0.0818248	818914, 817216, 823841, 794775, 826555	486	46	13528	3.02559	1	0.497026	78.1501
GOTERM_BP_FAT	GO:0030099~myeloid cell differentiation	6	1.0582	0.240939	772717, 780522, 817216, 823841, 794775, 811696	486	93	13528	1.79583	1	0.813489	99.2639
GOTERM_BP_FAT	GO:0002573~myeloid leukocyte differentiation	3	0.529101	0.345716	817216, 823841, 794775	486	34	13528	2.45606	1	0.900354	99.9478
BIOCARTA	h_inflamPathway:Cytokines and Inflammatory Response	3	0.529101	0.510331	817216, 823841, 794775	94	26	1437	1.76391	1	0.99424	99.9755
Annotation Cluster 184	Enrichment Score: 0.6106978401994477
Category	Term	Count	%	PValue	Genes	List Total	Pop Hits	Pop Total	Fold Enrichment	Bonferroni	Benjamini	FDR
UP_SEQ_FEATURE	domain:GPS	4	0.705467	0.0895246	826072, 798852, 811827, 784089	566	36	19113	3.75206	1	0.743322	80.3243
GOTERM_BP_FAT	GO:0007218~neuropeptide signaling pathway	7	1.23457	0.116805	818683, 826072, 798852, 779721, 789535, 811827, 784089	486	93	13528	2.09514	1	0.60392	89.063
INTERPRO	IPR000203:GPS	4	0.705467	0.128477	826072, 798852, 811827, 784089	549	38	16659	3.19413	1	0.613504	87.8652
SMART	SM00303:GPS	4	0.705467	0.169035	826072, 798852, 811827, 784089	341	38	9079	2.80259	1	0.439344	89.0431
INTERPRO	IPR000832:GPCR, family 2, secretin-like	4	0.705467	0.192185	826072, 798852, 811827, 784089	549	46	16659	2.63863	1	0.751109	96.212
INTERPRO	IPR017983:GPCR, family 2, secretin-like, conserved site	4	0.705467	0.209195	826072, 798852, 811827, 784089	549	48	16659	2.52869	1	0.780628	97.2669
PIR_SUPERFAMILY	PIRSF800007:secretin receptor-like G protein-coupled receptors	4	0.705467	0.278905	826072, 798852, 811827, 784089	325	42	7396	2.16733	1	0.998647	98.7426
INTERPRO	IPR017981:GPCR, family 2-like	4	0.705467	0.306967	826072, 798852, 811827, 784089	549	59	16659	2.05724	1	0.893794	99.6389
SP_PIR_KEYWORDS	g-protein coupled receptor	5	0.881834	1	826072, 803203, 798852, 811827, 784089	566	816	19235	0.208236	1	1	100
SP_PIR_KEYWORDS	transducer	5	0.881834	1	826072, 803203, 798852, 811827, 784089	566	874	19235	0.194417	1	1	100
Annotation Cluster 185	Enrichment Score: 0.5822310581796942
Category	Term	Count	%	PValue	Genes	List Total	Pop Hits	Pop Total	Fold Enrichment	Bonferroni	Benjamini	FDR
GOTERM_BP_FAT	GO:0021537~telencephalon development	5	0.881834	0.203941	795963, 799110, 780522, 801761, 781649	486	65	13528	2.14118	1	0.767228	98.2815
GOTERM_BP_FAT	GO:0021543~pallium development	4	0.705467	0.227524	795963, 799110, 801761, 781649	486	46	13528	2.42047	1	0.796868	98.9943
GOTERM_BP_FAT	GO:0030900~forebrain development	8	1.41093	0.303905	810642, 795963, 799110, 780522, 803387, 801761, 807222, 781649	486	152	13528	1.46502	1	0.872501	99.8427
GOTERM_BP_FAT	GO:0021987~cerebral cortex development	3	0.529101	0.332511	795963, 799110, 801761	486	33	13528	2.53049	1	0.891834	99.9255
Annotation Cluster 186	Enrichment Score: 0.5799360013669184
Category	Term	Count	%	PValue	Genes	List Total	Pop Hits	Pop Total	Fold Enrichment	Bonferroni	Benjamini	FDR
GOTERM_BP_FAT	GO:0042157~lipoprotein metabolic process	7	1.23457	0.0670535	816149, 788838, 824280, 785528, 789225, 777657, 826073	486	80	13528	2.4356	1	0.441672	70.9636
GOTERM_BP_FAT	GO:0042158~lipoprotein biosynthetic process	4	0.705467	0.345193	816149, 824280, 785528, 789225	486	58	13528	1.91968	1	0.900379	99.9471
GOTERM_BP_FAT	GO:0046486~glycerolipid metabolic process	8	1.41093	0.362071	795963, 822225, 816149, 788838, 826344, 824280, 785528, 783918	486	162	13528	1.37459	1	0.909772	99.9668
GOTERM_BP_FAT	GO:0006497~protein amino acid lipidation	3	0.529101	0.571451	816149, 785528, 789225	486	53	13528	1.57559	1	0.981698	100
Annotation Cluster 187	Enrichment Score: 0.5704851762819313
Category	Term	Count	%	PValue	Genes	List Total	Pop Hits	Pop Total	Fold Enrichment	Bonferroni	Benjamini	FDR
GOTERM_BP_FAT	GO:0006509~membrane protein ectodomain proteolysis	5	0.881834	0.00162518	818914, 791070, 816731, 786639, 826555	486	15	13528	9.27846	0.988189	0.0293507	2.85633
GOTERM_BP_FAT	GO:0033619~membrane protein proteolysis	5	0.881834	0.00500472	818914, 791070, 816731, 786639, 826555	486	20	13528	6.95885	0.999999	0.0684858	8.55132
GOTERM_BP_FAT	GO:0009057~macromolecule catabolic process	23	4.05644	0.904949	816784, 791081, 820136, 809467, 778860, 791070, 816731, 802964, 788838, 799658, 777657, 786639, 801917, 780929, 818914, 824280, 776708, 806283, 803127, 794775, 794083, 826555, 804644	486	781	13528	0.819736	1	0.999924	100
GOTERM_BP_FAT	GO:0030163~protein catabolic process	12	2.1164	0.997808	818914, 791081, 809467, 791070, 816731, 802964, 788838, 777657, 786639, 826555, 801917, 804644	486	622	13528	0.537017	1	1	100
GOTERM_BP_FAT	GO:0044265~cellular macromolecule catabolic process	13	2.29277	0.999487	791070, 802964, 816731, 788838, 777657, 799658, 786639, 801917, 818914, 824280, 806283, 826555, 804644	486	725	13528	0.499117	1	1	100
GOTERM_BP_FAT	GO:0044257~cellular protein catabolic process	9	1.5873	0.999833	818914, 791070, 816731, 802964, 788838, 786639, 826555, 801917, 804644	486	603	13528	0.415454	1	1	100
GOTERM_BP_FAT	GO:0051603~proteolysis involved in cellular protein catabolic process	8	1.41093	0.999947	818914, 791070, 816731, 802964, 786639, 826555, 801917, 804644	486	600	13528	0.371139	1	1	100
GOTERM_BP_FAT	GO:0019941~modification-dependent protein catabolic process	3	0.529101	1	802964, 801917, 804644	486	574	13528	0.145481	1	1	100
GOTERM_BP_FAT	GO:0043632~modification-dependent macromolecule catabolic process	3	0.529101	1	802964, 801917, 804644	486	574	13528	0.145481	1	1	100
Annotation Cluster 188	Enrichment Score: 0.5599206673984071
Category	Term	Count	%	PValue	Genes	List Total	Pop Hits	Pop Total	Fold Enrichment	Bonferroni	Benjamini	FDR
GOTERM_BP_FAT	GO:0022415~viral reproductive process	5	0.881834	0.181911	825413, 792731, 808346, 794775, 815222	486	62	13528	2.24479	1	0.73551	97.205
GOTERM_BP_FAT	GO:0016032~viral reproduction	5	0.881834	0.250068	825413, 792731, 808346, 794775, 815222	486	71	13528	1.96024	1	0.822006	99.4067
GOTERM_BP_FAT	GO:0019058~viral infectious cycle	3	0.529101	0.459537	825413, 792731, 808346	486	43	13528	1.942	1	0.955385	99.9983
Annotation Cluster 189	Enrichment Score: 0.5483260896919685
Category	Term	Count	%	PValue	Genes	List Total	Pop Hits	Pop Total	Fold Enrichment	Bonferroni	Benjamini	FDR
GOTERM_BP_FAT	GO:0007369~gastrulation	6	1.0582	0.105892	796698, 780522, 787491, 810854, 772249, 806412	486	70	13528	2.38589	1	0.572948	86.3881
GOTERM_BP_FAT	GO:0007498~mesoderm development	5	0.881834	0.273915	814029, 780522, 787491, 772249, 806412	486	74	13528	1.88077	1	0.849039	99.6664
GOTERM_BP_FAT	GO:0001707~mesoderm formation	3	0.529101	0.371854	780522, 772249, 806412	486	36	13528	2.31962	1	0.915716	99.9748
GOTERM_BP_FAT	GO:0048332~mesoderm morphogenesis	3	0.529101	0.397564	780522, 772249, 806412	486	38	13528	2.19753	1	0.930023	99.988
GOTERM_BP_FAT	GO:0001704~formation of primary germ layer	3	0.529101	0.422776	780522, 772249, 806412	486	40	13528	2.08765	1	0.942529	99.9944
Annotation Cluster 190	Enrichment Score: 0.5322367908073246
Category	Term	Count	%	PValue	Genes	List Total	Pop Hits	Pop Total	Fold Enrichment	Bonferroni	Benjamini	FDR
GOTERM_BP_FAT	GO:0032868~response to insulin stimulus	7	1.23457	0.14953	818683, 801948, 808918, 788838, 814970, 801761, 815222	486	100	13528	1.94848	1	0.67525	94.4186
GOTERM_BP_FAT	GO:0032869~cellular response to insulin stimulus	5	0.881834	0.226702	801948, 788838, 814970, 801761, 815222	486	68	13528	2.04672	1	0.796265	98.9751
GOTERM_BP_FAT	GO:0043434~response to peptide hormone stimulus	8	1.41093	0.315407	818683, 801948, 808918, 788838, 814970, 801761, 813555, 815222	486	154	13528	1.44599	1	0.879334	99.8831
GOTERM_BP_FAT	GO:0046324~regulation of glucose import	3	0.529101	0.332511	801948, 814970, 815222	486	33	13528	2.53049	1	0.891834	99.9255
GOTERM_BP_FAT	GO:0010827~regulation of glucose transport	3	0.529101	0.345716	801948, 814970, 815222	486	34	13528	2.45606	1	0.900354	99.9478
GOTERM_BP_FAT	GO:0032870~cellular response to hormone stimulus	6	1.0582	0.521192	801948, 826111, 788838, 814970, 801761, 815222	486	133	13528	1.25573	1	0.972548	99.9998
Annotation Cluster 191	Enrichment Score: 0.5016550561334643
Category	Term	Count	%	PValue	Genes	List Total	Pop Hits	Pop Total	Fold Enrichment	Bonferroni	Benjamini	FDR
GOTERM_BP_FAT	GO:0032963~collagen metabolic process	3	0.529101	0.265628	795569, 800499, 814978	486	28	13528	2.98236	1	0.840486	99.5916
GOTERM_BP_FAT	GO:0044259~multicellular organismal macromolecule metabolic process	3	0.529101	0.305888	795569, 800499, 814978	486	31	13528	2.69375	1	0.872925	99.8505
GOTERM_BP_FAT	GO:0044236~multicellular organismal metabolic process	3	0.529101	0.384767	795569, 800499, 814978	486	37	13528	2.25692	1	0.923391	99.9826
Annotation Cluster 192	Enrichment Score: 0.4961187158154112
Category	Term	Count	%	PValue	Genes	List Total	Pop Hits	Pop Total	Fold Enrichment	Bonferroni	Benjamini	FDR
GOTERM_MF_FAT	GO:0016860~intramolecular oxidoreductase activity	6	1.0582	0.0102729	803903, 815605, 803055, 791817, 813329, 784725	459	38	12983	4.46612	0.999161	0.125107	14.3843
SP_PIR_KEYWORDS	Fatty acid biosynthesis	3	0.529101	0.36152	803903, 803055, 813329	566	43	19235	2.37098	1	0.749618	99.8437
SP_PIR_KEYWORDS	lipid synthesis	4	0.705467	0.552636	803903, 803055, 813329, 802056	566	98	19235	1.38711	1	0.896922	99.9991
GOTERM_BP_FAT	GO:0006633~fatty acid biosynthetic process	3	0.529101	0.780795	803903, 803055, 813329	486	79	13528	1.05704	1	0.998545	100
GOTERM_BP_FAT	GO:0046394~carboxylic acid biosynthetic process	5	0.881834	0.811417	803903, 796698, 803055, 794458, 813329	486	155	13528	0.897916	1	0.999121	100
GOTERM_BP_FAT	GO:0016053~organic acid biosynthetic process	5	0.881834	0.811417	803903, 796698, 803055, 794458, 813329	486	155	13528	0.897916	1	0.999121	100
Annotation Cluster 193	Enrichment Score: 0.4841816037832043
Category	Term	Count	%	PValue	Genes	List Total	Pop Hits	Pop Total	Fold Enrichment	Bonferroni	Benjamini	FDR
GOTERM_BP_FAT	GO:0000060~protein import into nucleus, translocation	4	0.705467	0.121233	794781, 801421, 774103, 794775	486	34	13528	3.27475	1	0.616485	89.9998
GOTERM_BP_FAT	GO:0006606~protein import into nucleus	6	1.0582	0.195449	794781, 801421, 822915, 791817, 774103, 794775	486	86	13528	1.942	1	0.755779	97.9238
GOTERM_BP_FAT	GO:0006913~nucleocytoplasmic transport	9	1.5873	0.197761	788614, 794781, 801421, 793890, 822915, 791817, 810988, 774103, 794775	486	156	13528	1.60589	1	0.758669	98.0276
GOTERM_BP_FAT	GO:0051169~nuclear transport	9	1.5873	0.207042	788614, 794781, 801421, 793890, 822915, 791817, 810988, 774103, 794775	486	158	13528	1.58556	1	0.771389	98.3969
GOTERM_BP_FAT	GO:0051170~nuclear import	6	1.0582	0.208135	794781, 801421, 822915, 791817, 774103, 794775	486	88	13528	1.89787	1	0.7726	98.4358
GOTERM_BP_FAT	GO:0070727~cellular macromolecule localization	19	3.35097	0.233139	820632, 788614, 794781, 822124, 801421, 791817, 810988, 774103, 786593, 819470, 782051, 805919, 816368, 818683, 822915, 784428, 826221, 794775, 802851	486	414	13528	1.27747	1	0.804376	99.1169
GOTERM_BP_FAT	GO:0034504~protein localization in nucleus	6	1.0582	0.247663	794781, 801421, 822915, 791817, 774103, 794775	486	94	13528	1.77673	1	0.819236	99.3719
GOTERM_BP_FAT	GO:0008104~protein localization	36	6.34921	0.292573	825413, 790221, 799958, 774103, 823468, 819470, 777657, 800106, 805919, 822915, 778146, 824280, 784725, 788614, 820632, 794781, 801421, 802964, 826111, 791817, 810988, 793884, 786593, 789225, 812811, 782051, 818683, 806337, 816368, 825565, 784428, 815863, 826221, 794775, 802851, 804644	486	882	13528	1.13614	1	0.864253	99.7902
GOTERM_BP_FAT	GO:0034613~cellular protein localization	18	3.1746	0.310267	820632, 788614, 794781, 801421, 791817, 810988, 774103, 786593, 819470, 782051, 805919, 816368, 818683, 822915, 784428, 826221, 794775, 802851	486	411	13528	1.21907	1	0.875257	99.8664
GOTERM_BP_FAT	GO:0045184~establishment of protein localization	30	5.29101	0.430969	825413, 790221, 799958, 774103, 819470, 823468, 777657, 805919, 822915, 824280, 784725, 788614, 794781, 801421, 826111, 791817, 810988, 793884, 786593, 789225, 812811, 782051, 818683, 806337, 784428, 815863, 794775, 826221, 802851, 804644	486	769	13528	1.08591	1	0.94545	99.9957
GOTERM_BP_FAT	GO:0006886~intracellular protein transport	15	2.6455	0.472886	788614, 794781, 801421, 791817, 810988, 774103, 819470, 782051, 805919, 818683, 822915, 784428, 826221, 794775, 802851	486	374	13528	1.11639	1	0.959735	99.9989
GOTERM_BP_FAT	GO:0046907~intracellular transport	25	4.40917	0.492969	823976, 790221, 788838, 774103, 819470, 805919, 822915, 788614, 794781, 801421, 810988, 791817, 785761, 786593, 789225, 784322, 782051, 810642, 795963, 818683, 793890, 784428, 794775, 826221, 802851	486	657	13528	1.05919	1	0.96624	99.9994
GOTERM_BP_FAT	GO:0017038~protein import	6	1.0582	0.507714	794781, 801421, 822915, 791817, 774103, 794775	486	131	13528	1.2749	1	0.96953	99.9997
GOTERM_BP_FAT	GO:0006605~protein targeting	9	1.5873	0.507739	788614, 794781, 801421, 822915, 791817, 784428, 774103, 794775, 802851	486	215	13528	1.1652	1	0.969346	99.9997
GOTERM_BP_FAT	GO:0015031~protein transport	28	4.93827	0.554551	825413, 790221, 799958, 774103, 819470, 823468, 777657, 805919, 822915, 824280, 784725, 788614, 794781, 801421, 791817, 810988, 793884, 789225, 812811, 782051, 818683, 806337, 784428, 815863, 794775, 826221, 802851, 804644	486	762	13528	1.02282	1	0.978893	99.9999
GOTERM_BP_FAT	GO:0033365~protein localization in organelle	6	1.0582	0.604486	794781, 801421, 822915, 791817, 774103, 794775	486	146	13528	1.14392	1	0.986	100
GOTERM_BP_FAT	GO:0051168~nuclear export	3	0.529101	0.639236	788614, 810988, 794775	486	60	13528	1.39177	1	0.989937	100
Annotation Cluster 194	Enrichment Score: 0.46253886864434435
Category	Term	Count	%	PValue	Genes	List Total	Pop Hits	Pop Total	Fold Enrichment	Bonferroni	Benjamini	FDR
[truncated: 439 more rows]

## Sheet: Sheet3
Annotation Cluster 1	Enrichment Score: 195.23640184068466
Category	Term	Count	%	PValue	Genes	List Total	Pop Hits	Pop Total	Fold Enrichment	Bonferroni	Benjamini	FDR
SP_PIR_KEYWORDS	glycoprotein	463	81.6578	2.52291e-204	825413, 813322, 816575, 816731, 823371, 806556, 789062, 816734, 799381, 806459, 793346, 825101, 782841, 789828, 806759, 803127, 790507, 778860, 788824, 826111, 809544, 799920, 812621, 778297, 792831, 802304, 826396, 817419, 782406, 788838, 809048, 819470, 792084, 778262, 801187, 809878, 821753, 797566, 824280, 789466, 817216, 809877, 820780, 815340, 803055, 779341, 792659, 779065, 793512, 816368,…	566	4318	19235	3.64396	1.26145e-201	1.26145e-201	3.63309e-201
Annotation Cluster 2	Enrichment Score: 50.21322447488616
Category	Term	Count	%	PValue	Genes	List Total	Pop Hits	Pop Total	Fold Enrichment	Bonferroni	Benjamini	FDR
SP_PIR_KEYWORDS	Secreted	190	33.5097	2.42369e-63	825413, 781479, 814144, 823371, 799381, 824537, 774653, 806459, 795115, 781905, 815605, 787195, 782841, 780522, 801761, 814924, 811174, 785100, 779721, 775064, 790063, 812492, 794781, 784347, 788824, 783744, 787250, 822143, 803387, 826344, 807426, 780310, 809544, 787305, 787120, 803627, 800197, 810036, 800775, 800291, 778297, 774343, 814755, 794775, 774727, 809127, 806987, 774904, 814029, 790790,…	566	1689	19235	3.82296	1.21184e-60	3.02961e-61	3.49021e-60
Annotation Cluster 3	Enrichment Score: 33.004426146530186
Category	Term	Count	%	PValue	Genes	List Total	Pop Hits	Pop Total	Fold Enrichment	Bonferroni	Benjamini	FDR
SP_PIR_KEYWORDS	cell adhesion	69	12.1693	4.13427e-31	805802, 814144, 823371, 796307, 807222, 774969, 794694, 814001, 781905, 787961, 780356, 806202, 787106, 798408, 783448, 820687, 797879, 799276, 802630, 826111, 783744, 792731, 796133, 779750, 822032, 800775, 812621, 800291, 821332, 774727, 812509, 795714, 812867, 802187, 819220, 814437, 808346, 780476, 783777, 786565, 821295, 825983, 820867, 795690, 799110, 806222, 810673, 803900, 784089, 785457,…	566	422	19235	5.55664	2.06714e-28	4.13427e-29	5.95352e-28
Annotation Cluster 4	Enrichment Score: 17.095237637934495
Category	Term	Count	%	PValue	Genes	List Total	Pop Hits	Pop Total	Fold Enrichment	Bonferroni	Benjamini	FDR
SP_PIR_KEYWORDS	extracellular matrix	44	7.76014	9.11815e-22	781479, 805802, 823371, 795569, 777390, 803644, 774011, 779485, 783777, 806598, 806674, 825557, 806202, 799110, 809878, 780522, 798085, 814924, 811174, 803900, 797879, 802630, 788614, 776856, 784347, 781061, 783744, 826614, 803907, 779124, 779750, 781978, 815387, 798108, 810036, 825565, 800485, 800775, 800291, 814755, 821332, 774727, 812509, 819523	566	241	19235	6.20457	4.55907e-19	4.55907e-20	1.31305e-18
Annotation Cluster 5	Enrichment Score: 16.726847326797145
Category	Term	Count	%	PValue	Genes	List Total	Pop Hits	Pop Total	Fold Enrichment	Bonferroni	Benjamini	FDR
SP_PIR_KEYWORDS	lysosome	37	6.52557	4.4917e-23	791081, 808918, 780451, 777657, 822648, 789359, 813701, 805340, 825101, 808018, 788570, 776708, 803127, 823216, 775703, 820136, 822225, 807305, 778860, 809467, 802829, 814031, 805355, 784322, 780929, 818683, 823001, 818586, 789007, 804972, 813285, 773945, 779875, 826396, 826221, 794083, 813146	566	149	19235	8.439	2.24585e-20	3.20836e-21	6.46823e-20
Annotation Cluster 6	Enrichment Score: 15.75103443267787
SP_PIR_KEYWORDS	membrane	283	49.9118	1.56155e-18	795730, 813322, 816575, 806556, 816731, 796307, 816734, 774653, 823468, 807222, 793346, 789828, 806759, 775064, 788455, 820632, 790507, 826111, 788586, 780136, 809544, 780311, 816847, 799920, 802056, 812621, 773945, 792831, 802304, 826396, 774904, 801948, 775575, 795714, 812867, 776751, 781154, 802187, 787480, 778262, 801187, 806065, 794313, 789466, 809877, 820780, 801421, 807305, 803055, 779341,…	566	6256	19235	1.53732	7.80775e-16	5.57697e-17	2.2487e-15
Annotation Cluster 7	Enrichment Score: 14.57717210105631
Category	Term	Count	%	PValue	Genes	List Total	Pop Hits	Pop Total	Fold Enrichment	Bonferroni	Benjamini	FDR
SP_PIR_KEYWORDS	egf-like domain	42	7.40741	8.58349e-21	805802, 772685, 777390, 803644, 814437, 811407, 787480, 783777, 815624, 819785, 799110, 809878, 800280, 783448, 794313, 826993, 824591, 809793, 784089, 784347, 795414, 803907, 826072, 811556, 820455, 798852, 820980, 780310, 792659, 772249, 825565, 800485, 826512, 810854, 820596, 774343, 818118, 826073, 814755, 817654, 823300, 784099	566	230	19235	6.20579	4.29175e-18	3.57646e-19	1.23606e-17
Annotation Cluster 8	Enrichment Score: 12.292075950466744
Category	Term	Count	%	PValue	Genes	List Total	Pop Hits	Pop Total	Fold Enrichment	Bonferroni	Benjamini	FDR
SP_PIR_KEYWORDS	Immunoglobulin domain	59	10.4056	1.07758e-20	788649, 821143, 774965, 816575, 804780, 824333, 781335, 774969, 779665, 793346, 795115, 780356, 777014, 776067, 788511, 820687, 799276, 820632, 792731, 784493, 796133, 787250, 822032, 774379, 797390, 800485, 812621, 802304, 781154, 795906, 808346, 820828, 780631, 781354, 825983, 815662, 822359, 810299, 785457, 811499, 772229, 781061, 787377, 820737, 798196, 805733, 807383, 813555, 782301, 825565,…	566	470	19235	4.26609	5.38789e-18	4.14453e-19	1.55176e-17
Annotation Cluster 9	Enrichment Score: 11.893530122070926
Category	Term	Count	%	PValue	Genes	List Total	Pop Hits	Pop Total	Fold Enrichment	Bonferroni	Benjamini	FDR
SP_PIR_KEYWORDS	heparin-binding	15	2.6455	4.66401e-09	824017, 813648, 799381, 807222, 783777, 783918, 791271, 821710, 810642, 803958, 800291, 824280, 824505, 817654, 784005	566	65	19235	7.84248	2.332e-06	7.06668e-08	6.71636e-06
Annotation Cluster 10	Enrichment Score: 11.323782449333057
Category	Term	Count	%	PValue	Genes	List Total	Pop Hits	Pop Total	Fold Enrichment	Bonferroni	Benjamini	FDR
SP_PIR_KEYWORDS	protease inhibitor	24	4.2328	5.34279e-14	774904, 824017, 787607, 808403, 788824, 782747, 779673, 824537, 796346, 815387, 787305, 805620, 810642, 803958, 810335, 773626, 797078, 824505, 808594, 774707, 780567, 797879, 774727, 787908	566	107	19235	7.6226	2.67009e-11	1.40532e-12	7.69051e-11
Annotation Cluster 11	Enrichment Score: 11.161687631567604
Category	Term	Count	%	PValue	Genes	List Total	Pop Hits	Pop Total	Fold Enrichment	Bonferroni	Benjamini	FDR
UP_SEQ_FEATURE	topological domain:Extracellular	172	30.3351	1.37486e-23	816575, 814144, 796102, 806556, 824333, 824473, 796307, 816734, 774653, 780451, 807222, 794694, 787961, 825595, 777014, 789828, 788511, 787106, 798408, 783448, 809134, 826993, 808751, 794824, 820632, 790507, 776184, 826111, 788586, 796133, 822143, 780136, 781649, 800117, 822032, 822813, 812811, 797390, 804278, 812621, 810854, 782082, 792831, 788395, 802304, 801948, 812867, 795714, 795906, 781154,…	566	2719	19113	2.13615	2.95045e-20	5.9009e-21	2.38327e-20
Annotation Cluster 12	Enrichment Score: 9.92588853544195
Category	Term	Count	%	PValue	Genes	List Total	Pop Hits	Pop Total	Fold Enrichment	Bonferroni	Benjamini	FDR
SP_PIR_KEYWORDS	blood coagulation	13	2.29277	3.28588e-09	820780, 794781, 788824, 779673, 815387, 811407, 780310, 787305, 803958, 819650, 773626, 824591, 824505	566	44	19235	10.0408	1.64294e-06	5.47647e-08	4.73181e-06
Annotation Cluster 14	Enrichment Score: 9.361448142505061
Category	Term	Count	%	PValue	Genes	List Total	Pop Hits	Pop Total	Fold Enrichment	Bonferroni	Benjamini	FDR
SP_PIR_KEYWORDS	hydrolase	100	17.6367	1.25313e-13	799441, 781479, 825413, 794408, 814144, 789062, 816731, 817756, 796657, 817430, 825101, 825595, 795325, 789828, 806759, 803127, 807378, 775703, 788455, 820632, 794781, 778860, 826344, 814031, 807426, 780310, 799920, 801768, 780929, 810036, 812621, 813285, 774343, 809127, 772685, 801948, 788838, 792084, 817585, 805036, 807305, 815340, 811556, 779341, 792659, 777548, 817489, 813146, 794083, 774828,…	566	1555	19235	2.18547	6.26721e-11	2.98439e-12	1.805e-10
Annotation Cluster 15	Enrichment Score: 9.25252777538636
Category	Term	Count	%	PValue	Genes	List Total	Pop Hits	Pop Total	Fold Enrichment	Bonferroni	Benjamini	FDR
SP_PIR_KEYWORDS	glycosyltransferase	23	4.05644	3.71245e-07	796699, 815018, 787841, 780311, 806412, 802056, 777470, 818637, 774121, 807496, 822917, 787491, 799781, 795158, 810298, 789868, 789304, 809877, 775064, 809000, 778404, 822332, 815241	566	214	19235	3.6525	0.000185605	4.64055e-06	0.000534607
