# Supplementary material for: N-glycoproteome Analysis of the Secretome of Human Metastatic Hepatocellular Carcinoma Cell Lines Combining Hydrazide Chemistry, HILIC Enrichment and Mass Spectrometry
Source: PLoS One. 2013 Dec 4;8(12):e81921. doi: 10.1371/journal.pone.0081921 (PMC3852754; doi:10.1371/journal.pone.0081921)
Supplement: Table S5 — The top 10 functional categories from IPA analysis. (XLSX) [file pone.0081921.s005.xlsx]

## Sheet: Sheet1
Category	Functions Annotation	p-Value		Molecules	# Molecules
Cellular Function and Maintenance	organization of cytoskeleton	4.37E-07	6.35952	ALDOA,ANTXR1,APP,ARHGAP24,B3GNT1,CAPN2,CLU,CSF1,DAG1,DSP,EFNA1,EFNA5,EFNB1,EPHA2,F2,FLNA,FLNB,FN1,HRG,ICAM1,ITGA3,ITGA6,ITGB1,KNG1,KRT18,KRT9,LRP1,MERTK,PAFAH1B1,PKM,PLAUR,PLS3,PRNP,PTPRF,ROR1,SLC3A2,SLIT2,TGFB1,THBS1,TNFRSF1A,YBX1	41
Small Molecule Biochemistry	synthesis of glycosaminoglycan	1.60E-07	6.79588	ANGPT1,BSG,CHST11,EXT1,EXT2,GALNT5,GCNT2,SPP1,TGFB1,UGDH	10
Cellular Development	proliferation of tumor cell lines	1.58E-07	6.80134	A2M,ADAM17,ADAMTS15,AFP,ALDH1A1,ANGPTL4,APP,ASAH1,AXL,BMP2,BMP4,BMP6,BSG,CD151,CD44,CEACAM1,CEACAM6,CLU,COL6A3,CREG1,CSF1,CSF2,CTSB,CTSD,DCN,DKK1,DKK3,DPP4,EEF1A1,EFNA1,EGFR,EIF4B,ENTPD5,EPHA2,ERBB3,F2,FGFR3,FGFR4,FGFRL1,FLNA,FN1,FSTL3,GDF15,GPC1,GRN,IGF2R,IGFBP3,IL13RA2,IL6R,IL6ST,INSR,ITGA1,ITGA5,ITGAV,ITGB1,JAG1,KNG1,KRT10,LCN2,LIF,LOX,LRP1,MET,MGAT5,MSLN,NCSTN,NEO1,NPM1,NRP1,PDIA3,PECAM1,PKM,…	100
Cellular Assembly and Organization	adhesion of cell-associated matrix	1.44E-07	6.84164	ADAM9,ANGPTL3,BCAM,COL3A1,ITGA2,ITGA3,ITGB1,LYVE1,SGCE,THBS1,VTN	11
Cellular Growth and Proliferation	proliferation of cells	5.47E-08	7.26201	A2M,ADAM17,ADAMTS15,AFP,ALDH1A1,ANGPTL4,ANPEP,APP,ASAH1,AXL,BMP2,BMP4,BMP6,BSG,CAST,CD151,CD44,CEACAM1,CEACAM6,CLU,COL6A3,CREG1,CSF1,CSF2,CTSB,CTSD,DCN,DKK1,DKK3,DPP4,EEF1A1,EFNA1,EGFR,EIF4B,ENTPD5,EPHA2,ERBB3,F2,FBLN1,FBN2,FGFR3,FGFR4,FGFRL1,FLNA,FN1,FSTL3,GDF15,GPC1,GPI,GRN,HSPG2,ICAM1,IGF2R,IGFBP3,IL13RA2,IL6R,IL6ST,INSR,ITGA1,ITGA5,ITGAV,ITGB1,JAG1,KNG1,KRT10,LCN2,LIF,LOX,LRP1,MET,MGAT5,MSLN,…	112
Cell Morphology	shape change of tumor cell lines	3.83E-09	8.4168	EFNA1,EGFR,EPHA2,F2,FLNA,FLNB,FN1,INHBB,ITGA5,ITGB1,MARCKS,MET,MGAT5,PLAU,PRNP,PVR,THBS1,TNC,VCAM1,VTN	20
Cell Death and Survival	cell death	5.27E-10	9.27819	A4GALT,ABCA1,ADAM17,ADAMTS12,AFP,ALB,ANGPT1,ANTXR1,APOB,APP,ASAH1,BCHE,BMP2,BMP4,BMP6,BSG,CADM1,CALR,CAPN2,CAST,CD44,CD46,CD47,CD7,CEACAM1,CEACAM6,CELSR1,CFH,CLU,CSF1,CSF2,CSF2RA,CTSB,CTSD,DKK1,DKK3,DPP4,DSG1,DSG2,EGFR,ENO1,ENTPD5,EPHA2,EPHB2,ERBB3,F2,F3,FBLN1,FGFR3,FGFR4,FLNB,FN1,GAPDH,GDF15,GPC1,GPC3,GPI,GRN,HNRNPC,HSP90AB1,HSPA8,HSPB1,HYOU1,IFNAR2,IGF2R,IGFBP3,ITGA6,ITGAV,ITGB1,JAG1,KRT18,LAMP…	122
Hepatic System Disease	cholangiocarcinoma	2.42E-10	9.61618	ALB,C1S,EGFR,ERBB3,HPX,HSP90AA1,HSP90AB1,KNG1,PGK1,PKM,PLAU,SERPINA6,SERPINC1,UGT1A6	14
Cell-To-Cell Signaling and Interaction	binding of cells	6.71E-24	23.1733	ABCA1,ALCAM,APP,ASGR2,CALR,CD44,CD47,CSF1,DCN,DPP4,F2,F3,FN1,GPC3,ICAM1,IGFBP3,IL1R2,INSR,ITGA2,ITGA3,ITGA5,ITGA6,ITGAV,ITGB1,ITGB5,KNG1,LAMA5,LGALS3BP,NRP1,NT5E,PCSK9,PECAM1,PLAU,PLAUR,PROC,PTPRM,RELN,SCARB1,SELL,SERPINA5,SERPINE1,SORL1,SORT1,SPP1,TFRC,TGFB1,THBS1,TNC,VCAM1,VTN	50
Cancer	solid tumor	1.26E-24	23.8996	ADAM10,ADAM17,ADAM9,ADAMTS15,AFP,AHCY,ALB,ALCAM,ALDH1A1,ALDOA,ALDOC,ANGPT1,ANGPTL4,ANO1,ANTXR1,ASPH,ATP1B3,AXL,AZGP1,BAMBI,BGN,BMP2,BMP6,BSG,C11orf9,C1R,C1S,C3,CD276,CD44,CD97,CDH17,CDH2,CDH6,CEACAM1,CEACAM6,CENPF,CES1,CFH,CLU,COL3A1,COL6A1,COL6A2,COL7A1,CP,CRELD2,CSF1,CSF2,CTSB,CTSC,CTSD,CTSH,CTSL1,CTSL2,DKK1,DPP4,ECM1,EEF1A1,EFNB1,EGFR,ENO1,ENPP2,ENTPD5,EPHA2,EPHB2,ERBB3,EXT1,F2,F3,F5,FBN2,FCGB…	203
Cellular Movement	cell movement of tumor cell lines	5.26E-26	25.279	A2M,ADAM10,ADAM17,ADAM9,ANPEP,AXL,B3GNT1,BMP2,BMP6,BSG,CAPN2,CD151,CD44,CD47,CD97,CDH2,CLU,COL4A3BP,CSF1,CSF2,CTSB,CTSL1,DCBLD2,DCN,DKK3,DPP4,EFNA1,EFNA5,EFNB1,EGFR,ENPP2,EPHA2,EPHB2,ERBB3,F2,F3,FLNA,FLNB,FN1,GDF15,GPI,GRN,IGFBP3,IGSF8,ITGA1,ITGA2,ITGA5,ITGA6,ITGAV,ITGB1,L1CAM,LAMA3,LIF,LOX,LRP1,LRP5,LRPAP1,LYVE1,MERTK,MET,MGAT5,MST1,NRP1,NRP2,PECAM1,PLAU,PLAUR,PLXNA1,PRNP,PTPRH,PTPRM,PVR,RARRES1…	96
