# Supplementary material for: N-glycoproteome Analysis of the Secretome of Human Metastatic Hepatocellular Carcinoma Cell Lines Combining Hydrazide Chemistry, HILIC Enrichment and Mass Spectrometry
Source: PLoS One. 2013 Dec 4;8(12):e81921. doi: 10.1371/journal.pone.0081921 (PMC3852754; doi:10.1371/journal.pone.0081921)
Supplement: Table S6 — The differentially expressed N-glycopeptides between MHCC97L and HCCLM3 cell lines. (XLSX) [file pone.0081921.s006.xlsx]

## Sheet: Sheet5
				MHCC97L				HCCLM3				Hierarchical Clustering
N-glycopeptides	GI Number	GeneID	Gene symbol	Hydrazide_nom_1	Hydrazide_nom_2	HILIC_nom_3	HILIC_nom_4	Hydrazide_nom_5	Hydrazide_nom_6	HILIC_nom_7	HILIC_nom_8
AAIPSALDTnSSK	5031863	GeneID:3959	LGALS3BP	244.209	421.903	1274.75	422.764	247.559	67.2783	8.4134	526.537	a)
AALAAFNAQNnGSNFQLEEISR	156523970	GeneID:197	AHSG	3.19408	1.03875	0	1.39137	3.32775	0	19.3328	23.9536	i)
AALSnASLLAEACHQIFEGK	21717810	GeneID:2651	GCNT2	0	0	0	0.435701	0	0	0	1.16703	c)
AAnYTSSLNLPDK	214010220	GeneID:10507	SEMA4D	0.54079	0.641221	0	0	0.450725	0	0	0	j)
AAPAPQEATATFnSTADR	153082696	GeneID:3384	ICAM2	0.826453	0.610104	0.49481	0	0.582413	0	0	0	e)
AAVPGnTSTPSCQSTnGQPQR	4502421	GeneID:649	BMP1	0	0	0	0.109932	0	0	0	0
ACMnETR	164519138	GeneID:1889	ECE1	0	0	0	0	0	0	0.492162	0
ADANPPATEYHWTTLnGSLPK	42560233	GeneID:5818	PVRL1	0	0	0	0.731122	0	0	0	0.72378	c)
ADGTVNQIEGEATPVnLTEPAK	4502163	GeneID:347	APOD	0	0.374657	0	0	0	0	0	0
ADLnGSNMETVIGR	157384998	GeneID:4038	LRP4	0	0	0	0	0	0	0	0.341155
AEFnITLIHPK	157266300	GeneID:290	ANPEP	0.233929	0.34454	0.733961	0.661477	0	0	0.687419	0.578908	i)
AENQVnVTCQVR	341914298	MisMatch	None	0	0	0	0	0	0	0.372738	0.234405
AEPPLnASASDQGEK	5453832	GeneID:10525	HYOU1	8.92916	14.8583	10.9604	6.93981	10.5497	0	5.97324	5.4928	a)
AFEnVTDLQWLILDHnLLENSK	4505047	GeneID:4060	LUM	0	0	0	0	0	0	1.16892	0
AFnSTLPTMAQMEK	48255943	GeneID:960	CD44	128.638	223.357	206.987	56.5488	180.91	0.581479	78.0608	83.1896	a)
AFSAVDTDGnGTINAQELGAALK	223278387	GeneID:51806	CALML5	0	0	0	0	0	1.33788	0	0
AFVVTnQTTWTGR	208431817	GeneID:91461	PKDCC	0	0.421285	0	0	0	0	0	0
AGAInATYK	51988912	GeneID:53834	FGFRL1	0	0	0	0	0.457928	0	0	0
AGFEAVEnGTVCR	111118978	GeneID:2048	EPHB2	0	0	0	0.58845	0	0	0.772729	0	d)
AGHFQnTSSPSAR	4505039	GeneID:4055	LTBR	0	0.542309	0.475104	1.41854	0	0	2.07101	0.148679	d)
AGPnGTLFVADAYK	24308201	GeneID:57136	C20orf3	0	0	0.959233	0.204622	0	0	0	0
AIGGIDWDSHPFGYnLTLQAK	66346693	GeneID:2195	FAT1	0	0	0	0.646463	0	0	0.990618	0.615061	i)
AIIAnLTCK	91823602	GeneID:5168	ENPP2	0	0	0	0	0.418642	0	0	0
AInDTAAR	13435366	GeneID:1824	DSC2	0	0	0	0	0	0	0.67837	0
ALGFEnATQALGR	5031863	GeneID:3959	LGALS3BP	1800.32	1708.19	375.311	585.516	39.0481	10.4069	867.233	584.133	a)
ALHALnVTWR	50659093	GeneID:23324	MAN2B2	0	0	0	0.0470875	0	0	0.207983	0.218843	h)
ALLTnVSSVALGSR	145701025	GeneID:1954	MEGF8	0	0.303033	0	0	0	0	0	0
ALMnGSESR	38372925	GeneID:682	BSG	0	1.06217	0.983218	4.91017	0.701172	0.855185	4.67359	0.782632	g)
ALPQPQnVTSLLGCTH	11321561	GeneID:3263	HPX	12.2979	7.50181	0	0	9.09891	2.2201	0.865954	1.1475	f)
ALSnISLR	149363636	GeneID:23654	PLXNB2	0.577216	0	0	0.49421	0.526422	0	0	0.739794	c)
ALSQQnVSMDLATFMK	53988378	GeneID:10232	MSLN	44.554	31.1966	0	0	0	0	0	0
ALVAVVAGnSTTPR	4507565	GeneID:8792	TNFRSF11A	0.923213	1.21178	0	0	1.403	0	0	0	j)
ALVnFTR	126012571	GeneID:3339	HSPG2	10.111	22.6632	0	2.89906	6.56547	0	4.23484	1.38482	a)
AMnTSQVEALGIQMLPGYR	31377697	GeneID:79709	GLT25D1	2.07103	1.39801	0	0.35446	0	0	0.471914	0.479747	f)
AMSSnETAAYK	30578410	GeneID:201595	STT3B	0	0	1.09873	0	0	0	0	0
AnATIEVK	238624149	GeneID:27020	NPTN	0	0	0	0.41328	0	0	0	0
AnFSGMSER	219689110	GeneID:5055	SERPINB2	0	0	0	0.0644689	0	0	0	0
AnFTIYDCSR	157694524	GeneID:23129	PLXND1	0	0	3.93546	1.21625	0	0	0	0.213194	b)
AnLSGGVWK	42741655	GeneID:4233	MET	0	0	0.0344777	0	15.2806	11.3237	0	0	j)
AnLTGWDPQK	27597078	GeneID:7301	TYRO3	0	0	0.864862	0	0	0	0.309179	0	d)
AnLTSMLIQR	51477716	GeneID:4122	MAN2A2	0	0.23436	0	0	0	0	0.207532	0.167406	i)
AnLTVVLLR	167466198	GeneID:3383	ICAM1	10.3653	10.3722	0	1.92928	6.65447	0	0	7.58435	f)
ANQQLnFTEAK	40549451	GeneID:10894	LYVE1	0.407527	0.760277	0	0.378877	0.273307	0	0.44443	0	h)
AnQSWEDSNTDLVPAPAVR	153792495	GeneID:9518	GDF15	4.7121	0	0	0	3.91887	0	0	43.1206	c)
AnTSALAVPSPVSNSASAR	119703755	GeneID:3913	LAMB2	0	0	0.389781	0.352315	0	0	0	0
AnYTILK	13435366	GeneID:1824	DSC2	0	0	0.305709	0	0	0	0	0
APKPVEMVEnSTDPHPIK	221316593	GeneID:1015	CDH17	0	0	14.9486	3.87889	0	1.38661	4.49623	1.1907	b)
APQHVVNHLPPYTnVSLK	18860902	GeneID:5796	PTPRK	0	0	15.7227	0	0	0	2.82864	9.05471	b)
APSnVSTIIHILYLPEDAK	27436940	GeneID:5649	RELN	0	0	0	0	0	0	0	1.03806
APSTEYnQSHIK	32698686	GeneID:11227	GALNT5	0	0	0.994812	1.44432	0	0	0	0.256506	a)
AQLLQGLGFnLTER	73858564	GeneID:866	SERPINA6	3.157	0	1.04384	0.233817	0	0	2.04472	2.70537	h)
AQQLLAnSTALEEAMLQEQQR	21264602	GeneID:3911	LAMA5	12.1707	14.281	4.00097	1.32973	0	0	2.59528	0	f)
AQTLAMnVTNFWK	167857788	GeneID:4277	MICB	0	0	0	0	0	0	0	0.301789
ASQnITYHCK	4502951	GeneID:1281	COL3A1	0	0	0.876451	0	0	0	0	0
ASSEVNLAnLPPSYHnETnTDTK	40548389	GeneID:27122	DKK3	0	0	0	0	0	0	0	3.35272
ASSSWQSVnESGDQVHWSPGQAR	27735143	GeneID:285761	DCBLD1	0	0	0	0	0	0	0	0.499564
AVLVNnITTGER	29550838	GeneID:51280	GOLM1	63.792	70.9693	105.336	44.0307	67.1289	10.0598	101.535	32.8313	a)
AVSSFDPEIDLSnQSGR	157419150	GeneID:5797	PTPRM	0.384292	0.511349	0	0	0	0	0.206028	0	j)
AYLLPAPPAPGnASESEEDR	62243068	GeneID:3486	IGFBP3	175.937	115.992	93.7411	73.1894	160.542	24.8204	55.72	58.1684	a)
CATPHGDnASLEATFVK	34734066	GeneID:2192	FBLN1	0	0	25.6052	0	0.809356	2.52684	0	0	b)
CCGAAnYTDWEK	91199546	GeneID:967	CD63	0	0	5.10047	7.99701	0	0	11.8024	5.06944	g)
CCLLPQAnCSVHTAPPAEASMGTR	31317307	GeneID:255738	PCSK9	0	0	20.0559	2.95662	0	0	9.85617	7.78013	b)
CDQCEENYFYnR	145309326	GeneID:3915	LAMC1	0	0	0	0	0	2.02791	0	0
CEICAPGFYGNALLPGnCTR	21264602	GeneID:3911	LAMA5	0	0	0.856221	0	0	0	0	0
CEnLTTGK	333440461	MisMatch	None	0	0	1.27572	0	0	0	0	0
CFDAMEVDALnSSHPVSTPVEnPAQIR	94818891	GeneID:51752	ERAP1	0	0	2.53489	0	0	0	0	0
CGAnGTIER	310110100	GeneID:4586	MUC5AC	0	0	0	0	0	0	0.780373	0
CGLVPVLAENYnK	4557871	GeneID:7018	TF	0	2.58194	0	0	0	0	0	0
CHEGnGTFECGACR	19743823	GeneID:3688	ITGB1	0	0	0	1.53958	0	0	0.700026	0.240357	d)
CInQSICEK	333440461	MisMatch	None	0	0	0	1.8812	0	0	1.99473	3.33179	i)
CLQHFYGPNHEHCFnR	42741655	GeneID:4233	MET	0	0	0	0	0	4.24573	0	0
CMEGFVLnTSAK	148886654	GeneID:79987	SVEP1	0	0	0	0	0.938532	0	0	0
CnASSQFLCSSGR	126012562	GeneID:4035	LRP1	0	0	0	0.737379	0	0	0.827054	0.776573	i)
CnDTVPEDFEPFR	357933596	MisMatch	None	0	0	0	0.116059	0	0.719074	0	0	j)
CPEDYEGKnCSHLK	4557679	GeneID:182	JAG1	0	0	3.53426	0	0	2.45489	0	0	b)
CPTGFLGTDCnLTCPQGR	110347457	GeneID:1953	MEGF6	0	0	0	0	0	0	0.776302	0
CRDGTCIGnSSR	126012562	GeneID:4035	LRP1	0	0	0	0	0	0	0.122115	0
CTnLSEGVLSVR	46370069	GeneID:2132	EXT2	0	0	0	0	0	0	1.57827	1.06537
CVCNYLGTVQEHCnGSDCQCDK	167614504	GeneID:3912	LAMB1	0	0	7.42222	0.45111	0	0	0	2.36903	b)
CVEESGSAHCVCPMLTCPEAnATK	54873613	GeneID:375790	AGRN	0	0	0.289901	0.166927	0	0.479209	0	10.5623	c)
CVLTFAHEGQQYnITR	4758598	GeneID:7850	IL1R2	0	0	0.197651	0.454885	0	0	0	0
CYnSTGVDYR	134152686	GeneID:4919	ROR1	0	0	0	0.292047	0	0	0	0
DAGVGFPEYQEEDnSTYNFR	119964726	GeneID:3482	IGF2R	3.98275	2.51117	0	1.02977	1.58128	1.8827	0	3.90024	f)
DAGVVCTnETR	5031863	GeneID:3959	LGALS3BP	95.7563	137.472	710.921	500.666	94.5828	252.238	465.304	103.419	a)
DAnLTGLSDNK	4826904	GeneID:5274	SERPINI1	0.904838	4.49272	0.901692	0.242594	1.94033	0	1.29395	1.89193	f)
DAnSSIYK	46370066	GeneID:2131	EXT1	0	0	0.363116	0	0	0	0	0
DASSFLAEWQnITK	61744483	GeneID:6520	SLC3A2	0	6.34511	0	0	6.08801	0	0	0	f)
DAVAFTCEPETQDTTYLWWINnQSLPVSPR	68161541	GeneID:634	CEACAM1	0	0	0	0.586872	0	0	0	0
DAVITGNnFTFR	148886654	GeneID:79987	SVEP1	7.40854	8.02124	0	0	5.43658	0	0	0	f)
DCVECLLLHSGKPDnQTCHSLCR	20127446	GeneID:3693	ITGB5	0	0	0	0.289779	0	0	0	0
DDFFGHYACDQNGnK	4557679	GeneID:182	JAG1	0	0	0	0	0	0.192496	0	0
DEGLCSAnVTR	5730091	GeneID:7980	TFPI2	0	0	0	0	0	0	0	0.849243
DFEDLYTPVnGSIVIVR	189458817	GeneID:7037	TFRC	25.0379	10.8541	0	3.06573	13.3907	1.54997	2.97605	5.42404	a)
DFnETQLAR	16933553	GeneID:84168	ANTXR1	5.05267	7.91916	0	0	2.9701	0	0	0	f)
DFQHLLnR	46909592	GeneID:8751	ADAM15	0	0.415109	0	0	0	0	0	0
DFVnASSK	73858566	GeneID:3053	SERPIND1	0	0	0.229661	0	0	0	0	0
DFYICVnGSSENKPIR	10834992	GeneID:3598	IL13RA2	0	0	0.548604	0	0	0	0	0
DGDDEWTSVVVAnVSK	302191651	GeneID:4897	NRCAM	0	0	0	0	0.334641	5.5077	0	0
DGnASGTTLLEALDCILPPTRPTDKPLR	4503471	GeneID:1915	EEF1A1	0	0	0	0	0.243504	0	0	0
DGnSSLIAAVAEVR	4557679	GeneID:182	JAG1	0	0.354114	0.432274	0.226453	0	0	0	0.261585	h)
DGTCIGnSSR	126012562	GeneID:4035	LRP1	0	0	2.2325	2.21465	0	1.10239	2.31981	0	b)
DHHGAnFSCR	167466198	GeneID:3383	ICAM1	0	0	0	6.46973	0	0	6.32868	0.32143	g)
DHHQASnSSR	7110719	GeneID:22943	DKK1	0.132241	0.147041	0.522795	0	0	0	0.351912	0	i)
DHPnATVWR	323362946	GeneID:9374	PPT2	0	0	0	0.231796	1.61661	0	0.765438	1.26933	h)
DIENFnSTQK	4501987	GeneID:173	AFM	0	0.204108	0	0	0	0	0	0
DIGnYSCAAQGTQTGSK	7656967	GeneID:9620	CELSR1	0	0	0	0.252134	0	0	0	0
DINSQQELQnITTDTR	109633039	GeneID:5792	PTPRF	2.53702	2.13837	0	1.72806	1.78916	0.733329	0	2.34885	a)
DITDLInNTFIR	327315343	GeneID:6272	SORT1	0	1.40518	0.509802	0.133991	0.797245	0	0.63443	0.815166	h)
DIVEYYNDSnGSHVLQGR	4502337	GeneID:563	AZGP1	2.08896	1.62809	0	0	1.65665	0	2.84412	3.12775	i)
DLDMFInASK	333440461	MisMatch	None	2.00284	1.43381	0	0.066387	2.44225	0	0	0	h)
DLEITnATLQSEEDSR	11641261	GeneID:64167	ERAP2	0	0	0	0	0	0	0.873818	0.65518
DLEVLTLNNNnITR	4759146	GeneID:9353	SLIT2	0	0.208629	0	0	0	0	0	0
DLGPTLAnSTHHNVR	54607047	GeneID:2629	GBA	17.5822	25.2977	0	35.1704	31.748	6.12554	45.4276	42.9961	a)
DLNEDDHHHECLnVTQLLK	55741750	GeneID:57181	SLC39A10	0	0	0	0	0	2.44104	0	0
DLnETIHYMYK	56682962	GeneID:5641	LGMN	0	3.48147	0	0	5.9556	0.600156	0	0	f)
DLQAnDTGR	221316760	GeneID:3897	L1CAM	11.8382	15.137	0	0	8.75825	0.179202	0	0	a)
DLQGNPIAnATISVEGIDHDVTSAK	4503009	GeneID:1363	CPE	0	2.45132	0	0	5.3444	0	0	0	j)
DLVPATnYSLR	27597078	GeneID:7301	TYRO3	3.69774	4.46355	0	0.325874	3.43776	0	0	0	f)
DMSDGFISnLTIQR	217272851	GeneID:5033	P4HA1	1.87537	1.806	0	0	0	0	0	0
DnATDSVPLR	126012562	GeneID:4035	LRP1	0	0.7209	6.97302	0	0	0.585689	0	0	b)
DnATEEEILVYLEK	11386147	GeneID:5660	PSAP	11.8508	5.27037	0	3.23741	0	0	4.51706	5.21361	a)
DnATLQATLHAAR	21264602	GeneID:3911	LAMA5	2.57392	3.00004	1.85663	3.90727	0	0	4.51706	5.25778	a)
DnGSYFFR	294862302	GeneID:945	CD33	0	0	0	0.122973	0	0	0.168684	0	h)
DnHTHSDIQVK	72534684	GeneID:23646	PLD3	0	0	0	1.05026	0	0	1.92837	0.390929	d)
DnTTCYEFK	126012562	GeneID:4035	LRP1	0	0	3.8111	2.84345	0	0	0	1.84189	b)
DnYTDLVAIQNK	262206315	GeneID:6402	SELL	0.434715	0.565383	0	0	0.401931	2.12599	0	0	j)
DPCSnVTCSFGSTCAR	54873613	GeneID:375790	AGRN	0	0	4.84931	1.22191	0	0	5.38613	6.28103	i)
DPGAAVPGAAnASAQQPR	20149540	GeneID:4015	LOX	1.60242	1.36724	0.244805	0.361432	0	0	0.210391	1.23286	f)
DPNSGFVFNLNPLnSSQGYnVSGIGK	119964726	GeneID:3482	IGF2R	0	0	0.566507	0	0	0	0.899406	0	d)
DPYCAWSVnTSR	157388902	GeneID:54910	SEMA4C	0	0	0	0.427598	0	0	0.813743	0.860367	i)
DPYHVWYQGNASLGGHLTHVLEGPDTnTTIIQLQPLQEPESWAR	34335272	GeneID:10544	PROCR	0	0	0	0.776259	0	0	0	0
DQCIVDDITYnVnDTFHK	47132557	GeneID:2335	FN1	225.618	176.909	0	0	215.756	0	36.4503	169.892	f)
DQCIVDDITYnVnDTFHKR	47132557	GeneID:2335	FN1	0	0	0.929967	0	0	1.864	0	0	j)
DQGSAYAnR	67188443	GeneID:80381	CD276	0	0.254966	0	0	0	0	0	0
DSCQQGSnMTLIGEnGHSTDTLTGSGFR	18497288	GeneID:4054	LTBP3	0	0	0	0	0	3.60653	0	0
DSITGSGLEnATISVAGINHnITTGR	315138990	GeneID:1362	CPD	1.07657	0	0	0	0	0	0	0
DSKLnNTNIR	11545873	GeneID:64093	SMOC1	2.36385	4.68757	0	0	4.97684	0	0	0	f)
DSLSInATNIK	41327734	GeneID:1956	EGFR	3.58247	4.66269	1.41473	0	3.10876	0	0	0	f)
DSVInLSESVEDGPK	51477714	GeneID:4124	MAN2A1	1.80005	0.305203	0	0.342189	1.57074	0	0	0	j)
DTAVFECLPQHAMFGnDTITCTTHGnWTK	153266841	GeneID:350	APOH	0	0	0	3.27011	0	0	0	0
DTFFnLSLK	9845238	GeneID:10678	B3GNT2	0.0873569	0	0	0	0	0	0	0
DTFVnASR	73858568	GeneID:710	SERPING1	1.85174	0	0.0711783	0.226104	0.645133	0	0.877499	1.19015	e)
DTGELnVTSILDR	116534898	GeneID:1829	DSG2	8.46298	6.44777	0.0973273	1.21773	5.19577	0	2.13958	2.6001	f)
DTnGSQFFITTVK	4758950	GeneID:5479	PPIB	8.13491	8.86394	4.73874	0	8.04791	0	0	0	f)
DTWGLSDEHFQPRPEAVQFFnVTTLQK	5453601	GeneID:10491	CRTAP	0	0	0	0	0	0	0	0.831047
DVECGEGHFCHDnQTCCR	4504151	GeneID:2896	GRN	0	0	0	2.20838	0	0	4.68164	1.1672	d)
DVLnFTCEPK	194328712	GeneID:440533	PSG8	0	0	0	0	0	0	0	0.0592373
DVnCSVMGPQEK	22538440	GeneID:1075	CTSC	3.49868	0	2.57226	10.0138	2.81864	1.13779	29.4743	48.9667	g)
DVnYTQIVVDR	214010220	GeneID:10507	SEMA4D	0.499141	0.579938	0.0920154	0	0	0	0	0
DVQIIVFPEDGIHGFnFTR	4557373	GeneID:686	BTD	0	0	0	1.45642	1.45837	0	0	1.09866	c)
DVVTAAGDMLKDnATEEEILVYLEK	11386147	GeneID:5660	PSAP	0	4.61512	0	0.215633	23.4789	0	0.674647	0.242615	f)
DVYSnLSHLPGAPGGPPAPQGLPYCPER	315467841	GeneID:8703	B4GALT3	0	0	0	2.10425	0	0	0	2.99243	c)
EAFnETNQAIR	21536376	GeneID:19	ABCA1	0.140178	0.188171	0	0	0	0	0	0
EAFSnFSSSTLTEVQAISTHGGSVGDK	18426875	GeneID:433	ASGR2	0	0	0	0	0	0	0.447392	0.556697
EAGnHTSGAGLVQINK	333440434	MisMatch	None	0	0	6.13963	0	0	0	0	0
EAGnITTDGYEILGK	93141047	GeneID:1303	COL12A1	44.4372	34.049	0	0	50.3694	4.35775	0	0	f)
EAInITLDHK	62739166	GeneID:5352	PLOD2	5.90971	6.88115	4.49811	0	10.9267	1.39472	0	0.111818	a)
EAPnISR	5031613	GeneID:10220	GDF11	0	0	0	0.0698132	0	0	0.213009	0.0266643	h)
EASQnITYICK	89363017	GeneID:1290	COL5A2	0	0	0	0	0	0.726895	0	0
ECTCPPGMFQSnATCAPHTVCPVGWGVR	7657039	GeneID:27242	TNFRSF21	0	0	0	0	0	0	0	2.14519
ECYYNLNDASLCDnVLAPnVTK	261337165	GeneID:4052	LTBP1	0	0	0	0	0	0	1.05907	0.96818
EDALnETR	355594753	MisMatch	None	0	86.2632	112.322	142.318	35.6773	23.1877	233.317	1.57078	a)
EDALnETRESETK	355594753	MisMatch	None	0	0	0	0	1.70871	0	0	0
EDAQInTTIGSVTAQDPDAAR	4826673	GeneID:1004	CDH6	0	0	1.94782	1.14142	0	2.94448	3.83739	4.10891	i)
EDDTTLVTATVEnETYTLK	10834992	GeneID:3598	IL13RA2	1.11996	0	0	0	0	0	0	0
EDKSYnVTSVLFR	38455402	GeneID:3934	LCN2	4.55246	0	0	0	3.88586	0	0	0	f)
EDNAVQPnSSYTYVWHATER	105990535	GeneID:2153	F5	0	0	2.059	0.669401	0	0	2.47683	2.24602	i)
EDNPDKNPEAPLnVSR	225637520	GeneID:8482	SEMA7A	0	0.644628	0	0.836219	0	0	1.1042	1.57984	i)
EEEAIQLDGLnASQIR	4507677	GeneID:7184	HSP90B1	1.90951	1.00022	7.90701	2.27713	1.44881	0	0	3.52113	b)
EELQAnGSAPAADKEEPAAAGSGAASPSAAEK	153070260	GeneID:4082	MARCKS	0	0	0	0	0	1.1528	0	0
EERPLnASALK	14149653	GeneID:27348	TOR1B	1.99381	5.39075	0.62227	0	4.95068	0	0	0	f)
EETLLYDSnTSSMADR	61742775	GeneID:4012	LNPEP	0	0	0	0.815389	0	0.666027	0.62087	0.774804	i)
EFHLNESGnPSSK	310114661	GeneID:389217	LOC389217	0	0	0	0	0	0	0.19068	0
EFVENSECIQCHPECLPQAMnITCTGR	41327732	GeneID:1956	EGFR	0	0	0	0.34095	0	0	0	0
EFYVDQnVSIK	148886654	GeneID:79987	SVEP1	1.47683	0.968459	0	0	0	0	0	0
EGANDFVVTFnTSHLQK	28610151	GeneID:3575	IL7R	0	0	0	0	0	0	0.171462	0
EGDnITLK	343168772	MisMatch	None	0	0	0	0	0	6.30043	0	0
EGFSAnYSVLQSSVSEDFK	66864913	GeneID:8829	NRP1	6.63667	4.29645	5.03052	1.03198	4.34624	2.2836	0	3.42691	a)
EGHFYYnISEVK	5453914	GeneID:5360	PLTP	0	0	0	0	0	0	0	0.131942
EGLLYYnR	221316593	GeneID:1015	CDH17	0	0.670208	0	0	0	0	0	0
EGSLPGnSTISIR	189217428	GeneID:3909	LAMA3	0	0	0	2.36077	1.77851	0	2.10507	0.451873	d)
EGYSnISYIVVNHQGISSR	62530391	GeneID:6414	SEPP1	0	0	0	0	0	0	0	0.177214
EHEAQSnASLDVFLGHTNVEELMK	66347875	GeneID:715	C1R	0	0	0	3.7932	1.4533	0	1.0134	2.92039	g)
EHEGAIYPDnTTDFQR	4557485	GeneID:1356	CP	42.96	45.0731	177.738	133.105	31.9147	4.42102	109.727	116.653	a)
EHWQPQETnESLK	7657178	GeneID:10329	TMEM5	0	0	0	0	0	0	0	0.0918426
EIFVAnGTQGK	226054871	GeneID:9019	MPZL1	3.20457	4.69178	1.18126	0	1.95925	0	0	0	f)
EIPAnGTDIVYDMK	5453872	GeneID:5157	PDGFRL	1.70223	2.43097	0	0	2.1959	0	0.693752	1.03452	f)
EKKPNNLnDTIK	4506951	GeneID:6482	ST3GAL1	0	0	0.220835	0	0	0	0.153174	0.0828267	e)
ELAVPDGYTnR	4504747	GeneID:3675	ITGA3	0	0	0	0	2.87885	0	0	0
ELDLTCnITTDR	41152506	GeneID:5738	PTGFRN	0.66334	0.623033	0	0	0.828799	0.394046	0	0	j)
ELFYGHGDHLIDQGLDVGnLTQQR	32698686	GeneID:11227	GALNT5	0	0	1.21727	1.35642	0	0.542879	2.36046	2.25702	i)
ELGDnVSMILVPFK	4506951	GeneID:6482	ST3GAL1	3.56454	1.74009	1.73785	0	4.53624	0	0	0	f)
ELGLYNLMnITR	119395738	GeneID:3643	INSR	0	0	0	0.0296324	0	0	0	0
ELGPLYTnITADIGTDPR	315467841	GeneID:8703	B4GALT3	1.49615	0.513791	0	0	0	0	0	0.157355	b)
ELGVVMYnCSCLAR	72534684	GeneID:23646	PLD3	0	0	0.294892	0	0	0	0	0
ELHHLQEQnVSnAFLDK	4557485	GeneID:1356	CP	0.791129	1.20077	0	4.68485	1.61551	1.07945	1.79172	72.9179	c)
ELHHLQEQnVSNAFLDKGEFYIGSK	4557485	GeneID:1356	CP	0	0	0	0	1.5812	1.97355	0	0
ELISnASDALDK	4507677	GeneID:7184	HSP90B1	0.560225	0	1.86988	0	0.554182	0.329868	0.58587	0.554112	b)
ELKLnASLPALLLIR	17136148	GeneID:537	ATP6AP1	0	0.172283	0	0	0	0	0	0
ELLEEVGQnGSR	66932918	GeneID:10461	MERTK	0	0.816123	0	1.57356	0	1.08341	2.03446	0	d)
ELLLnTSEVTVR	27735143	GeneID:285761	DCBLD1	1.6171	0	0	0	0	0	0	0
ELQGnCSR	126012562	GeneID:4035	LRP1	0	0	1.71065	0	0	0	0	0
ELQQFnYTWLR	32698686	GeneID:11227	GALNT5	0	0	1.81073	1.2545	0	0	2.34121	2.17855	i)
ELSEYnATAIK	111118978	GeneID:2048	EPHB2	0	0.185698	1.4085	0	0	0	0.160995	0	b)
EMLHnATFCLVPR	46370066	GeneID:2131	EXT1	0	0	3.25051	1.80759	0	0	3.78091	3.57144	i)
EnATTDLLTK	4504151	GeneID:2896	GRN	12.7034	17.5797	0	0	10.9002	0	0	0	f)
EnDTHCIDFSYLLYSQK	18860902	GeneID:5796	PTPRK	0	0	0	0	0	0.395271	0	0.923514
EnETEIIK	4557351	GeneID:590	BCHE	0	0	0.0720266	0	0	0	0	0
EnGTDTVQEEEESPAEGSK	5453832	GeneID:10525	HYOU1	0	0	13.9252	7.58065	0	0	8.80245	11.7794	b)
EnGTISR	167857790	GeneID:5004	ORM1	0	0	0	0.15467	0	0	0	0.0701164	h)
EnGTnLTFIGDK	160333222	GeneID:25963	TMEM87A	0	0	0	0.0599297	0	0	0	0
EnLTAPGSDSAVFFEQGTTR	4557485	GeneID:1356	CP	53.1152	37.2728	249.361	54.8981	42.4673	0.43547	42.3011	98.195	a)
EnnnDTFYLFILR	310112860	GeneID:100506928	LOC100506928	0	6.78578	0	0	0	0	0	0
ENQnHSYSLK	223468595	GeneID:3685	ITGAV	0	0	1.03263	0	0	0	0	0
EnSSSQDPQTEGTR	209413730	GeneID:5817	PVR	0	0	0	0	0.216738	0.853579	0	0
EnSTDYLYPEQLK	222537759	GeneID:5328	PLAU	0	0	0	3.68076	0	0.75236	0	0	g)
EnTSDPSLVIAFGR	112380628	GeneID:3916	LAMP1	1.02093	0.905533	0	1.15442	0.803352	0	3.59796	5.33362	i)
ENVGIYnLSK	27734709	GeneID:283820	NOMO2	0.756041	1.11186	0	1.59176	0	0	0	1.60552	g)
EnYSHHTQDDR	4507353	GeneID:8148	TAF15	0	0	0	0	0	0	0.0467874	0
EnYSSVDANGIQSQMLSR	4758022	GeneID:1690	COCH	0	0	0	0	0	0	0.497645	0.826817
EPGSnVTMSVDAECVPMVR	5031863	GeneID:3959	LGALS3BP	54.4831	29.3419	1.60384	65.0002	60.8338	2.58745	94.7592	98.6372	a)
EQInITLDHR	32307144	GeneID:5351	PLOD1	17.2459	15.2084	0	6.37378	0	0	2.15114	4.6196	a)
EQMEVVnMSLSTSADSLTTPR	380503846	MisMatch	None	5.25921	3.90385	0	0	1.82212	0	0	0	f)
EQMQDALGNnSSFHHR	4557369	GeneID:650	BMP2	0.446722	2.50364	0	0	0.537673	0	0.190864	1.1158	c)
EQnYSDDVLANMISEPR	209915570	GeneID:351	APP	1.54609	1.3748	0	0	1.62178	0	0	1.4891	c)
EQYIHEnYSR	4505891	GeneID:8985	PLOD3	4.36568	8.93194	0	27.8598	8.06404	0	39.2366	46.7733	g)
ERFnISTPAFR	189217425	GeneID:3909	LAMA3	0	0	0	0	0	0	0	0.649643
ERPPTFLTPEGnASNK	302191651	GeneID:4897	NRCAM	0.928393	1.06421	79.3684	23.9496	0	1.4211	24.6388	27.7266	b)
ERPPTFLTPEGnASnKEELR	302191651	GeneID:4897	NRCAM	1.3927	1.70571	17.4358	13.8828	0	7.80429	0.82102	3.3499	b)
ESWGQESNAGnQTVVR	9845238	GeneID:10678	B3GNT2	0.547725	0	0	1.86283	0	0.209605	0	0	g)
ETAYSnASLLIQnVTR	156616282	GeneID:5670	PSG2	0	0.409989	0	0	0	0	0	0
ETFFnLSK	7705879	GeneID:51156	SERPINA10	0	0	0.0983804	0	0	0	0	0
ETHLETnFTLK	300244535	GeneID:3572	IL6ST	0	0	0.516399	0	0	0	0	0
ETnFSLASGLEAK	22035692	GeneID:2674	GFRA1	0	0	0	0	0	0	0.199897	0.208701
ETVYSnASLLIQnVTR	164663836	GeneID:5680	PSG11	0	0	0	0	0.675983	0	0	0
EVFVHPnYSK	4506115	GeneID:5624	PROC	0	0	0	0	0	0	0	0.85283
EVIDTnLTTLR	189217428	GeneID:3909	LAMA3	1.36036	1.72514	0	0	0.953978	0	0	0	f)
EVQCLSTnQTLSTR	38016904	GeneID:54507	ADAMTSL4	0.389354	0	0	0.46392	0	0	0	0
EVYPWYnLTVEAK	166362713	GeneID:1003	CDH5	0	0	0.215626	0	0	0	0	0
EYLEQISTLInTTDR	164519138	GeneID:1889	ECE1	1.61935	0	0	0	0	0	0	0
FANEYPnITR	315138990	GeneID:1362	CPD	0	0.710434	0	3.67547	0	0	4.52641	2.43631	g)
FAnLTPEEFVGDYWR	66346693	GeneID:2195	FAT1	0	0	0.496065	0.807366	0	0	1.49247	1.72462	i)
FAnNTEGQCGTCTNDR	341915544	MisMatch	None	0	0	0	0.415806	0	0.416793	0	0	j)
FDFQGTCEYLLSAPCHGPPLGAEnFTVTVANEHR	154146262	GeneID:8857	FCGBP	0	0	0	0.28079	0	0	0	0
FDTHEYRnESR	209447096	GeneID:23670	TMEM2	0	0	0.660432	0	0	0	0.146902	0	e)
FEAEHISnYTALLLSR	39777608	GeneID:10509	SEMA4B	0	0	2.85987	1.25229	0	0	1.15712	0.905911	b)
FEnQTGFPPPDSR	187607300	GeneID:1462	VCAN	0	0	0	2.5379	0	0.492722	2.7602	2.85991	i)
FEVDSPVYnATWSASLK	105990532	GeneID:338	APOB	0.265721	0	0	0	0	0	0	0
FFnFSWR	164519138	GeneID:1889	ECE1	0	0	0	0	0	0	0.123226	0.0773926
FFPYAnGTLGIR	221316760	GeneID:3897	L1CAM	2.45034	2.43922	0	0	3.79575	0	0	0	f)
FGSVLGnYSCAAQGTQGGSK	13325064	GeneID:1952	CELSR2	0	0	0.453392	0	0	0	0	0
FGTCSQLCnNTK	126012562	GeneID:4035	LRP1	0	0	3.5037	0.658519	0	0	0	1.70792	b)
FLnDSIVDPVDSEWFGFYR	217272890	GeneID:5538	PPT1	0	0	0	0.0415468	0	0	0.100368	0	h)
FLnDTMAVYEAK	21361302	GeneID:5267	SERPINA4	0	0	0.448492	0	0.584324	0	0	0.375139	e)
FLSSSPHLPPSSYFnASGR	5729770	GeneID:1200	TPP1	2.7158	1.44082	0	1.00916	11.2135	0	0	0	f)
FLSYnVTR	31982953	GeneID:56983	POGLUT1	0.158915	0.360996	0	0	0	0	0.0648754	0	j)
FnDTEVLQR	4557373	GeneID:686	BTD	8.9773	9.525	15.637	11.3535	6.58654	0	16.1254	14.652	a)
FnGTHIPGSPFK	116063573	GeneID:2316	FLNA	0	0	0.669109	0	0	0	0	0
FnHTQTIQQK	302191651	GeneID:4897	NRCAM	0	0	3.52064	49.8545	0	0.139299	49.4063	7.15728	g)
FnISTPAFR	189217425	GeneID:3909	LAMA3	0	0	0	1.12251	0	0	1.10693	2.06938	i)
FnLSHLGSK	66346695	GeneID:2201	FBN2	0	4.95638	0	0	3.47615	0	0	0	f)
FnLSQIPEGEVVTAAEFR	4502425	GeneID:654	BMP6	0	0	0.810462	0	0	0	0.763886	0.876529	i)
FnLTANQHLLAPGFVSETR	38683827	GeneID:11173	ADAMTS7	0	0	0	0	0	0	0.159918	0.100782
FnLTETSEAEIHQSFQHLLR	50659080	GeneID:12	SERPINA3	0	0	0	0.629498	0	0	1.10126	1.21836	i)
FNPPSnVTVR	238908521	GeneID:1438	CSF2RA	2.0171	2.88145	0	0	0	0	0	0
FnQTMQPLLTAQNALLEDDTYR	4506951	GeneID:6482	ST3GAL1	0	0	0	0.894292	0	0	0	1.36493	c)
FnSSSSSLEEK	11968009	GeneID:64374	SIL1	0	0	0	0.676202	0.531332	0	1.52811	0.425403	d)
FnSSYLQGTNQITGR	105990532	GeneID:338	APOB	0	0	0	0	0.597774	0	0	2.33495
FnSTEYQVVTR	126012562	GeneID:4035	LRP1	6.33731	7.6777	0	8.64952	6.80386	0	9.06175	5.79103	a)
FnSTQIAAMAPEHEEPR	153791276	GeneID:283464	GXYLT1	0	0	0.429037	0	0	0	0	0
FnWTEER	55953106	GeneID:22925	PLA2R1	0	0	0.193232	0	0	0	0	0
FnYTEFTTPDGHYYDILELPYHGDTLSMFIAAPYEK	259155306	GeneID:5054	SERPINE1	0	0	0	0.579041	0	0	0	0
FVACQMELLHSnGSQR	18426875	GeneID:433	ASGR2	0	0	0	0	0	0	2.55114	3.38659
FVEQnETAInITTYPDQENNK	5901956	GeneID:11167	FSTL1	18.1304	8.91541	0	0	0.796963	0	0	0	a)
FVGTPEVnQTTLYQR	4507509	GeneID:7076	TIMP1	1768.98	1949.26	916.156	660.299	1765.1	78.6613	945.717	601.665	a)
FVLQnASR	116063568	GeneID:54863	C9orf167	0	0.301038	0.173768	0	0	0	0.374147	0	e)
FVnDTK	73747889	GeneID:6868	ADAM17	0	0	0	0	0	0	1.06152	0
FVnSTGYLTEAEK	257470977	GeneID:285362	SUMF1	4.10815	5.04631	0	0	4.35397	0	0	0	f)
FVTAGSnVTLR	255652947	GeneID:147645	VSIG10L	0.36047	0.674593	0	0.109003	0	0	0	0
FYATnDTEVAQSNFEALQDFFR	189163485	GeneID:5476	CTSA	0	0.719715	0	0.0664504	0	0	0.187028	0	h)
FYnYTLCR	240255478	GeneID:55959	SULF2	0	0	1.8174	0.69537	0	0	0.705616	0.664271	b)
GAEYVISPLPnASAPAAQR	21265058	GeneID:170689	ADAMTS15	0	0	0	0	0	0	0	1.51856
GAFISnFSMTVDGK	70778918	GeneID:3698	ITIH2	9.60082	6.07046	0.501463	0.0733541	17.6429	0	0.0936079	0.487615	f)
GAnDSTSAMPEQMK	6005882	GeneID:11098	PRSS23	0	0.29247	0	0	0	0.331087	0	0	j)
GAPGInGTK	87196339	GeneID:1291	COL6A1	0	0	1.15831	0	0	0	0	0
GASnLTWR	4504061	GeneID:2799	GNS	0	11.2447	7.94774	3.92896	2.58099	0.5425	4.23303	5.25169	a)
GCPEDAAVCAVDKnGSK	119964726	GeneID:3482	IGF2R	0	0	0.573859	0	0	0.372645	0	0	j)
GCSCFSDWQGPGCSVPVPAnQSFWTR	333440461	MisMatch	None	0	0	1.13482	0.384977	0	0	1.07344	1.70398	h)
GCSSSTSVLLTLDNnVVnGSSPAIR	40317626	GeneID:7057	THBS1	0	0	0	0	0	0	11.9141	0.265516
GDKnVTMGQSSAR	17978489	GeneID:976	CD97	0	0	0.511591	0.463091	0	0	0.170666	0	h)
GDPSVISVnGTDFTFR	209447096	GeneID:23670	TMEM2	0.630118	0.567956	0	0	0.386206	0	0	0	j)
GDQLILNLNnISSDR	40807482	GeneID:92747	C20orf114	0	0	0	0.59645	0	0	0	0
GEGnETTNMVITWKPLR	221316760	GeneID:3897	L1CAM	0	0.219765	0	0	0.565829	0	0	0	j)
GEnFTETDVK	4506113	GeneID:5621	PRNP	5.41823	7.44963	12.6994	0	2.15496	4.73503	0	10.3249	a)
GEPSNEPSTETnK	55741750	GeneID:57181	SLC39A10	0	0	0.449546	0.0903608	0	4.0349	0.852798	0.0427267	j)
GEPSNEPSTETnKTQEQSDVK	55741750	GeneID:57181	SLC39A10	0	0	0	0	0	0	0	0.0788818
GETASLLCnISVR	331284207	MisMatch	None	0	0	0	0	0	0	0.287734	0.302016
GEYFVnVTTR	116295258	GeneID:3673	ITGA2	0	0	0	0.309923	0	0	0	0.304461	c)
GFnASYIR	74048422	GeneID:57211	GPR126	0	0	0	0	0.920733	0	0	0
GFQWVTGDnNTSYSR	4507483	GeneID:7056	THBD	0	0	0.558966	0	0	0	0	0
GGNSNGALCHFPFLYNNHnYTDCTSEGR	47132557	GeneID:2335	FN1	0	1.0719	0	0	0	0.437336	27.5304	41.6277	i)
GGPPGQFHDNAnGGQnGTVQEIMIPAGK	154355000	GeneID:8570	KHSRP	0	0	0	0	0	0.75753	0	0
GGPRnDTEER	55770878	GeneID:4884	NPTX1	0	0	0	0	1.90063	0	0	0
GHTLTLnFTR	112380628	GeneID:3916	LAMP1	0	0	0	0.506554	0	0	0.236121	1.97213	c)
GHVnITR	4503635	GeneID:2147	F2	0	0	0	1.46292	0.683832	0	0	0	j)
GInASSMAWAR	21264602	GeneID:3911	LAMA5	4.24857	0	0.278399	2.56454	3.37406	0	7.02768	5.54917	e)
GISYQMFGnHSK	66346693	GeneID:2195	FAT1	0	0	0.556108	0.294075	0	0	4.96093	0	d)
GLCVLSVGAnLTTFDGAR	154146262	GeneID:8857	FCGBP	0	0	0.15992	0.0934974	0	0	0.0974096	0	h)
GLCVnASAVSR	62243068	GeneID:3486	IGFBP3	5.60885	8.96885	13.1224	8.59005	5.84962	0	15.3632	12.5943	a)
GLLHLEnASYGIEPLQnSSHFEHIIYR	4501915	GeneID:8754	ADAM9	0	0	1.72494	0	0	3.20017	0	0	j)
GLLYAASHSGVVQVPMAnCSLYR	39777608	GeneID:10509	SEMA4B	0	0	0	0.455127	0	0	0.545709	0	d)
GLnLTEDTYKPR	5031863	GeneID:3959	LGALS3BP	245.248	308.091	0	693.017	494.084	104.201	566.407	667.117	a)
GLnVTLSSTGR	341916196	MisMatch	None	0.617687	0.807852	0	0	0.509378	0	0	0	j)
GLPGGnASLPR	8392830	GeneID:53947	A4GALT	0	0	0	1.48186	0	0	3.2815	3.70186	i)
GLSPGnYSVR	119395738	GeneID:3643	INSR	0.194125	0.500309	0	0.0650852	0	0	0	0
GnCTYVLMR	301172750	GeneID:727897	MUC5B	0	0	0.85326	0	0	0	0	0
GNEANYYSNATTDEHGLVQFSInTTNVMGTSLTVR	66932947	GeneID:2	A2M	0	0.943382	0	0	0	0	0	0
GnESLPER	21686977	GeneID:199731	CADM4	0	0	0	0.314293	0	0	0	0
GnETIVNLIHSTR	4503009	GeneID:1363	CPE	0.716356	0.361526	0	0	0.914967	0	0	2.79573	c)
GnETLHYETFGK	153082696	GeneID:3384	ICAM2	0.360148	0.4056	0	0	0.435646	0	0	0	j)
GnGSRPSSPEEVK	55743096	GeneID:7373	COL14A1	0	0	0	0	0	0	0.42324	0
GnLTYGYVTILnGSDIR	56237029	GeneID:3678	ITGA5	0	0	0.0862781	0	0	0	0	0
GNMSGnFTYIIDK	19923129	GeneID:3455	IFNAR2	1.30496	1.49086	0	0	0	0	0	0
GnSTHGCSSEETFLIDCR	53829379	GeneID:5329	PLAUR	0	0	0	0.617199	0	0	0.227591	0	h)
GnTTTLISENGHAADTLTATNFR	261337173	GeneID:4052	LTBP1	2.40906	2.02242	0	0	0	0.257861	1.24025	0.706206	a)
GNVISSHGNPILLnSSIPEDPSIK	325651886	GeneID:4907	NT5E	0	0	2.34075	0.514655	0	0	0	1.47429	h)
GnVSACAR	4557541	GeneID:1861	TOR1A	0	0	0	0	0	0	0.0855757	0
GNWEnLTSPGPTK	38683827	GeneID:11173	ADAMTS7	0	0	1.13743	0	0	0	0.145206	0.254626	b)
GnYTCVVENK	13112048	GeneID:2261	FGFR3	0	0	0.487423	0	0	0	0	0
GPECSQnYTTPSGVIK	66864913	GeneID:8829	NRP1	0	0	28.1795	0	0	0	0	0
GPGIKPnQTSK	4504061	GeneID:2799	GNS	0	0	9.05754	0	0	0	0	0
GPLANPIWnVTGFTGR	18860902	GeneID:5796	PTPRK	0	0.517447	0	1.14207	1.17746	0	0.105842	2.70242	c)
GPnCSEPECPGNCHLR	153946395	GeneID:3371	TNC	0	0	0	0.775106	0	0	0	0
GPPGVnGTQGFQGCPGQR	240255535	GeneID:1293	COL6A3	0	0	0	0	0	0	0	0.067892
GPSTPLPEDPNWnVTEFHTTPK	157266300	GeneID:290	ANPEP	0	0.596047	0	0	0.842993	0	0	1.09921	c)
GPTnNTCVVR	27477134	GeneID:23225	NUP210	0	0	0	0	0	0	0.309246	0
GPYTLQGLLGCELGPDnTSVPTAK	209862839	GeneID:2217	FCGRT	0	0	0	0	0	0	0	0.340688
GQFESVAPSQnFSDSSESDTHPFVIAK	21361116	GeneID:1462	VCAN	0	0	0	0	0	0	0	4.47703
GQTEIQVNCPPAVTEnK	33239443	GeneID:6856	SYPL1	0	0	23.187	2.04743	0	0	6.05326	7.82583	b)
GRPnITHAVPK	154813204	GeneID:3625	INHBB	0	0	0	1.02066	0	0	0	0
GSALHEDIYVLHEnGTLEIPVAQK	302191651	GeneID:4897	NRCAM	0	0	0	1.41688	0	6.74311	14.8008	0	d)
GSKDnATDSVPLR	126012562	GeneID:4035	LRP1	0.473116	1.055	0.576503	0.0948303	0.938996	0.452531	0	0.625205	h)
GSLSYLnVTR	4503143	GeneID:1509	CTSD	250.105	337.65	0	75.5544	237.24	13.9551	75.3995	79.0566	a)
GSnGTICDNQR	40548389	GeneID:27122	DKK3	0	0	3.98234	0.00850942	0	0	32.2622	0	h)
GSnYSEILDK	5901956	GeneID:11167	FSTL1	164.938	195.503	0	0	117.245	0	0	0.288648	f)
GSQWSDIEEFCnR	10835143	GeneID:1604	CD55	0	7.27515	0	0	7.62625	3.00738	0	0	f)
GSSVILnCSAYSEPSPK	290656011	GeneID:4756	NEO1	0	0	0	3.43264	0	0.40202	0	3.55457	g)
GSVALVIHnITAQEnGTYR	308522730	GeneID:11120	BTN2A1	0	0	0	0	0	0	0.127486	0
GTAGNALMDGASQLMGEnR	296080754	GeneID:2244	FGB	0	0	5.1772	0	0	0	1.1397	1.30487	b)
GTAnLSETIR	341914298	MisMatch	None	0.929514	1.7389	0	0.11747	0.628886	0	0	0	h)
GTAnTTTAGVPCQR	205277383	GeneID:4485	MST1	0	0	0	0.281709	0	0	0.898282	0.257578	h)
GTDnITVR	45594240	GeneID:4045	LSAMP	0	0	0	0.039674	0	0	0.0854303	0.241593	h)
GTFTDCALAnMTEQIR	115527070	GeneID:1292	COL6A2	2.76665	2.7061	0	1.95324	2.3259	0	4.40504	3.82342	e)
GTnFTHLVADR	157388902	GeneID:54910	SEMA4C	0	0	1.3525	0.279475	0	0	0	0.102155	f)
GTnYTVR	167614504	GeneID:3912	LAMB1	0	0	0	5.71897	0.89764	0	0	0	g)
GVAVTnTSK	28416927	GeneID:5025	P2RX4	0	0	0.0822968	0	0	0	0	0
GVFITnETGQPLIGK	119393891	GeneID:2548	GAA	14.7966	11.5664	0	0	13.125	0	0	0	f)
GVnVTMPAQPGTPPLSSTQLQIDPSLHEFQLVDLSR	126012571	GeneID:3339	HSPG2	0	0	0	0.678361	0	0	0.922578	1.46965	i)
GVTFnVTTVDTK	14251209	GeneID:1192	CLIC1	2.35286	3.04017	2.10253	0	2.05115	0	0	1.00485	a)
GVTHLnISGLK	126012562	GeneID:4035	LRP1	0	0.119692	1.16371	0.117567	0	0	0	0
GVVDSDDLPLnVSR	4507677	GeneID:7184	HSP90B1	0.282968	0	0	0.1342	0	0	0.230595	0	h)
GYLTSFEMFnSTYK	4557427	GeneID:957	ENTPD5	0	0	0.262846	0	0	0	0	0
GYnVTYWR	221316760	GeneID:3897	L1CAM	1.22707	1.63085	0	0	0.885806	0	0.178178	0.184502	f)
GYVEGVHnSSIALSDCFGLR	4501915	GeneID:8754	ADAM9	0	0	0.130109	4.0465	0	0	0.0607736	5.41661	c)
HAnWTLTPLK	19923106	GeneID:5444	PON1	0	0	1.06605	0	0.555907	0	0	0	j)
HDYILLPEDALTnTTR	27436940	GeneID:5649	RELN	0	0	0	0	0	0	0	0.497694
HEEGHMLnCTCFGQGR	47132557	GeneID:2335	FN1	0	0	62.2666	152.528	0	143.575	3.84105	6.62768	b)
HEEGHMLnCTCFGQGRGR	47132557	GeneID:2335	FN1	0	0	1.84396	0	0	0	0	0
HERDAGVVCTnETR	5031863	GeneID:3959	LGALS3BP	0	0	1.51171	1.01797	0	0	3.90566	0.531897	d)
HFnDSGACVPR	54792100	GeneID:2065	ERBB3	0	0	0	0	0	0	0	0.55059
HFnESR	4507157	GeneID:6653	SORL1	0	0	0.118644	0	0	0	0	0
HFnMSIIISNGHGTTQYSTFSYVDPVITSISPK	42741655	GeneID:4233	MET	0.754248	0	0	0	0	0	0	0
HGNLYDLKPLGLnDTIVSAGEYTYYFR	119964726	GeneID:3482	IGF2R	0	0	0	0.140273	0	0	0.362742	0	h)
HGSnHTSTYDK	148728162	GeneID:5795	PTPRJ	0	0	0.396366	0	0	0	0	0
HHDYYITSTSnGSLEGLENR	4758248	GeneID:1947	EFNB1	0	0	0	2.26222	0	1.12196	3.43005	2.93465	i)
HIGHAnLTFEQLR	148743793	GeneID:4982	TNFRSF11B	0	0	0	0	0	0	0.858337	0.122117
HIPGLIHnMTAR	221316616	GeneID:1893	ECM1	0	0	4.4364	7.16156	1.33805	0	9.56149	2.55618	g)
HIWSLEISNKPnVSEPEEPK	315138990	GeneID:1362	CPD	0	0	0	0.260566	0	0	0	0.32558	c)
HLLEnSTASVSEAER	164519138	GeneID:1889	ECE1	0	0.322378	1.72704	0.167674	0	0	0	0
HLnASNPTEPATIIFTAAR	21450775	GeneID:163590	TOR1AIP2	0	0	0	0.0713832	0	0	0.299112	0.292595	h)
HLnGTITAK	227430303	GeneID:135228	CD109	0	1.03426	0	10.6327	0.573193	0	12.8939	1.17515	g)
HLnSSHPR	39753957	GeneID:26092	TOR1AIP1	0	0	0	0	0	0	0.0974958	0
HLnSTDDADR	13273311	GeneID:23275	POFUT2	0	0	0.990745	0	0	0	0	0
HMSLALnR	4504009	GeneID:2717	GLA	0	0	1.61763	0	1.65969	0	0	0
HnFTASLLTLR	30089937	GeneID:54972	TMEM132A	0	0	0	0.384107	0	0	0.444902	0.598769	i)
HnGTGHDQWALDHVEVVLTR	27436940	GeneID:5649	RELN	0	0	0	0	0	0	0	0.431544
HNnDTQHIWESDSNEFSVIADPR	4507677	GeneID:7184	HSP90B1	0	0	62.9331	3.64757	0	0	5.80946	7.18335	b)
HNnITSISTGSFSTTPNLK	32469517	GeneID:347902	AMIGO2	0	0	6.16402	0	0	0	0	0
HnSTGCLR	355594753	MisMatch	None	0	0	0	0.344815	0	5.81897	0	0.54909	j)
HnSTIDVGGQK	51988912	GeneID:53834	FGFRL1	0	0.596208	3.65602	0	0	0	0	0
HPDAVAWAnLTNAIR	229091322	GeneID:196463	PLBD2	0	0	0	0	1.51998	0	0	0.723273
HPSCVnVSK	209447096	GeneID:23670	TMEM2	0	0	0.964093	0	0	0	0	0
HPSCWNLVnGTVVPLGEMR	225637520	GeneID:8482	SEMA7A	0	0	0	0.263555	0	0	0.186786	0	h)
HSnYTLPLEESMLYSISR	20302038	GeneID:116254	C6orf72	0	0	0	0.0363242	0	0	0	0
HTGNVVITnCSAAHSR	58696422	GeneID:3955	LFNG	0	0	0	1.26306	0	0	1.69236	0.393161	d)
HTGSGILSMAnAGPnTnGSQFFICTAK	178057341	GeneID:644591	PPIAL4G	0	0	0	0	0	0	0	0.698648
HTNMnLTQLK	66529396	GeneID:5445	PON2	0	0	2.4136	0	0.228482	0	0	0	b)
HTVFWnSSnPK	33359680	GeneID:1942	EFNA1	0.978874	1.57982	0	0	1.54917	0	0	0	j)
HVFPHnHTADIQSEVHCIFSPQIEEPSQCPDCVVSALGAK	42741655	GeneID:4233	MET	0	0	16.1083	33.4098	0	0	65.8518	45.8406	g)
HVLVLPnNSITLDGSR	356640192	MisMatch	None	0	0	0	0.0601952	0	0	0	0.0927988	h)
HVVYWnSSNPR	100913200	GeneID:1945	EFNA4	0	0	0	0	0	0	0.356944	0.406315
HVYNnLTEEQK	13376115	GeneID:79827	CLMP	0	0	1.50009	1.47539	0	1.81411	0.956904	2.13089	c)
HYHSMEVFTHYDLLNLnGTK	4505011	GeneID:4017	LOXL2	0	0	0	0	0	0.587915	0	0.0897537
IADTnITSIPQGLPPSLTELHLDGNK	19743848	GeneID:1634	DCN	0	0	0.506043	1.00844	1.66005	0	0.752424	0.720963	e)
IAPASnVSHTVVLRPLK	4507239	GeneID:6746	SSR2	0	0	1.64783	0.427574	0	0	0.851761	0.999636	h)
IAVDWESLGYnITR	18860902	GeneID:5796	PTPRK	11.3516	3.62361	0	0.246345	7.1095	0	5.31437	6.16947	f)
IAVISDMAFQnLTSLER	7019381	GeneID:23768	FLRT2	0	0	0	0	0	0	0.0476748	0.0386223
ICPnDTGGLR	5454048	GeneID:10512	SEMA3C	0	0	0	0.12148	0	0	0	0
ICPQGYTCCTSEMEENLAnR	167001141	GeneID:2817	GPC1	0	0	0	0	0	4.73648	0	0
IDASKNEEDEGHSnSSPR	14110414	GeneID:3184	HNRNPD	0	0	0	0	0	3.48488	0	0
IDFSGSQDnLTITMHR	5453613	GeneID:924	CD7	0	0	0	0	0	0	0.305069	0.515524
IDGGPVILLQAGTPHnLTCR	166295173	GeneID:55243	KIRREL	0	0	0	1.78574	0	0	1.09004	2.23279	i)
IDGSQNFnETWENYK	7656888	GeneID:27329	ANGPTL3	0	0	0.211009	0	0	0	0	0
IDnLTGELSTSER	14589931	GeneID:5099	PCDH7	1.46166	0	0	0	1.59316	0	0	0	j)
IDQDnSSFDSLSPEPK	7656888	GeneID:27329	ANGPTL3	0	0	0	0	0	0	0.371645	0.636668
IDSTGnVTNELR	333440461	MisMatch	None	6.763	9.71677	19.8344	6.45179	0	0	7.34765	8.59134	a)
IESINQQLLPLGnISDNMDR	189217425	GeneID:3909	LAMA3	0	0	0.411636	0	0	0	0.409419	0	d)
IETILLnGTDR	126012562	GeneID:4035	LRP1	7.34527	7.43635	10.0168	4.36335	6.38358	0	3.92554	4.02503	a)
IETSNVIWVGnYSTTVK	4557040	GeneID:9180	OSMR	3.35652	1.9529	0	0	0	0	0	0
IEVANLnGTSR	119709832	GeneID:4041	LRP5	1.19294	0	0.924391	1.08246	0.890178	0	1.85104	1.82997	i)
IEVnESGTVASSSTAVIVSAR	10835159	GeneID:5054	SERPINE1	0.555991	0	0	0	0	0	0	0
IFLQALNLGIEVInTTDHLK	257471010	GeneID:2719	GPC3	0	0	0	0	0	0	0	0.541625
IFLYSGEPTYLGnETSVFGPTGnK	5729772	GeneID:1203	CLN5	0	0	0	0	0	0	0	0.16236
IGFGLEQnNTVK	22547221	GeneID:7092	TLL1	0	0.596932	0	0	0	0	0	0
IGPGEPLELLCnVSGALPPAGR	331284207	MisMatch	None	0	0	0	0.375493	0	0	0	0.564715	c)
IGYSnnGSDWK	66864913	GeneID:8829	NRP1	0.250984	0	8.78342	5.62603	0	0	0.989607	5.53556	b)
IHVAGETDSSNLnVSEPR	148728160	GeneID:5795	PTPRJ	0.90081	2.34007	2.4261	1.27615	1.65568	0	1.32553	1.3178	b)
IIISPEEnVTLTCTAENQLER	343168772	MisMatch	None	0	0.25766	6.78769	4.193	0	2.16041	4.70404	3.07755	b)
IILnFTSLDLYR	4502421	GeneID:649	BMP1	0	1.67641	0	0	2.85132	0	0	0	j)
IINDnATYCR	32483374	GeneID:10528	NOP56	0	0	0	0	0	0	0.620539	0
IKLDnYSTQELGK	325651886	GeneID:4907	NT5E	0	0	0.499606	0	0	0	0	0
ILAPAYFILGGnQSGEGCVITR	189011550	GeneID:427	ASAH1	0	0	0	0.149425	0	0	0	0.810444	c)
ILCDNADnITR	109150416	GeneID:7837	PXDN	0.253487	0.542384	0	0	0	0	0	0
ILILPnVTR	42560235	GeneID:5672	PSG4	0	0	0	0	1.36218	0	0	0
ILLTCSLnDSATEVTGHR	38372925	GeneID:682	BSG	1.79329	2.29582	0	0	4.1909	6.04415	0	2.4585	j)
ILnQTADMLQLASK	6912236	GeneID:23452	ANGPTL2	0	0	0.343706	0	0.372647	0	2.66803	0.175404	d)
ILSnLSCNVK	74048422	GeneID:57211	GPR126	0	0	0	0.242122	0	0	0	0
ILTADnQTYMAVQGSTAYLLCK	221316760	GeneID:3897	L1CAM	0	0	0	0	1.1694	0	0	0
INAHNnGnHTFK	23110955	GeneID:1512	CTSH	0	0	0	0.782226	0.480156	0	0	0	j)
InATDADEPNTLnSK	116534898	GeneID:1829	DSG2	10.0872	10.8407	0	0	0.949068	3.00205	4.58434	0.93279	a)
InCSWFIR	208973262	GeneID:29967	LRP12	0	0	0	0.52743	0	0	0	0
InGSAnFSFNDEEMK	227430303	GeneID:135228	CD109	0	1.98707	0	0	0	2.55638	0	0.072418	j)
InGTHAR	221316593	GeneID:1015	CDH17	0	0	0	0	0	0	0.236484	0
InITETGQLMVK	84875535	GeneID:124626	ZPBP2	0	0	0	1.2143	0	0	0	0
INLnESMQVVSR	157694524	GeneID:23129	PLXND1	0	1.85148	0	0.950957	0	0	0	0
InLTWHK	4758598	GeneID:7850	IL1R2	0	0	0	1.16388	0	0	1.31581	1.91785	i)
InSSLQLPDR	39777608	GeneID:10509	SEMA4B	0.177762	0.381944	5.71422	1.92533	0	0	0	0.619222	b)
InSSLVLEIR	28373099	GeneID:7903	ST8SIA4	0.418536	0.349559	0	0	0	0	0	0
InSSVTDIEEIIGVR	66346693	GeneID:2195	FAT1	0	1.53157	0	3.02609	0	0	4.87791	5.92952	i)
InTTADEK	4557251	GeneID:102	ADAM10	0	0	0.744747	0	0	0	0.460565	0	d)
InTTADEKDPTNPFR	4557251	GeneID:102	ADAM10	0.787474	0.960792	0	0	0	0	0	0
InVTTLKDDGDISK	20302038	GeneID:116254	C6orf72	0	0	0.221167	0	0	0	0	0
InYTVPQSGTFK	227430303	GeneID:135228	CD109	10.3583	11.9948	30.0707	0	10.5128	0	0	0	a)
IPAInQTITEAnEK	145309326	GeneID:3915	LAMC1	4.70464	4.8908	0	3.71635	0.316765	0	0	0	a)
IPCSQPPQIEHGTInSSR	62739186	GeneID:3075	CFH	0	0	2.71558	60.3658	1.88104	5.96961	17.0288	77.5304	g)
IPGVPGSMPnASWTGNLR	21717810	GeneID:2651	GCNT2	0	0	0	0	0	0	0	0.878233
IQGEEIVFHDLnLTAHGISHCPTCR	126012571	GeneID:3339	HSPG2	0	0	0	4.54874	0	0	7.34081	6.55454	i)
IQKDHHQASnSSR	7110719	GeneID:22943	DKK1	0	0	0	0	0	0	0.199508	0
IQnYSVMDICDYDESSGR	18765694	GeneID:1803	DPP4	0	0	0	0	0	0	0	0.442479
IQQESLGSAPLMGDDHPnASR	122891870	GeneID:375056	MIA3	0	0	0	0.410532	0	0	0	0
ISCTIAnR	47132557	GeneID:2335	FN1	0	0	0	0	0	0.382855	0	0
ISEEnETTCYMGK	62739186	GeneID:3075	CFH	0.53812	0.759009	0	0.0949227	0	9.87869	0	0	j)
ISLHCPCCTFVPSNNYIIPnKSEELEAR	4507463	GeneID:7042	TGFB2	0	0	5.72494	2.16415	0	0	7.01816	5.28494	b)
ISnSSDTVECECSENWK	333440461	MisMatch	None	0	0	4.18352	0	0	0.687084	0	0	b)
ISSLQTTEKnDTVAGQGER	223468595	GeneID:3685	ITGAV	0	0	0.890574	0.116001	0	0	0.482588	0.707743	h)
ISVQVHnATCTVR	66932918	GeneID:10461	MERTK	0	0	0	0.236397	0	0	0.556484	0.660714	i)
ITTTPTnGQQGNSLEEVVHADQSSCTFDNLSPGLEYnVSVYTVK	16933542	GeneID:2335	FN1	0	0	0	0	0	219.362	0	0
IVDVnLTSEGK	190194386	GeneID:56889	TM9SF3	0.2888	0	0	0	0	0	0	0
IVGPEEnLSQAEAR	62739166	GeneID:5352	PLOD2	0	0	0	0.076771	0	0	0	0
IVLnFTTMDLYK	22547221	GeneID:7092	TLL1	3.451	2.04709	0	0	0	0	0	0
IVnETLYENTK	4759238	GeneID:7103	TSPAN8	0.649667	0	0	0	0.547577	0	0	0	j)
IVSPEPGGAVGPnLTCR	166235138	GeneID:26470	SEZ6L2	0	0	0	7.23338	0	0	3.82905	5.65296	g)
IVVnVSDTnDHAPWFTASSYK	66346693	GeneID:2195	FAT1	0	0	0	1.65248	0	0	0	0
IVVYNQPYInYSR	7706387	GeneID:10404	PGCP	0	0.195948	0	0	0	0	0	0.199169	c)
IYSnHSALESLALIPLQAPLK	5453914	GeneID:5360	PLTP	0	0	0	0	0	0	0	0.286114
IYVLDGTQnDTAFVFPR	9910270	GeneID:56944	OLFML3	0	0	0.330554	0.0877635	0	0	0.561143	0	h)
KANQQLnFTEAK	40549451	GeneID:10894	LYVE1	0	0	0.328175	0	0	0	0.264172	0	d)
KDFEDLYTPVnGSIVIVR	189458817	GeneID:7037	TFRC	4.37758	2.67452	0	3.33023	4.05547	0	0	3.68124	a)
KECYYNLNDASLCDnVLAPnVTK	261337173	GeneID:4052	LTBP1	0	0	0	0	0	6.21685	1.62436	1.3771
KEDALnETR	355594753	MisMatch	None	9.74558	22.83	19.7725	43.3051	16.9428	12.5226	61.8305	2.82429	a)
KEnSSEICSNnGECVCGQCVCR	19743823	GeneID:3688	ITGB1	0	0	0	0.265866	0	0.484032	0	0	j)
KFnSTQIAAMAPEHEEPR	153791276	GeneID:283464	GXYLT1	0	0	0	0.691727	0	0	0.656767	0	d)
KGTnFTHLVADR	157388902	GeneID:54910	SEMA4C	0	0	0	0.192874	0	0	0.101182	0.261343	h)
KHHDYYITSTSnGSLEGLENR	4758248	GeneID:1947	EFNB1	0	0	2.0591	2.27314	0	0	0.750672	0.174924	b)
KIESINQQLLPLGnISDNMDR	189217425	GeneID:3909	LAMA3	0	0	0	0.316808	0	0	0.438209	0.48608	i)
KInSSLQLPDR	39777608	GeneID:10509	SEMA4B	2.29661	3.1112	13.6812	3.55163	3.30788	0	0.715129	3.91434	b)
KIPAInQTITEANEK	145309326	GeneID:3915	LAMC1	8.91903	10.9172	2.24046	6.93012	0	1.35353	0	1.32719	a)
KKEDALnETR	355594753	MisMatch	None	13.3303	37.728	90.2042	5.55673	28.7353	21.8607	71.3693	0.65764	a)
KLDFIILnETK	18765694	GeneID:1803	DPP4	0	0	0	0.735978	0	0	0.877822	1.55838	i)
KLDIGQYLLnVSVTDGK	66346693	GeneID:2195	FAT1	0	0	0	0	0	0	0	0.0925898
KLHINHNnLTESVGPLPK	4505047	GeneID:4060	LUM	0	0	0	1.27736	0	0	3.15087	1.78894	i)
KLnVTEQEK	4503571	GeneID:2023	ENO1	0	0	0	0	0.230863	0.550519	0	1.18807
KLnVTTAWK	13376824	GeneID:80328	ULBP2	0	0	0	0	0.793777	0	0	0
KLnYTLSQGHR	157266300	GeneID:290	ANPEP	0	0	0	0.280978	0	0	0	0
KLPPGLLAnFTLLR	16418467	GeneID:116844	LRG1	0	0	0	0.107366	0	0	0.36023	0	h)
KnASNMEYR	238624149	GeneID:27020	NPTN	0	0	0	0.763252	0	0	0.75108	0.685208	i)
KPNNLnDTIK	4506951	GeneID:6482	ST3GAL1	0.485315	1.51296	14.2247	9.45195	1.43094	0	9.61145	0.0509919	b)
KPQnLSPEIEK	130484567	GeneID:164045	HFM1	0	0	0.252882	0	0	0	0	0
KQDTPQYnLTIEVSDKDFK	221316593	GeneID:1015	CDH17	0	0	0	0	0	3.15777	0	2.31587
KQEEFDVANnGSSQANK	186972143	GeneID:7174	TPP2	0	0	0	0	0	0.865134	0	0
KQNnGAFnETLFR	189458817	GeneID:7037	TFRC	0	0.821682	0	0	0.896216	0	2.69894	0	j)
KQVYnLTVR	66346693	GeneID:2195	FAT1	0	0	0	0.53949	0	0	0.876162	1.4398	i)
KTnESVSEPR	153252201	GeneID:25800	SLC39A6	0.366032	0.867853	0.432774	0	0	0	0.820513	0	d)
KVCQDCPLLAPLnDTR	156523970	GeneID:197	AHSG	0	0	0	0	0	0	0.124064	8.92818
KVEAEALnATAIR	104487297	GeneID:5802	PTPRS	0.631822	0.675761	0	0	0.538752	0	0	0	j)
KVEVEPLnSTAVHVYWK	109633039	GeneID:5792	PTPRF	0	0	0	0.512145	0	0	0	0.443678	c)
KVnASVPR	4885065	GeneID:333	APLP1	0	0	0	0	0	0	0.374752	0
KVSCPIMPCSnATVPDGECCPR	40317626	GeneID:7057	THBS1	0	0	4.27689	12.5638	0	0	15.9063	1.94108	g)
KWnVTSLETLK	53988378	GeneID:10232	MSLN	3.14925	3.0079	0	0	4.79125	0	0	0	f)
LAFQNMnGSEYFVK	53988378	GeneID:10232	MSLN	39.5055	35.0989	0	0	50.8532	0	0	0	f)
LAnLTQGEDQYYLR	355594753	MisMatch	None	676.329	680.29	10.6913	335.784	38.134	1.80446	615.032	532.588	a)
LAnVSER	254028242	GeneID:2261	FGFR3	0	0	0	0	0	0	0.179989	0
LAPnLTELR	59710104	GeneID:55558	PLXNA3	0	0	0	0	0	0	0.0930511	0.0791917
LASPPSQGEVPPGPLPEAVLALYnSTR	63025222	GeneID:7040	TGFB1	0	6.07328	10.164	3.0097	0	0	4.56561	5.36084	b)
LDAPTNLQFVnETDSTVLVR	16933542	GeneID:2335	FN1	1682.63	693.637	8.67821	30.7974	0	152.249	15.7226	16.7027	a)
LDFIILnETK	18765694	GeneID:1803	DPP4	0.168864	0	0.141258	0	0	0	0	0.119633	e)
LDFLMFnYSVPSYLK	291219907	GeneID:50515	CHST11	0	0.911863	0	0	1.85027	0	0	0	j)
LDLnGNnITR	4759146	GeneID:9353	SLIT2	0.132301	0	0	0	0	0	0	0
LDPTVLDAGELAnR	47419930	GeneID:1464	CSPG4	0	1.1413	0	0	1.38123	0	0	0	j)
LDPVSLQTLQTWnTSYPK	17136143	GeneID:10439	OLFM1	0	0	0	0	0.460359	0	0	0
LEnITTGTYTIHAQK	27734709	GeneID:283820	NOMO2	0	0.500226	1.87732	0	0	0	0	0
LEnLSSSEMGYTATLTR	119393891	GeneID:2548	GAA	8.72317	7.56223	0	0.283502	7.18588	0.168489	1.37707	1.09278	f)
LEnWTDASR	41152506	GeneID:5738	PTGFRN	0.382294	0.617351	0	2.3511	0.417999	0	1.36297	2.08493	g)
LEQTPLQFTHLEYnVTVQENSAAK	66346693	GeneID:2195	FAT1	0	0	0	0.623883	0	0	0	0
LFGnYSR	5454058	GeneID:6484	ST3GAL4	0	0	0	0	0	0	0.540512	0.552613
LFnTSVEVLPFDNPQSDK	7710152	GeneID:11282	MGAT4B	0	0	0.208694	0	0	0	0	0.431078	e)
LFnVTPQDEQK	27477039	GeneID:23308	ICOSLG	0	0	8.3302	3.6932	0	0.963276	4.94222	4.59636	b)
LGACnDTLQQLMEVFK	4502261	GeneID:462	SERPINC1	0	0.229859	0	0	0.52469	0	0	0	j)
LGAnGSHIPQTSSVFSIEVYPEDHSELQSVR	294997306	GeneID:1605	DAG1	0	0	0	14.8222	0	8.4115	18.9569	34.5083	g)
LGDCISEDSYPDGnITWYR	343168772	MisMatch	None	0	0	26.8031	6.95431	0	4.449	19.3114	20.1801	b)
LGDVEVNAGQnATFQCIATGR	18860902	GeneID:5796	PTPRK	1.14144	0.38805	0	0.345467	0	0	0	1.39331	c)
LGFLGnQSQGCLPAR	357933596	MisMatch	None	0	0.20079	0	5.27374	0	0	0	7.50662	g)
LGGWnITGPWAK	164519138	GeneID:1889	ECE1	0.354335	0.426402	0	0.241408	0	0	0.533462	0.533714	h)
LGnWSAMPSCK	153266841	GeneID:350	APOH	0.498712	0.95943	3.14162	0	0	0	0	0
LGQAPANWYnDTYPLSPPQR	20270339	GeneID:124583	CANT1	0	0.505476	7.34178	5.20177	1.18994	0	0	6.19187	b)
LGVQDLFnSSK	13489087	GeneID:1992	SERPINB1	0	1.42108	0.416945	0.114574	1.30486	0	0	0.152209	j)
LHEITnETFR	88702793	GeneID:114990	VASN	4.2901	6.27308	0	4.83796	6.34593	0	0	2.65689	a)
LHHHLDHnNTHHFHnDSITPSER	55741750	GeneID:57181	SLC39A10	0	0	2.41647	7.83032	0	0	6.42264	0.7186	g)
LHINHnnLTESVGPLPK	4505047	GeneID:4060	LUM	0	0	0	0.769195	0	0	0	0
LHKDnTTCYEFK	126012562	GeneID:4035	LRP1	0	0	0	0.235269	0	0	0	0.383941	c)
LHnETR	380503846	MisMatch	None	0	0	0.659063	0	0	0	0	0
LHNQLLPnVTTVER	218505805	GeneID:91227	GGTLC2	0	0	0	0	0	0	4.56573	1.98983
LHTFESHKDEIFQVHWSPHnETILASSGTDR	4506439	GeneID:5931	RBBP7	0	0	0	0	0	0	0.828175	0
LIDnnKTEK	11386147	GeneID:5660	PSAP	0	0	1.20203	0.161824	9.0516	0	0	0	j)
LITEEAnR	380503846	MisMatch	None	0	0	0	0	0	0.306256	0	0
LLAnSSMLGEGQVLR	166235138	GeneID:26470	SEZ6L2	9.4834	9.38658	0	0.344284	11.1763	0	1.74389	1.99845	f)
LLEPDKEMENFYVFHnGSLVIESPR	32469517	GeneID:347902	AMIGO2	0	0	0	0.590347	0	0	0.394204	0.294657	i)
LLETVEYnISGAER	153946395	GeneID:3371	TNC	5.70822	3.30329	2.13055	0.775948	6.22348	1.08273	1.03419	1.52112	f)
LLIAGTnSSDLQQILSLLESNK	61744483	GeneID:6520	SLC3A2	0	0	0	0	0	0	0	0.0972379
LLISSLSESPASVSILSQADnTSK	154146262	GeneID:8857	FCGBP	0	0	1.6424	0.547471	0	0	0.183689	1.1119	c)
LLnGSQR	226371643	GeneID:64175	LEPRE1	0	0	1.95099	0.77026	0	0	0	0
LLnLSR	27437030	GeneID:1437	CSF2	0	0	0	0.252856	0	0	0	0
LLnnLTSIK	145309326	GeneID:3915	LAMC1	3.66321	5.06627	0	4.41868	4.0748	0	0.67857	6.1256	a)
LLnTTDVYLLPSLNPDGFER	22202611	GeneID:1362	CPD	0	0.899884	0	0	0.798068	0	0	0	j)
LLQVVYLHSNnITK	4502403	GeneID:633	BGN	0	0.316651	0	0	0	0	0	0
LLVLDAnDNSPFVLYPLQnGSAPCTELVPR	9256618	GeneID:56130	PCDHB6	0	0	0.105747	0	0	0	0.540332	0.571045	e)
LNAEnnATFYFK	156231037	GeneID:3827	KNG1	1.23011	1.00243	0	0	0	0	0	0
LNAInITSALDR	10835047	GeneID:8910	SGCE	0	0	0	0.238522	0.458481	0	0.528883	0.643869	h)
LnASIADLQSQLR	21264602	GeneID:3911	LAMA5	19.5112	18.2564	0	0.186637	22.1112	0	5.73064	9.97718	f)
LnASLPALLLIR	17136148	GeneID:537	ATP6AP1	0	10.7469	3.01461	1.79397	0	0	14.6598	16.7132	i)
LnATADILR	4504991	GeneID:3976	LIF	0	0.234395	0	0.811326	0	0	0.772896	0.856295	i)
LnFSHGTHEYHAETIK	33286418	GeneID:5315	PKM2	0	0	0	0.17656	0	0	0	0.195245	h)
LnGSFR	126012562	GeneID:4035	LRP1	0	0	0	0	0	0	0	0.222734
LnGSITSPGWPK	4502421	GeneID:649	BMP1	0	0	0	0	0	0	2.95673	0
LnGSLATFSTDQELR	291084739	GeneID:9993	DGCR2	0	0	0.831276	0.388629	0	0	0.55267	0.815456	h)
LnGTITTPGWPK	22547221	GeneID:7092	TLL1	0	0.251622	0	0	0	0	0	0
LNLQTSTSIPnVTEMK	116295258	GeneID:3673	ITGA2	0	0	0	0.347379	0	0	0.144688	0.40026	h)
LNLSEnYTLSISNAR	343168776	MisMatch	None	4.53584	1.90023	0.725679	0.191459	3.73785	0	0.694614	0.61784	f)
LnLTTDPK	224586817	GeneID:2734	GLG1	0	2.06327	0	1.62103	0	0	1.63984	2.20092	i)
LnNTNIR	11545873	GeneID:64093	SMOC1	0	4.1135	0	0.0796116	1.43715	0	0	0	h)
LNPTVTYGnDSFSAK	167466198	GeneID:3383	ICAM1	22.2797	20.8855	0	15.9086	30.0942	7.57767	23.486	29.0809	a)
LnQTEPVAGNYYPVNTR	291045220	GeneID:4125	MAN2B1	0	1.2717	0	0	0	0	0	0
LNSAPVEGYSEHVGnK	109633046	GeneID:8869	ST3GAL5	0	0	0	0.422044	0	0	0.432673	0.638963	i)
LnSSQEDPGTVYQCVVR	320461732	GeneID:374383	DKFZp686O24166	0	0	0	0	0	0	0.405744	0.359223
LnSSSQTNSLK	55770878	GeneID:4884	NPTX1	2.26294	3.46088	0	0	2.32179	0	0	0	f)
LnSSTIK	4504957	GeneID:3920	LAMP2	0	0.779781	4.14503	0	0	0	0	0
LnSTHCQDINECAMPGVCR	18497288	GeneID:4054	LTBP3	0	0	0	6.23422	0	0.51416	12.5792	12.9877	i)
LnTTGVSAGCTADLLVGR	21264602	GeneID:3911	LAMA5	0	0	0	1.4088	0	0	1.56942	2.04585	i)
LnWTAADQAYEHFIIQVQEANK	153946395	GeneID:3371	TNC	0	0	0	0	0	0	0	0.266379
LnYTK	189217428	GeneID:3909	LAMA3	0	0	0.371419	0	0	0	0	0
LnYTLSQGHR	157266300	GeneID:290	ANPEP	0	0	0	0	0	0	0	0.414576
LPEMAQPVDPAHnVSR	89264696	GeneID:51129	ANGPTL4	4.31549	6.43287	0	8.2121	8.24359	0	7.25313	3.22913	a)
LPPGLLAnFTLLR	16418467	GeneID:116844	LRG1	0	0.361313	0	0.218391	0	0	1.28923	1.67175	i)
LPSGMLVISnATEGDGGLYR	290656011	GeneID:4756	NEO1	4.74095	1.83572	0	0	2.96176	0	0	0.107744	f)
LQGLENWGQDPGVSAnASK	19923830	GeneID:57326	PBXIP1	0	0	0.247464	0.0271686	0	0	0	0.142607	h)
LQGVPHVGAnVTLSCQSPR	148664205	GeneID:90952	ESAM	0	0	0	0.726356	0	0	1.0017	0.360841	d)
LQILnASSDVLR	4502961	GeneID:1294	COL7A1	3.96363	3.32047	0	0	4.29961	0	0	0	f)
LQLDCRPLEGnSTVTGQPR	13899338	GeneID:83729	INHBE	0	0	0	0	0	0	1.32393	1.50746
LQLSnGnMTLTLLSVK	40255013	GeneID:4680	CEACAM6	10.259	7.83044	0	0	11.01	0	0	0	f)
LQQDVLQFQKnQTNLER	29550838	GeneID:51280	GOLM1	0.627513	1.42251	0.204938	0	1.9914	0	0	0	d)
LSALDNLLnHSSMFLK	5453832	GeneID:10525	HYOU1	0	0	0.364258	0	0	0	0	0
LSAVNSIFLSHnNTK	17978489	GeneID:976	CD97	0	0	0	0.0663278	0	0	0	0
LSDTTSQSnSTAK	167614504	GeneID:3912	LAMB1	8.96149	7.06191	0	0	14.1916	13.1617	0	0	f)
LSFGSnSSDFK	40255043	GeneID:79411	GLB1L	0	0	0	0.0596618	0	0	0.0521247	0	h)
LSGnLTLLR	262118282	GeneID:5361	PLXNA1	0	0.471652	0	0.294924	0	0	0.49607	0.665509	h)
LSLLEEPGnGTFTVILNQLTSR	31377806	GeneID:5284	PIGR	0	0	0	0.315953	0	0	0	0
LSLQNTAEIQHCLVNAGDVGCGVFECFEnNSCEIR	4507267	GeneID:8614	STC2	0	0	0	1.55096	0	0	2.29258	0	d)
LSnISHLNYCEPDLR	9845238	GeneID:10678	B3GNT2	0	0	1.65849	0	0	0	0	2.52241	c)
LSnLSNLSHDLVQEAIDHAQDLQQEANELSR	380503846	MisMatch	None	0	0	0	0.0618267	0	0	0	0
LSPYVnYSFR	302191651	GeneID:4897	NRCAM	0	0.989091	0	0.186501	0.872451	0	0	0.357061	h)
LSQGnTTLSINPVK	68161541	GeneID:634	CEACAM1	0	0.210427	0	0	0	0	0	0
LSRnETQVDGAR	7656967	GeneID:9620	CELSR1	0	0	0.40562	0	0	0	0	0
LSSSnASVAWMPGADGR	27597078	GeneID:7301	TYRO3	0.625548	1.02186	0	0.161456	1.19147	0	0	0	h)
LTDVETQVLnQTSR	315434240	GeneID:284	ANGPT1	0	0	0	0	0	0	0	0.136053
LTGSDVNLLAENLLSPEDMVLFHnLTQPR	307775422	GeneID:3949	LDLR	0	0	0	0.206677	0	0	0	0
LTGVAGnYTVCQK	223633991	GeneID:8876	VNN1	0	0	0	0.869578	0	0	0	0.880612	c)
LTnTTAPPALK	24111244	GeneID:266727	MDGA1	0	0	0.384645	0	0	0	0	0
LTSCATnASICGDEAR	126012562	GeneID:4035	LRP1	0	0	0.18521	0	0	0	1.49187	2.39323	i)
LTSPPEDYPEPEEVPPEVISIYnSTR	4507463	GeneID:7042	TGFB2	0.590028	0	0	2.49696	0	0	5.41135	8.26361	i)
LTVnLTNDR	300244535	GeneID:3572	IL6ST	1.25638	1.52701	2.21309	0	0.783993	0	0	1.13966	b)
LVGGPVAGGDPnQTIR	21264602	GeneID:3911	LAMA5	0.741645	0	0	0	0.757166	0	0	0	j)
LVGPSSVVCLPnGTWTGEQPHCR	189491647	GeneID:129804	FBLN7	0	0	0	0.246784	0	0	0	0.373808	c)
LVHHnVTR	157276593	GeneID:652	BMP4	0	0	0	0	0	0	0.551083	0
LVNQnASR	4557369	GeneID:650	BMP2	0	3.94522	0	0	2.73447	0	5.1277	0	d)
LVQLFPnDTSLK	14589866	GeneID:444	ASPH	6.81537	7.71113	22.0863	5.66155	0	0	4.71998	5.82856	a)
LVSFEVPQnTSVK	116235485	GeneID:92737	DNER	0	2.83059	0	0	0	0	0	0
LVSGnLTDR	38016904	GeneID:54507	ADAMTSL4	0	3.6842	0	0.777063	0.863229	0	0	0	f)
LWnFTMNAK	74048422	GeneID:57211	GPR126	0.984589	1.23094	0	0	0.824088	0	0	0	j)
LWnSTFLEEYSK	119395742	GeneID:3655	ITGA6	0	0	1.45199	0.6098	0	0	0.916269	0.81678	h)
LYWISSGnHTINR	126012562	GeneID:4035	LRP1	0	0	0	0.923324	0	0	0	0.850928	c)
MDGASnVTCINSR	62739186	GeneID:3075	CFH	1.40191	0	92.4052	20.6205	1.04194	24.4019	2.84729	37.6005	b)
MDPPCTnTTAASTYLNNPYVR	189163485	GeneID:5476	CTSA	0	0	6.35521	1.1452	0	0	2.86286	3.27189	b)
MELSMGPIQAnHTGTGLLLTLQPEQK	54607047	GeneID:2629	GBA	10.9503	0	0	0	7.63172	0	0	0	f)
MEMPSTPQQLQnLTEDIR	167614504	GeneID:3912	LAMB1	28.8645	21.16	0.302696	2.98957	21.5101	0	0	4.43135	f)
MFSQnDTR	16418467	GeneID:116844	LRG1	0.732792	0	0	2.67651	0	0	7.54332	0.562338	d)
MHLnGSNVQVLHR	126012562	GeneID:4035	LRP1	0	0	0	1.27044	0	0	0	1.85518	c)
MIEnGSLSFLPTLR	4502403	GeneID:633	BGN	0	2.03512	0	0.0823715	1.73693	0	0	0	h)
MLEAYnLTEK	93141047	GeneID:1303	COL12A1	28.9117	40.1106	0	0	28.2497	0	0	0	f)
MLnTSSLLEQLnEQFNWVSR	355594753	MisMatch	None	0	1.79768	0	1.85293	0.897441	0	0	0	a)
MMQYnVSIK	4557040	GeneID:9180	OSMR	0	1.22138	0.136374	0	0.898334	0	0	0	e)
MnFTGGDTCHK	119964726	GeneID:3482	IGF2R	0	0	0.59627	0	0	0.513401	0	0.491176	c)
MnVTWR	15147240	GeneID:91653	BOC	0	0	0	0.0901847	0	0	0.190157	0.212398	h)
MPSQAPTGNFYPQPLLnSSMCLEDSR	333440461	MisMatch	None	0	0	0	0	0	0	0.335136	0
MSLVMPAMAPnETLSGR	209954788	GeneID:1388	ATF6B	0	0.584175	0	0	0	0	0	0
MTGSGIYAPnSSR	223633991	GeneID:8876	VNN1	0.227134	0.434405	0	1.8206	0	0	1.20308	2.00523	i)
MVSHHnLTTGATLINEQWLLTTAK	186910296	GeneID:3240	HP	16.7195	3.14246	0	0	3.61055	0	0	0	f)
MYHInETR	194306539	GeneID:55107	ANO1	0	0	0	0.171884	0	0	0	0.672668	c)
MYnGSVPFEER	170650661	GeneID:5167	ENPP1	0	0	0	0.101932	0	0	0	0.230599	h)
nASEIEVPFVTR	211904152	GeneID:5270	SERPINE2	5.63366	5.41326	0	149.178	4.85176	10.7295	73.0566	193.966	g)
nASGDELVR	189217425	GeneID:3909	LAMA3	0	0	0	0.335094	0	0	0	0
nASGIYAEIDGAK	380503846	MisMatch	None	0	0	2.46739	1.36317	0	0	0.515263	1.14567	b)
nATALYHVEAFK	296010988	GeneID:9562	MINPP1	0	0	0.792757	0	0	0	0	0
nATGDYK	343168772	MisMatch	None	0	0	1.94191	0	0	0	0	0
nATLAEQAK	5453832	GeneID:10525	HYOU1	0	0	0	9.92294	0	0.766367	7.8629	1.38179	g)
nATLVNEADK	157266300	GeneID:290	ANPEP	0	0	0	0.850447	0	0	0	0
nATLVNEADKLR	157266300	GeneID:290	ANPEP	0	0	0	0.503317	0	0	0.203239	0.11644	h)
nATQEALR	291219907	GeneID:50515	CHST11	0	0	0	0.867311	0	0	0	0
nATSYPPMCTQDPK	68508957	GeneID:1066	CES1	0	0	0	86.6161	0	27.461	98.539	148.03	g)
nATTAPNPVR	241896926	GeneID:5794	PTPRH	0	0	0.0570264	0	0	0	0	0
nATTPLWR	5729941	GeneID:10867	TSPAN9	0	0	0	0	0	0	0.500797	0
nATVVWMK	343168772	MisMatch	None	1.10155	0	0	5.71901	0	0	0	8.00052	g)
nATYGYVLDDPDPDDGFNYK	314122181	GeneID:813	CALU	1.90891	0	0	0	1.0254	0	0	0	f)
NCGVnCSGDVFTALIGEIASPNYPKPYPENSR	41393602	GeneID:716	C1S	0	0	0	13.2248	0	3.98127	17.409	10.4522	g)
nCSAAPQPEPAAGLASYPELR	5453601	GeneID:10491	CRTAP	0	0	0	0.704689	0	0	0.474618	1.3821	i)
nCSFEDDNIR	153791276	GeneID:283464	GXYLT1	0	0	0.410128	0	0	0	0	0
nCSHLKDHCR	4557679	GeneID:182	JAG1	0	0	0	0	0	0	0.271854	0
nCSIQVK	66932918	GeneID:10461	MERTK	0	0	0	0	0	0	0	0.0704442
nCSTITLQnITR	294997306	GeneID:1605	DAG1	0	0	0	2.13861	0	0	6.83438	7.2144	i)
nCTDIDECR	281485550	GeneID:2200	FBN1	0	0	0	0.487959	0	0	0	0
nCTSISGDLHILPVAFR	41327734	GeneID:1956	EGFR	0	0	0	0.333754	0	0	0.135316	0.201295	h)
nCTTSMCTAEQFR	157384998	GeneID:4038	LRP4	0	0	0	0	0	0	0	0.164468
nDAGSYECEIQNPASAnR	40255013	GeneID:4680	CEACAM6	0	0	1.78083	0	0	1.01827	0	0	j)
nDTGPYECEIQNPVSAnR	68161541	GeneID:634	CEACAM1	0	0	0	4.20588	0	0	0	3.58822	g)
nDTLQEAK	224586817	GeneID:2734	GLG1	0	0	0	0	0	0	0.639059	0
NELMLnSSLMR	54873613	GeneID:375790	AGRN	17.8132	20.3256	10.2601	6.36059	1.52224	0	13.2035	13.2327	a)
nESTGSLGTQGR	371502087	MisMatch	None	0	0	0	0.73384	0	0	0.472957	0	d)
nETHSICTACDESCK	205360958	GeneID:79174	CRELD2	0	0	0.14576	0	0	0	0	0.213321	e)
nETQVDGAR	7656967	GeneID:9620	CELSR1	0	0	0	0	0	0	0.837435	0
nFSSCSAEDFEK	4501915	GeneID:8754	ADAM9	0	0	0.503408	0.212355	0	0	0.310141	0.24875	h)
nFTAADWGQSR	87196339	GeneID:1291	COL6A1	1.601	1.6735	144.534	26.7711	0.95838	0.565055	104.935	67.2382	b)
nFTDEGDQLFKMGIK	151301150	GeneID:80343	SEL1L2	0	0	0	0	1.80828	0	0	0
nFTENDLLVR	4503635	GeneID:2147	F2	0	0	0	0.323463	0	0	1.63921	1.17123	i)
nFTFSHTLR	189217425	GeneID:3909	LAMA3	0	0	0	1.0031	0	0	0	0
nFTMNEK	4503987	GeneID:8836	GGH	0	0	0	2.06429	0	0	1.88479	3.73395	i)
nFTSPnGTIESPGFPEK	41872557	GeneID:8828	NRP2	0	0	0.629574	1.41063	0	0	0.474291	2.74862	c)
nFTSVHLSYVELK	209447096	GeneID:23670	TMEM2	0	0	0	0	0	0	0	0.0498914
nFTVACQHR	42741655	GeneID:4233	MET	0	0	0	448.405	0	0.398424	347.239	74.4268	g)
nGIYnITVLASDQGGR	13435366	GeneID:1824	DSC2	1.20881	0.933087	0	0	0.71575	0	0	0	j)
nGSEADIDEGLYSR	23510340	GeneID:7317	UBA1	0	0	0	0	0	0.562498	0	0
nGSGAVFPVAGADVQTLR	51873067	GeneID:5768	QSOX1	1.27042	1.25809	0	8.96158	0	0	6.8182	14.1719	g)
nGSLFAFR	88853069	GeneID:7448	VTN	2.82368	4.02482	0	0.335934	1.51387	0	0.755358	1.04099	f)
nGSQAFVHWQEPR	21536468	GeneID:558	AXL	0	0	1.32724	0	0	0	0	0
nGSSIVDLSPLIHR	119964726	GeneID:3482	IGF2R	0	0	0	0.230714	0	0	0.215078	0.131316	h)
nGTGHGnSTHHGPEYMR	11321561	GeneID:3263	HPX	0	0	0	0	0	0	0.322796	0
nGTHFDIDK	302191651	GeneID:4897	NRCAM	0	0	7.87902	1.75958	0	0	1.60192	3.2908	b)
nGTSSGLGPSCSDAPTTPIK	120587029	GeneID:80274	SCUBE1	0	0	3.73463	0	0	0	0	3.27797	c)
nHSCSEGQISIFR	333440461	MisMatch	None	0	0	0.230612	2.92209	0	0	1.86554	4.13015	e)
nHSGTTIPTLECCHEDMCNYR	6912534	GeneID:25805	BAMBI	0	0	0	0.726633	0	0	0	1.37026	c)
nHSIFLADINQER	217272890	GeneID:5538	PPT1	0.438192	0	2.36613	0.960291	0.520013	0	3.42797	4.18129	i)
nHTWLPVSDDACYR	27502405	GeneID:4179	CD46	0	0	0	3.62641	0	0	6.98425	6.95223	i)
NIETnYTR	5729772	GeneID:1203	CLN5	0	2.56142	0	0.260179	0	0	0.612313	1.03832	h)
NIQNnVSCYLEGK	270288820	GeneID:9180	OSMR	0	0.796438	0	0	0	0.626016	0	0.809285	c)
nISDGFDGIPDNVDAALALPAHSYSGR	88853069	GeneID:7448	VTN	0	0	0	0	0	0	0	3.20214
nISGVVLADHSGAFHNK	24638433	GeneID:23385	NCSTN	0	0	0.306243	0	0	0	0	0.269912	e)
nISQDLEK	145309326	GeneID:3915	LAMC1	0	0	0	2.41331	0	0	1.72501	4.4301	i)
nISQVLEK	4557251	GeneID:102	ADAM10	0	0	0	0	0	0	0	2.23269
nITIVTGAPR	4504747	GeneID:3675	ITGA3	0	0	3.31008	2.42312	0	0	3.03022	2.6349	b)
nITLTWR	167857788	GeneID:4277	MICB	0	0	0.0874772	0.0538262	0	0	0.171817	0.239708	h)
nITQIVGHSGCEAK	323276688	GeneID:100532736	C1orf15-NBL1	0	0	1.85639	11.3905	0	0	11.0431	15.3682	g)
NLEKnSTKQEILAALEK	11386147	GeneID:5660	PSAP	0	0	0	0	0	1.03001	0	0
NLFLnHSEnATAK	186910296	GeneID:3240	HP	0	1.16406	0	0	1.33372	0	0	0	j)
nLHQSnTSR	126012571	GeneID:3339	HSPG2	0	0	0	0	0	0	0.385645	0.0170508
NLnFSTR	302191651	GeneID:4897	NRCAM	0.738407	0	0	3.40925	0	0	4.1325	7.0396	i)
NLnMSR	231563300	GeneID:142910	LIPJ	0	0	0	0	0	0	0.638056	0
NLnNSNLFSPVNR	21264369	GeneID:4928	NUP98	0	0.654943	0	0	0	0	0	0
NLnNSQSDVVSFR	56237029	GeneID:3678	ITGA5	0	1.29469	0	0.44125	0	0	0	0
NLnVTSLGFR	54792100	GeneID:2065	ERBB3	0	0	0	0	0	0	0.237409	0.274104
NLPAnVSFVLVPFK	5902082	GeneID:6483	ST3GAL2	0	0	0.115032	0	0	0	0	0
nLQTnETR	194097442	GeneID:5799	PTPRN2	0	0	4.38767	0	0	0	0	0
NLQVYnATSNSLTVK	93141047	GeneID:1303	COL12A1	4.49021	5.36169	0	0	4.0548	0	0	0	f)
nLSCIVNEGK	300244535	GeneID:3572	IL6ST	0	0	3.62645	1.63673	0	0	1.62643	1.10507	b)
nLSMPLLPADFHK	73858566	GeneID:3053	SERPIND1	0	0	0	0.225266	0	0	0.78266	1.13568	i)
NLSQDVnGTLVSIYAVPEK	61742775	GeneID:4012	LNPEP	0	0	0.127573	0	0	0	0	0
nLTEVPTDLPAYVR	5729718	GeneID:7162	TPBG	0	0	0	1.71843	0	0	1.5155	1.74082	i)
nLTEVVPQLLDQLR	380503846	MisMatch	None	0	0.237014	0	0.447432	0	0	0.6222	0.891026	i)
nLTFEGPLPEK	321267600	GeneID:54414	SIAE	0	0	3.40371	1.31967	0	0	1.08293	1.50248	b)
nLTHLESLHLEDNALK	5729718	GeneID:7162	TPBG	0	0	0.916203	0	0	0	0	0
nLTNVLGTQSR	8392830	GeneID:53947	A4GALT	0	0	0.652397	1.14823	0	0	3.55681	2.97844	i)
nLTVCPDGALFEQK	4502281	GeneID:483	ATP1B3	0	0	0	0.767409	0	0	1.1435	1.3437	i)
nMTFDLPSDATVVLnR	112380628	GeneID:3916	LAMP1	0	0	0.88187	0	0	0	0.0374913	0.825364	c)
nMTISR	223468595	GeneID:3685	ITGAV	0	0	0	0	0	0	0.300159	0
nMTLFSDLVAEK	115527070	GeneID:1292	COL6A2	0	0	0	0.709213	0	0	0	0.819318	c)
NnCSLSIVDAR	294862302	GeneID:945	CD33	0	0	0.83271	0	0	0	0	0
NnHTASILDR	91199546	GeneID:967	CD63	0	0	9.10861	14.4448	2.02999	0.124875	0	18.0203	g)
NnISLVK	209447096	GeneID:23670	TMEM2	0	0	0.342581	0	0	0	0	0
nNSADWIQLEK	27436940	GeneID:5649	RELN	0	0	0	0	0	0	0.147166	0
nNSMCTTMR	209447096	GeneID:23670	TMEM2	0	0	0	0	0	0	0.171277	0
nNSNNFDLNR	315138990	GeneID:1362	CPD	0	0	0	0	0	0	0	0.769461
nNSWVK	41152506	GeneID:5738	PTGFRN	0	0	0	0.0860387	0	0	0	0
nNTIVnELVR	119393891	GeneID:2548	GAA	1.69227	1.88273	0	1.7912	1.28029	0	4.26384	4.63838	i)
nNTMIR	105990535	GeneID:2153	F5	0	0	0	0	0	0	0	0.0339882
NNVITLnITGK	208022658	GeneID:2720	GLB1	0	3.33845	1.59753	0	0.701785	0	0	0.7087	a)
NPCTSEQnCTSPFSYK	19743823	GeneID:3688	ITGB1	0	0	5.06797	0.218371	0	0	4.71605	0	h)
NPnGTVTVISR	42560233	GeneID:5818	PVRL1	0	0.836452	0	1.07375	0.49793	0	1.52828	1.44632	i)
NPNNDQVFPnGTLAPSIPIWGGSWR	154146262	GeneID:8857	FCGBP	0	0	2.4283	3.35093	0	0	7.81175	8.05091	i)
NPVGLIGAEnATGETDPSHSK	4557373	GeneID:686	BTD	10.8957	14.5105	8.2776	0	23.4806	6.02992	0	0	f)
NQELEDNVHISPnGSIITIVGTRPSNHGTYR	126012571	GeneID:3339	HSPG2	0	0	0	0	0	0	0	0.666005
NQKPRPTInVTCTR	46255041	GeneID:5918	RARRES1	0	0	0	0.731884	0	0	0	1.94261	c)
nQSLPSSER	68161541	GeneID:634	CEACAM1	0	0	0	2.52199	0	0	2.12493	0	d)
nQSLVQDMDSMVR	229091322	GeneID:196463	PLBD2	0	0	0	0.299667	0	0	0.593555	0.836612	i)
nQSVPLSCCR	270483821	GeneID:10099	TSPAN3	0	0	0	0	0	0	0	0.859413
nQSYMVR	53829381	GeneID:5329	PLAUR	0	0	0	0.356084	0	0	0	0
nQTAEKEEFEHQQK	5729877	GeneID:3312	HSPA8	0	0	0	1.36215	0	0	1.04676	0.168158	d)
nQTHYALQASLK	11641261	GeneID:64167	ERAP2	0	0	0.789543	0	0	0	0	0.134333	f)
nQTNLER	29550838	GeneID:51280	GOLM1	0	0	0.102752	0	0	3.44681	45.5853	0.552984
nSSGCEAR	42741655	GeneID:4233	MET	0	0	0.750212	0	0	0	0.360911	0	d)
nSSLGDAINK	5454058	GeneID:6484	ST3GAL4	0	0	0.937263	0.407474	0	0	0.496429	0.928953	h)
nSTCLDDSWIHPR	23238208	GeneID:23765	IL17RA	0	0	0.174075	0.240952	0	0	0.226332	0.322031	e)
nSTFKnMQR	262399375	GeneID:57113	TRPC7	0	0	0.135725	0	0	0	0	0
nSTIEAANLAGLK	48928056	GeneID:6782	HSPA13	0	0.715816	2.79978	0	0.539422	0	0	1.20162	b)
nSTSIYFK	221316575	GeneID:965	CD58	0	0	0	0.293793	0	0	0	0
nSTVEYTLNK	4507157	GeneID:6653	SORL1	0	0	0.326988	0	0	0	0	0
nSTVMSR	18765694	GeneID:1803	DPP4	0	0	0	0	0	0	0.429526	0
NTAFnLTCQAVGPPEPVNIFWVQnSSR	66932918	GeneID:10461	MERTK	0	0	0	0	0	0	0.228521	0.250295
NTNENPQECFnASK	153252201	GeneID:25800	SLC39A6	0	0	0.662068	0.794288	0	0	0.531612	1.31141	c)
NTnSSnNFSR	14042970	GeneID:83986	ITFG3	0	0	0.449733	0	0	0	0	0
nTSAASTAQLVEATEELR	119703755	GeneID:3913	LAMB2	0	0	0	0.131053	0	0	0	0
nTSWDNAGFK	73747889	GeneID:6868	ADAM17	0	0	0.157559	0	0	0	0	0
nTTFNVESTK	31657142	GeneID:3672	ITGA1	0	0	0.449515	0	0	0	0	0
nTTSVWYTSK	119360348	GeneID:2517	FUCA1	0	0	1.23366	0	0	0	0	0
nTTSYVLR	153946395	GeneID:3371	TNC	0	0	0	1.36059	0	0	2.07649	2.87486	i)
nTTWQAGHNFYnVDMSYLK	4503139	GeneID:1508	CTSB	0	0	7.99265	0	0	0	11.8132	0	b)
NVDMAGFIANnGTR	7656967	GeneID:9620	CELSR1	0	0	1.63478	0	0	0	0.838692	0.823614	i)
NVFnETK	27262667	GeneID:1435	CSF1	0	0	27.4506	19.1507	0	0	13.9108	23.0274	b)
NVGPnTTSTVISTDAFRPGVR	4557040	GeneID:9180	OSMR	0.286205	0.601032	0	0.548055	0	0	0	0.496683	i)
NVNFEDPASACDSINAWVKnETR	211904152	GeneID:5270	SERPINE2	1.08538	0.136724	0.566431	0	0	10.4542	0	0.239631	j)
nVSTNVFFK	227430301	GeneID:135228	CD109	0	0	5.77993	0	0	0	0	0
nVTAQICIDK	87196339	GeneID:1291	COL6A1	0	0	0.424705	5.75188	0	2.00932	1.10234	1.95847	g)
nVTLHCTDGSSR	341913724	MisMatch	None	0	0	0	0	0	0	0.627561	0
nVTLHVPSK	13435366	GeneID:1824	DSC2	0	0	0.822611	1.65722	0	0	5.08651	8.18454	i)
NWnASFAGK	254540196	GeneID:51200	CPA4	0.225697	0	0	0	0	0	0	0
NYFHYnQSYPPTYNVK	51317399	GeneID:3988	LIPA	0	0	0	0	0	0	0	0.427846
NYFLVnGTSR	238908521	GeneID:1438	CSF2RA	0.435404	0	0	0	0	0	0	0
NYLGEAVSHnASLEVAILR	224994173	GeneID:6091	ROBO1	0	0	0	0	0	0	0.347375	0.347247
NYPGTYPnHTVCEK	27735143	GeneID:285761	DCBLD1	0	0	0	0.850611	0	0	0	1.40175	c)
nYSLLIDQPDK	9845238	GeneID:10678	B3GNT2	0	0	1.18415	1.05676	0	0	1.94784	2.19814	i)
nYTEYWSGSNSGNQK	227430301	GeneID:135228	CD109	0	0	0	4.07067	0	0	0	0
nYTIFYR	300244535	GeneID:3572	IL6ST	0	0	0.242099	0	0	0	0.232965	0.375397	e)
nYTLWR	22538442	GeneID:1522	CTSZ	0	0	0	1.5648	0	0	2.16676	0	d)
nYTnAMFK	257471010	GeneID:2719	GPC3	0	0	0	0	0	0	0	0.0447261
NYYADNQTCDGELLFnMTK	281485550	GeneID:2200	FBN1	0.557753	0.431263	0	0	0	0	0	0
QAIHVGnQTFNDGTIVEK	83641874	GeneID:54504	CPVL	1.2183	0	0	0	0	0	0	1.17913	c)
QDQCIYnTTYLNVQR	167857790	GeneID:5004	ORM1	2.0662	0	0	0	1.85077	0	110.154	90.997	i)
QDQQLQnCTEPGEQPSPK	5231228	GeneID:8635	RNASET2	1.7956	1.61109	1.95254	7.11296	1.27037	0	0	5.18864	g)
QESMNSnVSVYQPPR	153082696	GeneID:3384	ICAM2	0.335267	0.649357	0	0	0	0	0	0
QFNDPDnITECLQR	197333800	GeneID:91775	FAM55C	0	0	0.442483	0	0	0	0.395803	0	d)
QGNnHTCTWK	221316614	GeneID:1893	ECM1	0	0	0	2.32374	0	0	0	0
QIGLYPVLVIDSSGYVNPnYTGR	31377806	GeneID:5284	PIGR	0	0	0	0.224104	0	0	0	0
QInSSISGNLWDKDQR	4758092	GeneID:1486	CTBS	0	0	0.089973	0	0	0	0	0
QKDGDDEWTSVVVAnVSK	302191651	GeneID:4897	NRCAM	0	0	0	0	0	0.277333	0	0
QLEEFLnQSSPFYFWMnGDR	355594753	MisMatch	None	0	3.09957	0	0	12.7005	0	0	0	j)
QLPnGELQPLSEnATLTLISTK	18201909	GeneID:7412	VCAM1	0	0.418565	0	0	0	0	0	0
QLVHSFAEGQDQGSAYAnR	13376852	GeneID:80381	CD276	0	0.329092	0	0	0.293547	0	0	0	j)
QnGSASSVAGPASGLDK	350276158	MisMatch	None	0	0	3.00322	0	0	0	4.22313	4.62775	i)
QnITNQLEK	8923855	GeneID:55830	GLT8D1	0	0	0	0.117746	0	0	0.185014	0	h)
QnLTVTDR	240255535	GeneID:1293	COL6A3	0	0	0	3.69158	0	0	1.81608	0	g)
QNNGAFnETLFR	189458817	GeneID:7037	TFRC	3.06184	0	0	0	3.93409	2.0099	0	2.15835
QNQCFYnSSYLNVQR	4505529	GeneID:5005	ORM2	0	0	0.924124	0	0	0	29.8325	26.6527	i)
QnQSLVYGK	4505167	GeneID:4249	MGAT5	0	0	0.641964	0	0	0	0	0
QnSTMFSLTPENSWTPK	227430303	GeneID:135228	CD109	3.3491	0	0	0	0	0	0	0
QPESMnVTR	66932918	GeneID:10461	MERTK	0	0	0	0.609827	0	0	0.710985	0.178833	d)
QPVSPVIHPPVSYnDTAPR	17136148	GeneID:537	ATP6AP1	0	0	0.618586	0.251046	0	0	0.308001	0.343851	h)
QQQHLFGSnVTDCSGNFCLFR	4557871	GeneID:7018	TF	0	0.933787	0	3.39348	2.51862	0	25.9546	39.0707	i)
QSGDVTCnCTDGR	126012562	GeneID:4035	LRP1	0	0	0	0.774559	0	0.384855	0	0	j)
QSQFLnVTATEDYVDPVTNQTK	255652944	GeneID:4864	NPC1	0.194886	0	0	0	0	0	0	0
QSTHSIYMFFnTSELR	63025222	GeneID:7040	TGFB1	1.2585	0.741608	0	0.305668	0	0	0	0
QSVPAHFVALnGSK	295849303	GeneID:717	C2	0	0	3.40572	2.12296	0	0	4.34822	2.08178	b)
QTLFFnGTR	21686977	GeneID:199731	CADM4	0.912859	1.16396	0	0.235215	0	0	0	0.74728	h)
QTMIDFLQnHTEGSRPPACPR	145580631	GeneID:169714	QSOX2	0	0	1.51708	1.65396	0	0	3.18842	3.26522	i)
QTPEYQnESSR	4557010	GeneID:53	ACP2	0	0	0	0.208099	0	0	0.134715	0	h)
QVALQTFGnQTTIIPAGGAGYK	157388900	GeneID:54928	IMPAD1	0	0	0.554262	0	0	0	0	0
QVCDQGWTMnNSR	67782349	GeneID:84171	LOXL4	0	0	0	0	0	0	0.154365	0.206944
QVTQEMLnHTIAIR	66346693	GeneID:2195	FAT1	0	0	0	3.12172	0	0	0	3.97329	g)
QVVEnMTR	119393891	GeneID:2548	GAA	0	0	0	1.30721	0	0	1.9788	0.213049	d)
QVYnLTVR	66346693	GeneID:2195	FAT1	0	0	0	1.93242	0	0	6.1813	2.31317	i)
QYLSYETLYAnGSR	6005882	GeneID:11098	PRSS23	0	0	0.114392	0.397021	0	0	2.12521	2.01923	e)
QYNPILSMLTnQTGEAGR	9845238	GeneID:10678	B3GNT2	0	0.399968	0	0.372383	0	0	0	0.789007	c)
RDHHGAnFSCR	167466198	GeneID:3383	ICAM1	0	0	0	0.031933	0	0	1.26671	0	d)
RGnISAVAVR	157694524	GeneID:23129	PLXND1	0	0	0	0	0	0	0.583451	0
RHEEGHMLnCTCFGQGR	47132557	GeneID:2335	FN1	0	0	2.93036	162.206	0	20.6776	5.63915	88.5649	g)
RLPEMAQPVDPAHnVSR	89264696	GeneID:51129	ANGPTL4	0	0	0	1.21806	0.918215	0	0.277699	0.827073	c)
RnFTAADWGQSR	87196339	GeneID:1291	COL6A1	11.0691	10.0978	77.703	22.1103	12.6101	0	49.9031	39.8724	b)
RnMTQGR	4506547	GeneID:6035	RNASE1	0	0	0	0	0	0	0.242054	0
RnNTFLSLR	296010912	GeneID:2152	F3	0	0	0	0.109012	0	0	0	0
RnWTITR	14589889	GeneID:1000	CDH2	0	0	0	0	0	0	0	5.58934
RPAPPAAVLGCYLFnCTAR	239787919	GeneID:84918	LRP11	0	0	0	0	0	0	0.746872	0.781108
RPASnVSASIQR	380503846	MisMatch	None	0	0	0	3.96985	2.89788	0	5.98137	0	d)
RPPLAELAALnLSGSR	5729718	GeneID:7162	TPBG	0	0	0	0.676467	0	0	0.239125	0.971755	c)
RPSTAnVTR	304376266	GeneID:646960	PRSS56	0	5.18597	0	0	0	0	0	0
RPYVSYVnNSIAR	50659093	GeneID:23324	MAN2B2	0	0	1.09159	0.429285	0.943424	0	0	0.433194	h)
RQnQSLVYGK	4505167	GeneID:4249	MGAT5	0	0	0	0	0.786442	0	0	0
SACnCTAGAACDAVnGSCLCPAGR	110347457	GeneID:1953	MEGF6	0	0	0	0.453068	0	0	0.200347	0	h)
SAEFFnYTVR	4505891	GeneID:8985	PLOD3	0	0	0	21.4161	0	3.09991	30.4543	38.6879	g)
SAEGTFFInK	189181666	GeneID:3073	HEXA	0	0	0	0	0	0.418359	0	0
SCGECIQAGPNCGWCTnSTFLQEGMPTSAR	19743823	GeneID:3688	ITGB1	0	0	0	0.302438	0	0	0	0
SDAVSHTGnYTCEVTELTR	38683836	GeneID:961	CD47	0	0	0	1.37139	0	0	1.21896	1.31544	i)
SDDNLLnTSALGR	15055535	GeneID:80341	BPIL1	0	0	0	1.25652	0	0	0	0
SDFSQTMLFQAnTTR	194097398	GeneID:5793	PTPRG	0	0	0	0	0	0	0.297914	0.521411
SDLNPAnGSYPFQALR	229091322	GeneID:196463	PLBD2	0	0	0	0.586203	0	0	0	0
SEASEGnITVTCR	294660768	GeneID:100507436	MICA	0	0	0	0.504554	0	0	0.285057	0.834808	i)
SEDIKnVSR	73747889	GeneID:6868	ADAM17	0	0	0	1.79216	0	0	2.37379	0.333495	d)
SELVANnVTLPAGEQR	73760401	GeneID:7112	TMPO	0	0	0	0	0	0	0	0.113779
SFDDHFQHLLnDSER	167001141	GeneID:2817	GPC1	0	0	41.4302	13.1223	0	2.19356	28.2939	27.5855	b)
SFMVnWTHAPGNVEK	55743096	GeneID:7373	COL14A1	0	0	0	0	0	0	0.141174	0.468419
SFSVYTnGSTVPSPVK	332800999	MisMatch	None	0	0	0.358288	0	0	0	0	0
SGAVnSSAAR	21264359	GeneID:5648	MASP1	0	0	0	0	0	0	0.288579	0
SGGnATLQVDSWPVNER	21166382	GeneID:9379	NRXN2	0	0	1.25856	0.178483	0	0	0.576324	0	h)
SInCSGVTR	4758422	GeneID:9245	GCNT3	0	0	0	6.45406	0	0	0	0.592177	g)
SInVTGQGFSLIQR	149363636	GeneID:23654	PLXNB2	0	0	0.251706	0.0644099	0	0	0.133776	0.20176	h)
SLDAYPILNQAQALEnHTEVQFQK	4504747	GeneID:3675	ITGA3	0	0	0	0.305095	0	0	0	0.721586	c)
SLEEIGIQnYSTTSSCQAR	7657465	GeneID:50512	PODXL2	0	0	0	0	0	0	0.450132	0.50259
SLEnETLNKEEDCHSPTSKPPKPDQPLK	50053795	GeneID:1975	EIF4B	0	0	0	0	0	3.94881	0	0
SLGNVnFTVSAEALESQELCGTEVPSVPEHGR	66932947	GeneID:2	A2M	0	0	0	0	0	0	0	0.0217196
SLLEFnTTVSCDQQGTnHR	119964726	GeneID:3482	IGF2R	0	0	0	0	0	0	1.08702	0
SLSnSTAR	32454741	GeneID:871	SERPINH1	0	0	0	0	0	0	6.37153	0
SLVnSSDK	28373099	GeneID:7903	ST8SIA4	0	0	0.483705	0.264498	0	0	0	0.0207462	f)
SLVTQYLnATGNR	61744483	GeneID:6520	SLC3A2	0	0	6.14473	0	0	0	0	0
SMAGSGHnVSQEALAIK	5454058	GeneID:6484	ST3GAL4	0	0	0.939361	0	0	0	0	0.554757	c)
SnDTAASEYK	148728160	GeneID:5795	PTPRJ	0	0	0	2.18246	0	0	0	0
SnFTLTAAR	320461732	GeneID:374383	DKFZp686O24166	0	0	0	0.0621992	0	0	0.169619	0.148637	h)
SnISILR	14589889	GeneID:1000	CDH2	0	0	0	3.79405	0	0	5.68681	4.9938	i)
SnLSDLLEK	176866369	GeneID:79070	KDELC1	0	0	0	0	0	0	0	0.0730082
SnLTVLR	20127446	GeneID:3693	ITGB5	0	0	0	0	0	0	0.177793	0
SnSSMHITDCR	4506547	GeneID:6035	RNASE1	0	0	0	1.55955	0	0.390585	14.2303	0.0816149	d)
SnVTLTLR	23238208	GeneID:23765	IL17RA	0	0	0	0.0278446	0	0	0	0
SPDVInGSPISQK	62739186	GeneID:3075	CFH	0	0	0.924885	0.40584	0	0	0	0.540396	h)
SPIVTHCnVSTVNK	6005715	GeneID:11254	SLC6A14	0	0	0	0	0	0	0	0.26755
SPTnTTPHVPAEGPELI	51873067	GeneID:5768	QSOX1	0	0	0	0	0	0	0.146143	0
SPVQEnSSDLNK	11096340	GeneID:56650	CLDND1	0	0	0	0.252105	0	0	0	0
SQnDTVTPDVWYTSKPK	40068512	GeneID:2519	FUCA2	0	0	0	7.56137	0	0	10.345	13.3567	g)
SSCGKEnTSDPSLVIAFGR	112380628	GeneID:3916	LAMP1	0	0	0	0	0	0	0.2209	0.671439
SSDnVSVTVLR	239787919	GeneID:84918	LRP11	0	0	0	0.318125	0	0	0.441655	0.622232	i)
SVHnVTGAQVGLSCEVR	56090548	GeneID:347252	IGFBPL1	0	0	12.5334	7.43193	0	0	13.7139	13.9252	b)
SVQLHDSGnYSCYR	332309226	MisMatch	None	0	0	0	0.298335	0	0	0.46351	1.53503	i)
SVVAPATDGGLnLTSTFLR	32171249	GeneID:5730	PTGDS	0	0	0	1.72224	0	0	5.97402	5.48462	i)
SWPAVGnCSSALR	11321561	GeneID:3263	HPX	0	0	0	3.48755	0	0	1.2176	2.50003	g)
SYGnISER	153792095	GeneID:63917	GALNT11	0	0	0	0.129677	0	0	0	0
SYnVTSVLFR	38455402	GeneID:3934	LCN2	0	0	20.2471	54.8848	0	0	70.9917	68.2546	g)
TAADTTGLQPILNQFTPAnISR	223468595	GeneID:3685	ITGAV	0	0	0.820226	0.152571	0	0	0.439083	0.462618	h)
TADInSSEVEVLYLR	47524177	GeneID:2264	FGFR4	0	0	0	0	0	0	0.107897	0.273567
TALWVATDHNMDnTSTVLR	31377697	GeneID:79709	GLT25D1	0	0	4.27795	0	0	0	0	2.36786	b)
TAnDTSTEAYNLLLR	145309326	GeneID:3915	LAMC1	0	0	0.0969414	0	0	0	15.4794	17.7896	i)
TASnLTVSVLEAEGVFEK	227430301	GeneID:135228	CD109	0	0	3.43017	0.941327	0	1.31966	2.51986	2.09517	b)
TASVSInQTEPPK	32967311	GeneID:1969	EPHA2	0	0	1.5273	0.723119	0	0	0	0.571441	h)
TCDWLPKPnMSASCK	11386147	GeneID:5660	PSAP	0	0	3.43175	8.14933	0	0	0	0
TCnASQGFK	4826708	GeneID:1944	EFNA3	0	0	0.0574517	0	0	0	0	0
TCTEFHnCTECR	20336246	GeneID:5125	PCSK5	0	0	1.23661	2.18567	0	0	3.79744	0.419565	d)
TDDEVVQREEEAIQLDGLnASQIR	4507677	GeneID:7184	HSP90B1	0	0	1.72652	0	0	0	0	0
TELDLRPQGLELFEnTSAPYQLQTFVLPATPPQLVSPR	167466198	GeneID:3383	ICAM1	0	0	0	0.083851	0	0	0	0
TELFSSSCPGGIMLnETGQGYQR	371873523	MisMatch	None	0	0	0	0	0	0	0	0.702781
TFAnGSLAFR	375298691	MisMatch	None	0	0	0	0.545133	0	0	0.609984	0.983924	i)
TFYWDFYTnR	4505821	GeneID:5304	PIP	0	0	0	0	0	1.26082	0	0
TGALTVQnTTQLR	66346693	GeneID:2195	FAT1	0	0	0.56691	0	0	0	0	0
TGEInITSIVDR	119703744	GeneID:1828	DSG1	0	0	0	0.411201	0	0	0	0
TGVHDADFESnVTATLASInK	4506951	GeneID:6482	ST3GAL1	0	0	4.65687	0	0	0.195065	0	0	b)
TGVNSGVMLMnMTR	153791276	GeneID:283464	GXYLT1	0	0	0	0.130195	0	0	0	0
THAnGSIK	126012562	GeneID:4035	LRP1	0	0	0.907818	0	0	0	0	0
THEAEIVEGEnHTYCIR	116063573	GeneID:2316	FLNA	0	0	2.80422	0	0	0	0	0
TILVDNNTWnNTHISR	22749415	GeneID:3703	STT3A	0	0	0	0.101754	0	0	0.375979	0.334483	h)
TLAGEnQTAFEIEELNR	145309326	GeneID:3915	LAMC1	0	0	0	0	0	3.90351	0	0
TLFAnGSIYPPNEGFCPCLESGIQnVSTCR	132566680	GeneID:949	SCARB1	0	0	0	0.130903	0	0	0	0
TLFCnASK	62912466	GeneID:725	C4BPB	0	0	0	0	0	0	0	0.316594
TLnSSGLPFGSYTFEK	209447096	GeneID:23670	TMEM2	0	0	0	0	0	0	0	0.676061
TLnSTSPFPSK	21536376	GeneID:19	ABCA1	0	0	0	0.261646	0	0	0	0
TLSDVPSAAPQnLSLEVR	290656011	GeneID:4756	NEO1	0	0	3.75866	1.28236	0	0	0.177818	1.92659	b)
TLSELMSQTGHLGLAnASAPSGEQLLR	21264602	GeneID:3911	LAMA5	0	0	0	1.68856	0	0	1.82562	2.59259	i)
TMFnSTDIK	14249524	GeneID:84910	TMEM87B	0	0	0.164486	0	0	0	0	0
TMFPnLTDVR	295849303	GeneID:717	C2	0	0	1.05931	0.386342	0	0	1.50955	0.897364	h)
TnESVSEPR	153252201	GeneID:25800	SLC39A6	0	0	0	0.120021	0	0	0	0
TnITLVCKPGDLESAPVLR	119964726	GeneID:3482	IGF2R	0	0	0	4.02348	0	0	0	0
TnSTFVQALVEHVK	11386147	GeneID:5660	PSAP	0	0	5.79962	0.651226	0	0	0	0.943813	b)
TnSTFVQALVEHVKEECDR	11386147	GeneID:5660	PSAP	0	0	0.502681	0	0	0	0	1.972	c)
TnVSGSIR	40255029	GeneID:90693	CCDC126	0	0	0	0	0	0	0.166231	0
TPASnISTQVSHTK	255652947	GeneID:147645	VSIG10L	0	0	0.463906	0	0	0	0	0
TPEQGSnGTDGASQK	148728160	GeneID:5795	PTPRJ	0	0	0	0	0	1.75506	0	0
TPLVQEVHQnFSAWCSQVVR	291045220	GeneID:4125	MAN2B1	0	0	0	0	0	0	0	0.264231
TPMTnSSIQFLDNAFR	4504061	GeneID:2799	GNS	0	0	6.59533	0	0	0.190458	1.04392	1.90057	b)
TQDEILFSnSTR	227430301	GeneID:135228	CD109	0	0	2.959	10.1819	0	0.596257	10.2643	13.052	g)
TQnFTLLVQGSPELK	61742797	GeneID:4059	BCAM	0	0	1.18366	0	0	0	0	1.14135	c)
TSnSSQVSNEQDK	122891870	GeneID:375056	MIA3	0	0	0.211023	0	0	0	0.253758	0	d)
TSnSSQVSNEQDKIDAYK	122891870	GeneID:375056	MIA3	0	0	0.837313	0.47088	0	0	0.419457	0.854071	h)
TSPAnCTWLILGSK	32490559	GeneID:26020	LRP10	0	0	0	0.20882	0	0	0	0
TTnSSAADPR	209447096	GeneID:23670	TMEM2	0	0	0	0	0	0	0.32419	0
TTVTGDKDSVnLTCSTnDTGISIR	68161541	GeneID:634	CEACAM1	0	0	0	0.990514	0	0	0	1.00824	c)
TVAANTPFnLSCQAQGPPEPVDLLWLQDAVPLATAPGHGPQR	21536468	GeneID:558	AXL	0	0	0	0	0	0	0.438314	0.132532
TVIRPFYLTnSSGVD	5031863	GeneID:3959	LGALS3BP	0	0	54.8439	6.14101	0	10.1679	2.65948	16.1391	b)
TVLEnSTSYEEAK	189011550	GeneID:427	ASAH1	0	0	17.4212	2.7587	0	3.66477	3.4324	4.90112	b)
TVLTPATNHMGnVTFTIPAnR	115298678	GeneID:718	C3	0	0	0	0	0	0	33.4803	1.24287
TVPPMVnVTR	294660768	GeneID:100507436	MICA	0	0	0	0.369641	0	0	0.383002	0	d)
TVRPQCEVCETHSFSFHPMAGCEGCnCSR	189217425	GeneID:3909	LAMA3	0	0	0	0	0	0	0.224822	0.426028
TVVTYHIPQnSSLENVDSR	27477039	GeneID:23308	ICOSLG	0	0	1.88346	0.958982	0	0	0	1.23025	c)
TWnQSIALR	105990535	GeneID:2153	F5	0	0	0	0	0	0	0	1.18562
TYnGTNPDAASR	270483821	GeneID:10099	TSPAN3	0	0	0	0.547902	0	0	0	0.0735622	f)
TYTYADTPDDFQLHnFSLPEEDTK	284807150	GeneID:2629	GBA	0	0	2.00422	4.97693	0	7.38803	0	5.51818	g)
VAAAnVSVTQPESTGDPNnMTLLAEEAR	145309326	GeneID:3915	LAMC1	0	0	1.09566	0	0	0	0	0
VACTSSQGPSSWTHWLPVETPEGVPLGPPEnISATR	21536468	GeneID:558	AXL	0	0	0	0.873797	0	0	0	0
VALLGQAnCSSEALAQPATDYHFHFYR	7019335	GeneID:745	C11orf9	0	0	0	1.05459	0	0	0	1.56477	c)
VANPSGnLTETYVQDR	116063573	GeneID:2316	FLNA	0.480565	0.723698	0.646549	0.122341	0	0	0	0
VAQPGINYALGTnVSYPNNLLR	5802984	GeneID:11041	B3GNT1	2.21559	1.26923	0	0	0	0	0.882983	0	f)
VASVININPnTTHSTGSCR	4504957	GeneID:3920	LAMP2	0	0	9.90739	0	0	0	0	8.00832	b)
VAVVQHAPSESVDnASMPPVK	240255535	GeneID:1293	COL6A3	0	0	0.661198	2.80638	0	0	1.47749	0.887008	g)
VAYSnDSANWTEYQDPR	167830475	GeneID:4240	MFGE8	0	0	2.41129	1.29558	0	0	3.06262	3.03137	i)
VCEIHEDnSTR	294660768	GeneID:100507436	MICA	0	0	1.84212	1.0101	0	0	0	0
VCQDCPLLAPLnDTR	156523970	GeneID:197	AHSG	1.01302	0.782357	9.70282	10.8278	0	0	3.30022	104.865	g)
VDIIVAnLTVTDK	14589889	GeneID:1000	CDH2	1.71085	0	0	0	0	0	0	0
VDIIVAnLTVTDKDQPHTPAWNAVYR	14589889	GeneID:1000	CDH2	0	0	0	0.680467	0	0	0	0
DLQSLEDILHQVEnK	70906437	GeneID:2266	FGG	0	0.462715	0	0	0	0	0	0
VDYESQSTDTQnFSSESK	62243068	GeneID:3486	IGFBP3	2.45103	5.12909	0	1.71639	3.02116	0	0.561164	1.70048	f)
VEAAQnLTLPGSLR	153946395	GeneID:3371	TNC	16.8595	13.3943	0	0	18.4191	0	0	0	f)
VEDEGnYTCLFVTFPQGSR	209413730	GeneID:5817	PVR	0	0	0	3.52766	0	0	7.82028	8.1778	i)
VFDLQQNLGSVnVSTGCAPALQAQTPGLGPR	21264602	GeneID:3911	LAMA5	0	0	1.46771	0.920078	0	0	1.0548	1.0655	i)
VFGSQnLTTVK	5453832	GeneID:10525	HYOU1	5.60322	8.59405	15.9813	0.204556	6.32598	0	0	1.51179	f)
VFHIHnESWVLLTPK	333440461	MisMatch	None	0	0	0	0.316755	0	0	0	0.0578575	h)
VFPQVnVTK	66346698	GeneID:4669	NAGLU	3.34065	0	0	0	0	0	0	0
VFVQTPTInYTLR	6912484	GeneID:23659	PLA2G15	0	3.96638	0	0	0	0	0	0
VGEEYQELQLDGFDNESSnK	194097398	GeneID:5793	PTPRG	0	0	0	0	0	0.51249	0	0.27962
VGnHTAEGTGTNK	82659083	GeneID:6780	STAU1	0	0	0	0	0	0	0.254048	0
VGnNTIHVHR	40548389	GeneID:27122	DKK3	0.415369	0	0	0	0.803515	0	0	0	j)
VGSTnVSTLVNVHFAPR	166295173	GeneID:55243	KIRREL	0	0	0	0.155034	0	0	0.62711	0	d)
VIDFnCTTSSVSSALANTK	4504489	GeneID:3273	HRG	0	0.268595	0	0	0	0	0	0
VIDLWDLAQSAnLTDK	4505021	GeneID:4043	LRPAP1	0	0	0.0622776	0	0	0	0.350584	0.225937	e)
VIEEFYnQTWVHR	166795299	GeneID:6513	SLC2A1	0	0	0	0.386073	0	0	0	0
VIInDTEDEPTLEFDKK	256000767	GeneID:80144	FRAS1	0	0	0	0	0	0	0	0.233594
VInETWAWK	5453832	GeneID:10525	HYOU1	0	0.60646	0	3.08038	0	0	0	3.92315	g)
VInQTTCENLLPQQITPR	11415040	GeneID:6768	ST14	0	0	0	0	0	0	0.191474	0.117709
VINTnCSAVR	74271816	GeneID:5986	RFNG	0	0	0	0.693147	0	0	0.737024	0.145746	d)
VITVQVAnFTLR	154146262	GeneID:8857	FCGBP	1.56725	1.41789	0	0	0.944859	0	0	1.71814	c)
VKnVFnETK	27262663	GeneID:1435	CSF1	0	0	0	0	0.240131	0	0	0
VLEnSTK	313760624	GeneID:5175	PECAM1	0	0	0.193575	0	0	0	0	0
VLInNSLDEPR	157384998	GeneID:4038	LRP4	0.347441	0.414068	0	0	0	0	0	0.122906	j)
VLLGnESCTLTLSESTMnTLK	42741655	GeneID:4233	MET	23.6497	10.9193	0.249261	0	14.1595	3.01883	16.6712	0	f)
VLnGTLLMAPSGCK	45505145	GeneID:4828	NMB	0.4548	0.546303	0	0	0.65724	0	0	0	j)
VLNSIGSDIDnVTQR	224994199	GeneID:8842	PROM1	0	0	0	0	0	0	0.376852	0
VLPSLGISNVFTSHADLSGISnHSNIQVSEMVHK	194018472	GeneID:5104	SERPINA5	0	0	0	0	0	0	0	0.220738
VLPVnVTDYCQLVR	281485550	GeneID:2200	FBN1	4.91971	5.65387	0	0	5.18697	0	0	0	f)
VLSSIQEGTVPDnTSSAR	7657039	GeneID:27242	TNFRSF21	0	0.657034	2.10438	1.21492	0.621483	0	0	0	b)
VnASTTEPnSTVEQSALMR	167614504	GeneID:3912	LAMB1	9.49464	0	0	3.52292	5.58464	0	7.18673	10.1087	e)
VnCSVPEEK	313760624	GeneID:5175	PECAM1	0	0	0	0.604151	0	0	0.544182	0.167013	d)
VnETEMDIAK	4503037	GeneID:8804	CREG1	0	7.30464	0	1.83842	4.6779	0	2.06352	3.24197	f)
VnFTEIQK	4501989	GeneID:174	AFP	0	0	0	0	4.01906	5.22685	6.94757	9.15689	a)
VnGSCEDVDECATGGR	110347437	GeneID:8425	LTBP4	0	0	0	1.85624	0	0	0	0.455126	g)
VnGSLDR	285002214	GeneID:54825	CDHR2	0	0	0	0.08922	0	0	0	0
VNKDDEEFIESnK	4557485	GeneID:1356	CP	0	0	0	0.0475326	0	0	0	0
VnNTLSSQISR	145309326	GeneID:3915	LAMC1	0	27.901	1.34202	8.01497	0.370152	0	13.358	17.5243	a)
VnSTELFHVDR	145701025	GeneID:1954	MEGF8	0	0	0.568061	0.113276	0	0	0	0.109072	h)
VnSTVIPETQLQAEDR	110618250	GeneID:53841	CDHR5	0	0	0	0.102178	0	0	0	0
VNVVnSTLAEVHWDPVPLK	302191651	GeneID:4897	NRCAM	0.959292	1.09952	18.6473	0.103751	3.3079	0	8.81206	12.0454	h)
VPGnQTSTTLK	221316760	GeneID:3897	L1CAM	0	27.153	0.419548	0.377281	29.6906	0	0.303813	0	f)
VPGnVTAVLGETLK	31377806	GeneID:5284	PIGR	12.6066	0.798017	5.99654	0.22272	1.05903	0	0	0.947196	a)
VPLQSAHLYYnVTEK	226371643	GeneID:64175	LEPRE1	0.748259	0.518097	2.75622	0.77413	0.576538	0	0	0.461568	b)
VPTAnVSVVDLTCR	7669492	GeneID:2597	GAPDH	0	0	0	0	0	0	0.157551	0
VPVTLALnNTLFLIEER	157266300	GeneID:290	ANPEP	0	0	0	0.0560329	0	0	0.0613926	0.0341678	h)
VQAInVSSR	20149675	GeneID:79180	EFHD2	0	0	0	0.138801	0	0	0	0
VQEVLnGTEVNLQHLTALVDCR	51100978	GeneID:80727	TTYH3	0	0	0	0.0912828	0	0	0	0
VQGnSTLLHITDLQAR	55953135	GeneID:3321	IGSF3	0	0	0.410491	0.160839	0	0	0.263217	0.243565	h)
VQnMSQSIEVLDR	17136143	GeneID:10439	OLFM1	0	1.30816	0	0	1.47468	0	0	0	j)
VQPFnVTQGK	4504957	GeneID:3920	LAMP2	1.32303	0	10.2517	0	1.07171	0	0	0	b)
VQQVGHYPPAnSSLSSR	30089937	GeneID:54972	TMEM132A	8.13256	0	0	0.105436	0	0	0.189607	0.276811	f)
VSCPIMPCSnATVPDGECCPR	40317626	GeneID:7057	THBS1	0	0	34.7614	36.0072	0	4.62459	4.89826	2.25218	b)
VSDnESSSnYTYK	148728162	GeneID:5795	PTPRJ	0	0	1.07847	0	0	0	0	0
VSLTnVSISDEGR	148664211	GeneID:23705	CADM1	0	1.20777	0	0	0.882067	0	0	0	j)
VSnVSCQASVSR	339275810	MisMatch	None	0	0	0	0	0	0	0.874286	0.364042
VTGLnCTTNHPINPK	56237029	GeneID:3678	ITGA5	1.31976	0	0	0.326135	0	0	0.574814	1.03888	h)
VTPACnTSLPAQR	110624774	GeneID:9902	MRC2	0	0.90593	0	0	0.623315	0	0	0	j)
VTTYCnETMTGWVHDVLGR	189083844	GeneID:1075	CTSC	0.491873	0	1.50303	1.53159	0	0	4.6248	5.19904	i)
VTVLGVATAPQQVLSnGVPVSnFTYSPDTK	119393891	GeneID:2548	GAA	0	0.532601	0	0	0	0	0	0
VVAnGTGTQGQLK	268834192	GeneID:2990	GUSB	0	4.71303	9.11403	1.34199	3.33298	0	1.83022	0.616808	b)
VVGVPYQGnATALFILPSEGK	194018472	GeneID:5104	SERPINA5	2.76667	10.0812	3.43982	1.35785	10.4178	0	12.2632	19.1525	f)
VVLGAnGTYSCLVR	67188443	GeneID:80381	CD276	0	0.171151	0	1.29321	0	0	2.18169	2.47371	i)
VVLHPnYSQVDIGLIK	186910296	GeneID:3240	HP	0	1.82505	0	0	2.28775	1.79501	0	0	j)
VVLLDPKPVAnVTCVNK	301172750	GeneID:727897	MUC5B	2.18662	0	0.831355	0	0	0	0	0
VVnSTTGPGEHLR	40317626	GeneID:7057	THBS1	0	41.4886	0	0.486593	58.9373	7.5601	0	0	f)
VVTVAALGTnISIHK	154146262	GeneID:8857	FCGBP	23.2138	0	0.998508	0	0	0	0	0
VVTVAALGTnISIHKDEIGK	154146262	GeneID:8857	FCGBP	0	0	2.09808	0.311696	0	0	0.38772	1.14684	h)
VWCLGnETR	224994173	GeneID:6091	ROBO1	0	0	8.82869	3.56064	0	0	6.02761	1.39793	b)
VWDTAVGLnHTAEPSLQTLER	51100978	GeneID:80727	TTYH3	0	0	1.15037	0	0	0	0.527786	0.884922	i)
VWnSTFIEDYR	4504747	GeneID:3675	ITGA3	0	0	5.00827	1.38502	0	0	1.85046	1.84819	b)
VWQGHAnASFCPHGYGCR	21264602	GeneID:3911	LAMA5	0	0	0	1.47505	0	0	0.980469	2.8304	i)
VYKPSAGnNSLYR	153266841	GeneID:350	APOH	0	0	0	16.9068	0.308468	0	60.0664	143.614	i)
VYWNAPSSAPnHTQFLVTVVEK	147900821	GeneID:391059	FRRS1	4.26154	0	0	0.372432	0	0	0	0.192645	f)
WEPFGYnVTR	157419150	GeneID:5797	PTPRM	0	0	0	0.688289	0	0	0.927246	1.1477	i)
WFSAGLASnSSWLR	32171249	GeneID:5730	PTGDS	0	0	0	0	0	0	0.103692	1.11862
WGHnITEFQQR	7657069	GeneID:30001	ERO1L	0	0	13.2982	3.04928	0	0	4.06472	0.918174	b)
WGQnCSCHHGGYYNCEDK	119360348	GeneID:2517	FUCA1	0	0	2.4792	0.349756	0	0	0.732514	1.61315	h)
WLCDGDNDCGNSEDESnATCSAR	126012562	GeneID:4035	LRP1	0	0	1.09506	0.266581	0	1.60291	0	0.224094	j)
WnCSTVDNTSVFGR	371502087	MisMatch	None	0	0	3.45641	1.4814	0	0	4.25773	0.193795	b)
WnNTGCQALPSQDEGPSK	31377806	GeneID:5284	PIGR	0	0	1.99683	1.42254	0	0	0	0
WNPCLEPHRFnDTEVLQR	4557373	GeneID:686	BTD	0	0	1.09046	0	0	0	0	0
WQMnFTVR	4504957	GeneID:3920	LAMP2	0	0	0	0.176738	0	0	0.611785	0.28143	h)
WSDIWnATK	4557351	GeneID:590	BCHE	0	0	0	0	0	0	0	0.153347
WSFSnGTSWR	4557791	GeneID:4758	NEU1	0	0	3.3381	0.83159	0	0	2.68523	3.08098	i)
WTGHnVTVVQR	126012562	GeneID:4035	LRP1	0	0	8.04061	3.37892	0	0	3.49764	4.69409	b)
WTHVnLSSTK	28610151	GeneID:3575	IL7R	0	0	0.0362313	0	0	0	0	0
WTPLnSSTIIGYR	47132557	GeneID:2335	FN1	0	30.5232	0	53.9372	30.7347	17.1829	0.893182	1.20887	a)
WVSLDnWTYSK	84798622	GeneID:4126	MANBA	0	0	0	0	0	0	0	0.305515
WWHQQTnATQEVVR	291045220	GeneID:4125	MAN2B1	33.1537	0	0	0.296619	0	0	0.426014	0.654091	f)
YAESDPTVPCnETR	4506775	GeneID:8720	MBTPS1	0	0	0	0	0	0	0.339157	0.567658
YAVYWnSSNPR	4503487	GeneID:1946	EFNA5	0	2.09536	0	0	1.94043	0	6.1735	0	d)
YCGLGLQMnHSIESK	54792129	GeneID:131566	DCBLD2	1.90129	0	2.53506	7.52119	0	0	3.61551	7.36821	g)
YDLPASINFILnK	51317399	GeneID:3988	LIPA	0	0.689043	0	0	1.03803	0	0	0	j)
YDREPAEFnLTK	146229333	GeneID:284021	C17orf60	0	0.208987	0.0427913	0	0	0.224899	0	0	e)
YEFCPFHnVTQHEQTFR	14249738	GeneID:84572	GNPTG	0	0	0	0.3194	0	0	0	0
YELSLHPnLTSMTFR	61742775	GeneID:4012	LNPEP	0	0	0	0.39806	0	0	0.360798	0.462468	i)
YEQLQnETR	4557010	GeneID:53	ACP2	0	0	0	0	0.19591	0	0	0
YFFnVSDEAALLEK	116295258	GeneID:3673	ITGA2	0	0	0	0	0	0	0	0.10257
YFnYTVK	62739166	GeneID:5352	PLOD2	0	0	0	0	7.97171	0	0	0
YFQnYSYGGVIQDDHIPFLR	6912618	GeneID:25797	QPCT	3.11879	0	0	2.78628	1.45728	0	3.10685	0	g)
YFYnnQTK	73760409	GeneID:7035	TFPI	0	67.8824	29.6845	0	45.8387	1.3276	1.92634	3.19057	a)
YFYNnQTKQCER	73760409	GeneID:7035	TFPI	46.456	0	0	0	0	0	0	0
YGAACHLECSCHNnSTCEPATGTCR	110347457	GeneID:1953	MEGF6	0	0	0	0.766061	0	0	0	0.766572	c)
YGCCPMPnATCCSDHLHCCPQDTVCDLIQSK	4504151	GeneID:2896	GRN	0	0	0	4.63667	0	0	0	8.40663	g)
YGEnNSLSVEGFR	153252201	GeneID:25800	SLC39A6	0	5.68671	0	0	0.602718	0	1.51987	3.03426	a)
YHGFLnTSYHR	197100230	GeneID:53	ACP2	5.32668	0	0	0.210476	0	0	0	0.369078	f)
YHQPGHEAVTSAVDQLQQEFHCCGSnNSQDWR	21237748	GeneID:977	CD151	0	0	0	0	0	0	1.36804	1.07618
YHSQTYGnGSK	63252868	GeneID:10956	OS9	0	0	0.38015	0	0	0	0	0
YHVLHInTTK	197382758	GeneID:9653	HS2ST1	0	0	0	0	0	0	0.130245	0.0985082
YHYnCSLLDGTQLFTSHDYGAPQEATLGANK	192448443	GeneID:60681	FKBP10	0	0	4.03865	0	0	0	0.244644	1.23293	b)
YHYnGSLMDGTLFDSSYSR	192448443	GeneID:60681	FKBP10	0	0	2.6265	0.462119	0	0	0.380527	0.842124	b)
YHYnGTFEDGK	192448443	GeneID:60681	FKBP10	0	0	9.52507	1.27393	0	1.02567	0.654852	1.53498	b)
YHYnGTFEDGKK	192448443	GeneID:60681	FKBP10	0	0	2.46807	0	0	0	0	0
YHYnGTFLDGTLFDSSHnR	33469985	GeneID:11328	FKBP9	0	0	3.91737	0	0	0	1.31011	0	b)
YHYnGTLLDGTLFDSSYSR	33469985	GeneID:11328	FKBP9	0	0	1.18956	0	0	0	0	0
YIHPQnnSICCTK	4507575	GeneID:7132	TNFRSF1A	0	0	0	0.225254	0	0	0	0
YIHQnYTK	32307144	GeneID:5351	PLOD1	0	0	0	0	2.1072	0.117462	0	0
YKPDTLAVAVEnGTGTDR	14042970	GeneID:83986	ITFG3	0	0.593525	1.1025	0.517005	0	0	0	0.716723	h)
YKVDYESQSTDTQnFSSESK	62243068	GeneID:3486	IGFBP3	0.513341	4.59547	1.47646	1.68431	0	0	0	0.868596	a)
YLGnATAIFFLPDEGK	50363217	GeneID:5265	SERPINA1	2.88784	248.779	16.1173	11.5913	297.261	11.3801	100.666	167.751	a)
YLLNLnHSEK	4502343	GeneID:8706	B3GALNT1	0	0.4697	0	0.105558	0	0	0	0
YLPVnSSLLTSDCSER	154146262	GeneID:8857	FCGBP	0.259014	0	16.6982	0	0	0	4.25635	4.5814	b)
YLWSEPQnCSATK	23110955	GeneID:1512	CTSH	0	0	0	0	0.591993	0.940773	0	0
YnASSFAK	221316593	GeneID:1015	CDH17	0	0	12.8848	5.58622	0	0	5.64816	8.27641	b)
YnATVYSQAAnGTEGQPQAIEFR	148728160	GeneID:5795	PTPRJ	0	0	1.84008	0	0	0	1.03325	1.0614	i)
YnCSIESPR	62739166	GeneID:5352	PLOD2	1.56876	0	5.25788	5.98858	0	0.977593	6.30097	8.37629	g)
YnLSEVLQGK	258613957	GeneID:444	ASPH	0	2.08861	0	1.16934	1.48622	0.496734	0	1.66195	c)
YNQETPMEICLnGTPALAYLASAPPPLCPSGR	72534684	GeneID:23646	PLD3	0	0	0	0	0	0	0	0.931346
YNSQnQSNNQFVLYR	262050546	GeneID:3827	KNG1	0	0	0	0	0	0	0	0.660091
YnWSFIHCPACQCnGHSK	333440461	MisMatch	None	0	0	0	0	0	0	0	0.281728
YnYTEDPTILR	262118282	GeneID:5361	PLXNA1	1.79755	0	0	0.236226	1.13995	0	0	0.822492	h)
YPHKPEInSTTHPGADLQENFCR	4503635	GeneID:2147	F2	0.246153	0	4.39596	3.3902	0	0	11.6346	6.07896	i)
YPHNHHVVnNTLEGnCSSK	4504061	GeneID:2799	GNS	0	0	9.29615	0	0	0	0	0
YPnCTGGAAGYIDR	150378452	GeneID:138050	HGSNAT	0	0	0.116893	0	0	0	0	0
YQHLATLAHnQSEIIAQLEEHCQR	6912236	GeneID:23452	ANGPTL2	3.48375	0	0.803668	2.74126	0	1.20181	7.07392	0	d)
YQPInSTHELGPLVDLK	302191651	GeneID:4897	NRCAM	0	16.8561	0	0.835084	22.1809	4.3898	0	0	f)
YQTLnCSVNVNCVNIR	119395742	GeneID:3655	ITGA6	17.4584	0	0	0.137745	0	0	0	0
YRPENSVAnDTGFTVVAPGK	23110960	GeneID:1515	CTSL2	0	2.03214	1.50043	0	1.79369	0	0	0	f)
YSAHSSHVTNVSFTHnDSHLISTGGK	223029510	GeneID:27436	EML4	1.69575	0	4.75225	0.617981	0	0	0.635225	0	b)
YSnnSWR	63025222	GeneID:7040	TGFB1	0	0	0	8.26834	0.79156	0	0.402118	11.8263
YSSnHTEHSQNLR	50659093	GeneID:23324	MAN2B2	0	0	0	0	0.161485	0	0	0
YSVAnDTGFVDIPK	4503155	GeneID:1514	CTSL1	0	451.307	251.6	0	481.919	197.713	0	0	a)
YSVAnDTGFVDIPKQEK	4503155	GeneID:1514	CTSL1	421.53	11.6047	0	0	1.59588	4.99723	0	0.0985071	a)
YSVLIMAEKPVGDLSSPnETK	41152506	GeneID:5738	PTGFRN	0	0	0.767321	0.219292	0	0	0	0.344538	h)
YTGnASALFILPDQDK	50659080	GeneID:12	SERPINA3	15.7789	12.8056	6.23383	2.39984	13.3505	0	4.7574	6.61776	a)
YTGTRPSNLAnNTILVK	45827767	GeneID:54578	UGT1A6	0	0	0	0	0	0	0	0.0209423
YVQDQVAAPFQLSnHTGR	261337165	GeneID:4052	LTBP1	2.6022	3.71285	0	0	5.84412	0	5.42153	0	f)
YVQnGTYTVK	116534898	GeneID:1829	DSG2	8.70944	15.0561	0	0	10.4722	0	0	0	f)
YYnYTLSInGK	4504061	GeneID:2799	GNS	8.30038	8.48186	0	0	7.37732	0.767555	0	0	f)

## Sheet: Sheet1
CGACPPGYSGnGIQCTDVDECK	i
DIVEYYnDSnGSHVLQGR
GGNSNGALCHFPFLYNnHnYTDCTSEGR
KLHINHnNLTESVGPLPK
NnTIVNELVR
QDQCIYNTTYLnVQR
TAnDTSTEAYnLLLR
ATEKEnGDKSEAQKPSEK	j
HHAAYVnNLNVTEEK
HTVFWnSSNPK
KEnSSEICSNNGECVCGQCVCR
NDAGSYECEIQNPASAnR
QNnGAFnETLFR
RPHETGGYMLECVCLGnGKGEWTCKPIAEK
SGNLTEDDKHnNAK
TnTNVNCPIECFMPLDVQADR
VDCTANTnTCNK
VGNnTIHVHR
DnVPEHFSGR	h
FASDDEHDEHDEnGATGPVK
nSLCIENSCIAAHDK
VDHQTGPIVWGEPGTnGQHAFYQLIHQGTK
FVEQNETAInITTYPDQENNK	a
GnTTTLISEnGHAADTLTATNFR
InATDADEPNTLNSK
IPAInQTITEANEK
LLNnLTSIK
LVInGNPITIFQER
MLnTSSLLEQLNEQFNWVSR
NNEEWTVDSCTECHCQnSVTICK
YFYNnQTK
ERPPTFLTPEGnASNKEELR	b
GFnCESKPEAEETCFDK
GNLLQCICTGnGR
HSSYTCICGSGENSAVLHYGHAGAPnDR
IGYSNnGSDWK
ISnSSDTVECECSEnWK
TALWVATDHnMDnTSTVLR
TGVHDADFESnVTATLASINK
THNLEPYFESFINnLR
TPMTnSSIQFLDnAFR
TYLGnALVCTCYGGSR
VASVINInPnTTHSTGSCR
ANQSWEDSnTDLVPAPAVR	c
CGLVPVLAEnYNKSDNCEDTPEAGYFAVAVVK
LNEASFQPPPGVnICDVNWK
LnFTLR
LSnISHLnYCEPDLR
QAIHVGNQTFnDGTIVEK
RLnSTHCQDINECAMPGVCR
RLnTTGVSAGCTADLLVGR
VFSnGADLSGVTEEAPLK
CKDDEFTHLYTLIVRPDnTYEVK	d
FFnANQWADIFQASGAK
KTDELPQLVTLPHPnLHGPEILDVPSTVQK
nQTnLER
NSnSNVIQVDQSGLGLPSR
EATIPGHLnSYTIK	e
LEnEIQTYR
VnASTTEPNSTVEQSALMR
VTnGAFTGEISPGMIK
DQCIVDDITYNVnDTFHK	f
HIADLAGnSEVILPVPAFNVInGGSHAGNK
NLQVYnATSnSLTVK
nSITLTNLTPGTEYVVSIVALnGR
VLLGnESCTLTLSESTMNTLK
YSnNSWR	g
